# Supplementary material for: Dietary Conjugated Linoleic Acid Reduces Body Weight and Fat in Snord116m+/p− and Snord116m−/p− Mouse Models of Prader–Willi Syndrome
Source: Nutrients. 2022 Feb 18;14(4):860. doi: 10.3390/nu14040860 (PMC8880678; doi:10.3390/nu14040860)
Supplement: Supplementary file 1 [file nutrients-14-00860-s001.zip]

Archive with 7 entries (7 files):
- Statistical Data Tables.pdf
- SupData1_differentially.expressed.genes_all.methods_transcripts-genes_CLA.study_mRNAseq (1).xlsx
- SupData2_DEseq2.results_quantified.to.transcript_summary.xlsx
- SupData3_DEseq2.results_quantified.to.gene_summary.xlsx
- Supplemental Figures.pdf
- Supplementary Data Files.pdf
- Supplementary Tables.pdf
