# Supplementary material for: Dietary Conjugated Linoleic Acid Reduces Body Weight and Fat in Snord116m+/p− and Snord116m−/p− Mouse Models of Prader–Willi Syndrome
Source: Nutrients. 2022 Feb 18;14(4):860. doi: 10.3390/nu14040860 (PMC8880678; doi:10.3390/nu14040860)
Supplement: Supplementary file 1 [file nutrients-14-00860-s001.zip › SupData1_differentially.expressed.genes_all.methods_transcripts-genes_CLA.study_mRNAseq (1).xlsx]

## Sheet: A. control.all_CLA.all
DESeq2											edgeR											Limma-voom
gene.DESeq2	transcript_id.DESeq2	P-value.DESeq2	Log2FC.DESeq2	Abs.Conf.DESeq2	Adj.p.value.DESeq2	BaseMean.DESeq2	Direction.of.DE-DESeq2	comparison.DESeq2	annotation.DESeq2		gene.edgeR	transcript_id.edgeR	log2FC.edgeR	logCPM.edgeR	LR.edgeR	P-value.edgeR	FDR.edgeR	Direction.of.DE-edgeR	comparison.edgeR	annotation.edgeR		gene.voom	transcript_id.voom	log2FC.voom	AveExpr.voom	t.voom	P-value.voom	Adj.p.value.voom	B.voom	Direction.of.DE-voom	comparison.voom	annotation.voom
Pdzd4	XM_006528017.4	3.12e-08	-0.224291	3.27	0.000531042	437.185	-1	control.all_CLA.all	transcript		Gpr25	NM_001101516.2	-0.592711	1.81748	31.633	1.86241e-08	0.00128043	-1	control.all_CLA.all	transcript		NA	NA	NA	NA	NA	NA	NA	NA	NA	NA	NA
Pdzd4	NM_001029868.2	4.71e-08	-0.221736	3.27	0.000531042	452.068	-1	control.all_CLA.all	transcript		Chmp1b	NM_024190.2	0.459613	4.73809	25.6114	4.17567e-07	0.00478469	1	control.all_CLA.all	transcript
Ptpa	NM_001362733.1	1.77e-07	-0.222546	3.15	0.000712919	1595.42	-1	control.all_CLA.all	transcript		Pdzd4	XM_006528017.4	-0.242182	4.45557	25.6336	4.12793e-07	0.00478469	-1	control.all_CLA.all	transcript
Ptpa	NM_138748.5	1.9e-07	-0.222369	3.15	0.000712919	1595.27	-1	control.all_CLA.all	transcript		Sdsl	XM_011248203.2	-0.548462	1.50813	27.4954	1.57468e-07	0.00478469	-1	control.all_CLA.all	transcript
Gm20716	NR_132310.1	1.87e-07	0.161209	3.15	0.000712919	1024.26	1	control.all_CLA.all	transcript		Sdsl	NM_133902.2	-0.548955	1.49946	26.0854	3.26651e-07	0.00478469	-1	control.all_CLA.all	transcript
Polr1c	NM_009085.2	1.3e-07	-0.196007	3.15	0.000712919	663.703	-1	control.all_CLA.all	transcript		Sdsl	XM_011248202.2	-0.548955	1.49946	26.0854	3.26651e-07	0.00478469	-1	control.all_CLA.all	transcript
Chmp1b	NM_024190.2	4.21e-07	0.344796	2.87	0.00135559	532.217	1	control.all_CLA.all	transcript		Pdzd4	NM_001029868.2	-0.239141	4.50347	24.6404	6.90882e-07	0.00678555	-1	control.all_CLA.all	transcript
Ptpa	NM_001362734.1	5.12e-07	-0.22048	2.84	0.00144236	1379.04	-1	control.all_CLA.all	transcript		Btbd17	XM_017314778.2	-0.514921	1.42743	23.7586	1.09204e-06	0.00938483	-1	control.all_CLA.all	transcript
Cdc5l	NM_152810.2	7.61e-07	0.273003	2.77	0.00171606	534.201	1	control.all_CLA.all	transcript		Ptpa	NM_001362733.1	-0.242077	6.31861	22.988	1.63016e-06	0.0117662	-1	control.all_CLA.all	transcript
Pdzd4	NM_001290540.1	6.95e-07	-0.205103	2.77	0.00171606	417.103	-1	control.all_CLA.all	transcript		Ptpa	NM_138748.5	-0.241966	6.31847	22.8945	1.71142e-06	0.0117662	-1	control.all_CLA.all	transcript
Ergic3	NM_001356413.1	1.67e-06	-0.206284	2.54	0.00289237	1688.6	-1	control.all_CLA.all	transcript		Cdc5l	NM_152810.2	0.318392	4.74325	22.6835	1.91003e-06	0.0119379	1	control.all_CLA.all	transcript
Ergic3	NM_001356414.1	1.52e-06	-0.20667	2.54	0.00289237	1687.37	-1	control.all_CLA.all	transcript		Tbc1d10a	XM_006514441.3	-0.446901	3.61416	21.6727	3.23368e-06	0.0120773	-1	control.all_CLA.all	transcript
Pdzd4	XM_006528022.4	1.55e-06	-0.204366	2.54	0.00289237	387.229	-1	control.all_CLA.all	transcript		Tmub1	NM_022418.3	-0.338843	2.67222	21.716	3.16143e-06	0.0120773	-1	control.all_CLA.all	transcript
Pdzd4	XM_006528021.4	1.94e-06	-0.201335	2.51	0.00312594	402.069	-1	control.all_CLA.all	transcript		Tmub1	XM_006535786.2	-0.338305	2.67195	21.7142	3.16439e-06	0.0120773	-1	control.all_CLA.all	transcript
Ergic3	NM_025516.5	3.31e-06	-0.202245	2.3	0.00497834	1593.78	-1	control.all_CLA.all	transcript		Sardh	XM_006497788.4	-0.402358	2.65242	21.7478	3.10948e-06	0.0120773	-1	control.all_CLA.all	transcript
Pdzd4	XM_006528020.2	3.57e-06	-0.192541	2.3	0.00503527	417.804	-1	control.all_CLA.all	transcript		Sardh	XM_006497789.4	-0.402358	2.65242	21.7478	3.10948e-06	0.0120773	-1	control.all_CLA.all	transcript
Msto1	NM_144898.2	5.69e-06	-0.202036	2.2	0.00626382	683.513	-1	control.all_CLA.all	transcript		Syngap1	XM_006524239.4	-0.369235	2.52065	21.6119	3.33769e-06	0.0120773	-1	control.all_CLA.all	transcript
Rtn2	NM_013648.6	6.11e-06	-0.243352	2.2	0.00626382	1157.86	-1	control.all_CLA.all	transcript		Taf1c	NM_021441.2	-0.438673	1.63859	22.0329	2.68017e-06	0.0120773	-1	control.all_CLA.all	transcript
Tbc1d10a	XM_006514441.3	5.8e-06	-0.320928	2.2	0.00626382	243.215	-1	control.all_CLA.all	transcript		Taf1c	XM_006530821.2	-0.438673	1.63859	22.0329	2.68017e-06	0.0120773	-1	control.all_CLA.all	transcript
Serpina3n	XM_011244046.3	5.02e-06	-0.271582	2.2	0.00626382	443.625	-1	control.all_CLA.all	transcript		Ptpa	NM_001362734.1	-0.241258	6.10862	21.4982	3.54164e-06	0.0121746	-1	control.all_CLA.all	transcript
Serpina3n	NM_009252.2	5.17e-06	-0.272022	2.2	0.00626382	443.746	-1	control.all_CLA.all	transcript		Polr1c	NM_009085.2	-0.208974	5.0559	20.9979	4.59776e-06	0.0143357	-1	control.all_CLA.all	transcript
Jmjd8	NM_028101.5	6.1e-06	-0.162143	2.2	0.00626382	1253.17	-1	control.all_CLA.all	transcript		Pdzd4	NM_001290540.1	-0.222022	4.38772	20.9934	4.60865e-06	0.0143357	-1	control.all_CLA.all	transcript
Gnao1	NM_010308.3	8.38e-06	0.122715	2.15	0.00706399	7258.37	1	control.all_CLA.all	transcript		Sardh	NM_138665.2	-0.356756	2.77869	20.7621	5.20022e-06	0.0143357	-1	control.all_CLA.all	transcript
Zfp266	NM_001082485.1	7.78e-06	0.187414	2.15	0.00701668	420.837	1	control.all_CLA.all	transcript		Aars2	XM_011246401.3	-0.327846	2.72715	20.7507	5.23124e-06	0.0143357	-1	control.all_CLA.all	transcript
Zfp266	NM_001135019.1	8.46e-06	0.186809	2.15	0.00706399	420.737	1	control.all_CLA.all	transcript		Macrod1	NM_134147.4	-0.480146	2.72113	20.7874	5.132e-06	0.0143357	-1	control.all_CLA.all	transcript
Rnd2	NM_009708.2	7.16e-06	-0.229471	2.15	0.00701309	3510.78	-1	control.all_CLA.all	transcript		Btbd17	XM_017314777.1	-0.501543	1.26101	20.6823	5.42142e-06	0.0143357	-1	control.all_CLA.all	transcript
Senp2	XR_003951844.1	7.64e-06	0.193388	2.15	0.00701668	308.201	1	control.all_CLA.all	transcript		Serpina3n	NM_009252.2	-0.328805	4.47622	20.2852	6.67145e-06	0.0146102	-1	control.all_CLA.all	transcript
Fem1a	NM_010192.4	1.03e-05	-0.180549	2.08	0.00828116	711.67	-1	control.all_CLA.all	transcript		Serpina3n	XM_011244046.3	-0.327766	4.47582	20.3299	6.5174e-06	0.0146102	-1	control.all_CLA.all	transcript
2210016L21Rik	XM_017321112.2	1.12e-05	-0.278	2.06	0.00872311	483.136	-1	control.all_CLA.all	transcript		Pdzd4	XM_006528022.4	-0.222136	4.28159	20.1897	7.01278e-06	0.0146102	-1	control.all_CLA.all	transcript
Slc39a7	NM_008202.2	1.24e-05	-0.193819	2.03	0.00931321	1288.76	-1	control.all_CLA.all	transcript		Senp2	XR_003951844.1	0.211689	3.95404	20.4834	6.01516e-06	0.0146102	1	control.all_CLA.all	transcript
Srebf2	NM_033218.1	1.36e-05	-0.178474	2.01	0.00986622	2163.4	-1	control.all_CLA.all	transcript		Slc25a29	NM_181328.3	-0.408932	3.16903	20.2812	6.68556e-06	0.0146102	-1	control.all_CLA.all	transcript
Tbc1d10a	NM_134023.1	1.57e-05	-0.307774	1.97	0.0106294	236.243	-1	control.all_CLA.all	transcript		Cdhr4	XM_003688869.4	-0.438236	3.08862	20.2161	6.91692e-06	0.0146102	-1	control.all_CLA.all	transcript
Srebf2	XM_006520685.2	1.53e-05	-0.174636	1.97	0.0106294	2358.99	-1	control.all_CLA.all	transcript		Spats1	NM_027649.3	0.840454	0.525057	20.2317	6.86072e-06	0.0146102	1	control.all_CLA.all	transcript
Spryd3	NM_001033277.3	1.64e-05	-0.157824	1.97	0.0106294	2209.49	-1	control.all_CLA.all	transcript		Tbc1d10a	NM_134023.1	-0.432461	3.57226	19.8005	8.59595e-06	0.0173818	-1	control.all_CLA.all	transcript
Uqcc2	XM_006524821.4	1.65e-05	-0.273731	1.97	0.0106294	610.511	-1	control.all_CLA.all	transcript		Pdzd4	XM_006528021.4	-0.219406	4.33553	19.7387	8.87847e-06	0.0174401	-1	control.all_CLA.all	transcript
Rasl10b	NM_001361567.1	1.77e-05	-0.20427	1.96	0.0110756	437	-1	control.all_CLA.all	transcript		Gm20716	NR_132310.1	0.167852	5.68011	19.4804	1.01637e-05	0.01941	1	control.all_CLA.all	transcript
Spryd3	XM_006520886.3	1.91e-05	-0.159577	1.94	0.0116066	2252.77	-1	control.all_CLA.all	transcript		Rtn2	NM_013648.6	-0.281621	5.85672	19.3398	1.09402e-05	0.0203284	-1	control.all_CLA.all	transcript
Thop1	NM_022653.4	2.24e-05	-0.231214	1.91	0.0123168	1094.89	-1	control.all_CLA.all	transcript		Ergic3	NM_001356414.1	-0.225116	6.3994	19.2183	1.16592e-05	0.0210942	-1	control.all_CLA.all	transcript
Lman2	NM_025828.3	2.13e-05	-0.143137	1.91	0.01229	2076.11	-1	control.all_CLA.all	transcript		Ergic3	NM_001356413.1	-0.224783	6.40045	19.0992	1.24099e-05	0.0213297	-1	control.all_CLA.all	transcript
Slc39a7	NM_001077709.1	2.11e-05	-0.191142	1.91	0.01229	1234.32	-1	control.all_CLA.all	transcript		2210016L21Rik	XM_017321112.2	-0.3495	4.59846	19.1115	1.23298e-05	0.0213297	-1	control.all_CLA.all	transcript
Sh3gl1	NM_001252471.1	2.24e-05	-0.245205	1.91	0.0123168	209.917	-1	control.all_CLA.all	transcript		Sh3gl1	NM_001252471.1	-0.293058	3.40396	18.7333	1.50336e-05	0.0252091	-1	control.all_CLA.all	transcript
Gadd45gip1	NM_183358.4	2.32e-05	-0.243947	1.9	0.0124563	686.598	-1	control.all_CLA.all	transcript		Rnd2	NM_009708.2	-0.261081	7.45548	18.5401	1.66363e-05	0.0272325	-1	control.all_CLA.all	transcript
Sh3gl1	NM_013664.3	2.54e-05	-0.261382	1.88	0.0133125	235.898	-1	control.all_CLA.all	transcript		Aars2	XR_385317.3	-0.295835	3.13354	18.472	1.72416e-05	0.0275669	-1	control.all_CLA.all	transcript
Tmem132b	NM_001190352.1	2.65e-05	0.159235	1.87	0.0135651	1597.5	1	control.all_CLA.all	transcript		Sh3gl1	NM_013664.3	-0.323965	3.57048	18.2436	1.94381e-05	0.0303725	-1	control.all_CLA.all	transcript
Naxe	XM_006501517.4	2.75e-05	-0.192767	1.86	0.0137635	537.755	-1	control.all_CLA.all	transcript		Ergic3	NM_025516.5	-0.220961	6.31714	18.0894	2.10775e-05	0.0306516	-1	control.all_CLA.all	transcript
Pex6	NR_157369.1	2.9e-05	-0.235623	1.85	0.0142119	731.332	-1	control.all_CLA.all	transcript		Uqcc2	XM_006524821.4	-0.344736	4.93564	18.1359	2.05682e-05	0.0306516	-1	control.all_CLA.all	transcript
Dnal4	XM_006521170.3	3.01e-05	-0.244863	1.84	0.0144149	275.214	-1	control.all_CLA.all	transcript		Pdzd4	XM_006528020.2	-0.207984	4.39098	18.1362	2.05656e-05	0.0306516	-1	control.all_CLA.all	transcript
Pex6	NM_145488.2	3.1e-05	-0.231636	1.84	0.0145766	725.122	-1	control.all_CLA.all	transcript		Snx24	NM_029394.4	0.380068	3.19712	18.0604	2.14001e-05	0.0306516	1	control.all_CLA.all	transcript
Svop	NM_001359214.1	3.29e-05	-0.218223	1.82	0.0151433	1762.32	-1	control.all_CLA.all	transcript		Exosc5	NR_104358.1	-0.353395	2.89913	17.9391	2.2809e-05	0.0320029	-1	control.all_CLA.all	transcript
Rasl10b	NM_001361568.1	3.47e-05	-0.200767	1.81	0.0156451	433.033	-1	control.all_CLA.all	transcript		Zfp266	NM_001082485.1	0.202218	4.39999	17.532	2.82511e-05	0.0388458	1	control.all_CLA.all	transcript
Mfge8	NM_001045489.1	3.9e-05	-0.266509	1.8	0.0156878	1248.97	-1	control.all_CLA.all	transcript		Zfp266	NM_001135019.1	0.201592	4.39965	17.4009	3.02676e-05	0.0408025	1	control.all_CLA.all	transcript
Pkm	NM_011099.3	3.83e-05	-0.22392	1.8	0.0156878	2663.08	-1	control.all_CLA.all	transcript		Msto1	NM_144898.2	-0.221873	5.09798	17.3134	3.16944e-05	0.041892	-1	control.all_CLA.all	transcript
Mars	XM_006513568.4	3.74e-05	-0.158598	1.8	0.0156878	565.01	-1	control.all_CLA.all	transcript		Aars2	NM_198608.2	-0.299405	3.09824	17.2778	3.22945e-05	0.041892	-1	control.all_CLA.all	transcript
Rasl10b	NM_001361566.1	3.79e-05	-0.205649	1.8	0.0156878	437.309	-1	control.all_CLA.all	transcript		Dnal4	XM_006521170.3	-0.293947	3.79091	17.2135	3.34049e-05	0.04253	-1	control.all_CLA.all	transcript
Dnal4	NM_017470.2	3.71e-05	-0.242064	1.8	0.0156878	273.02	-1	control.all_CLA.all	transcript		Gadd45gip1	NM_183358.4	-0.290829	5.10424	17.1291	3.49222e-05	0.0436534	-1	control.all_CLA.all	transcript
Snx24	NM_029394.4	3.74e-05	0.283158	1.8	0.0156878	181.676	1	control.all_CLA.all	transcript		Mfge8	NM_001045489.1	-0.340292	5.96559	17.0004	3.73719e-05	0.0458814	-1	control.all_CLA.all	transcript
Mfge8	NM_008594.2	4.11e-05	-0.266252	1.79	0.0162564	1252.57	-1	control.all_CLA.all	transcript		Mfge8	NM_008594.2	-0.340491	5.96974	16.9123	3.9147e-05	0.0465196	-1	control.all_CLA.all	transcript
Rasl10b	XM_030246055.1	4.34e-05	-0.199144	1.77	0.0168497	433.536	-1	control.all_CLA.all	transcript		Tfg	NM_001252443.1	0.221954	3.6748	16.9076	3.92451e-05	0.0465196	1	control.all_CLA.all	transcript
Svop	NM_026805.1	5.14e-05	-0.216561	1.72	0.0189808	1750.71	-1	control.all_CLA.all	transcript		Thop1	NM_022653.4	-0.269134	5.77634	16.8039	4.14486e-05	0.0474938	-1	control.all_CLA.all	transcript
Tbcd	NM_029878.4	5.05e-05	-0.150827	1.72	0.0189808	734.07	-1	control.all_CLA.all	transcript		Dnal4	NM_017470.2	-0.290606	3.77945	16.8114	4.12837e-05	0.0474938	-1	control.all_CLA.all	transcript
Uqcc2	NM_001364944.1	5.09e-05	-0.274195	1.72	0.0189808	701.058	-1	control.all_CLA.all	transcript		Svop	NM_001359214.1	-0.250754	6.46186	16.3132	5.36886e-05	0.0511703	-1	control.all_CLA.all	transcript
Ipo4	NR_153401.1	5.39e-05	-0.177455	1.71	0.0195879	602.296	-1	control.all_CLA.all	transcript		Slc39a7	NM_008202.2	-0.212438	6.01065	16.2651	5.50687e-05	0.0511703	-1	control.all_CLA.all	transcript
Ipo4	NM_001360078.1	5.72e-05	-0.176063	1.69	0.0203185	601.628	-1	control.all_CLA.all	transcript		Pex6	NR_157369.1	-0.278253	5.19495	16.4544	4.98357e-05	0.0511703	-1	control.all_CLA.all	transcript
Ipo4	NM_024267.7	5.77e-05	-0.176225	1.69	0.0203185	601.989	-1	control.all_CLA.all	transcript		Pex6	NM_145488.2	-0.27202	5.18267	16.2491	5.5535e-05	0.0511703	-1	control.all_CLA.all	transcript
Afg3l2	NM_027130.2	5.91e-05	0.195787	1.69	0.0204823	1169.54	1	control.all_CLA.all	transcript		Uqcc2	NM_001364944.1	-0.363064	5.13455	16.2582	5.52701e-05	0.0511703	-1	control.all_CLA.all	transcript
Tfg	NM_001252443.1	6.13e-05	0.198114	1.68	0.0209372	253.779	1	control.all_CLA.all	transcript		Sh3gl1	NM_001357649.1	-0.300875	3.60754	16.0936	6.02871e-05	0.0511703	-1	control.all_CLA.all	transcript
Capns1	XM_011250419.3	7.81e-05	-0.181777	1.63	0.0236952	1315.74	-1	control.all_CLA.all	transcript		Nol11	NM_133702.3	0.221721	3.44198	16.5679	4.69384e-05	0.0511703	1	control.all_CLA.all	transcript
Capns1	NM_009795.4	7.89e-05	-0.183631	1.63	0.0236952	1310.89	-1	control.all_CLA.all	transcript		Nol11	NR_156439.1	0.221986	3.44187	16.5761	4.67364e-05	0.0511703	1	control.all_CLA.all	transcript
Capns1	XM_006539488.3	7.69e-05	-0.18399	1.63	0.0236952	1312.25	-1	control.all_CLA.all	transcript		Nol11	NM_001363078.1	0.22258	3.28958	16.1058	5.99003e-05	0.0511703	1	control.all_CLA.all	transcript
Rangap1	XM_030248429.1	7.53e-05	-0.135266	1.63	0.0236952	1005.25	-1	control.all_CLA.all	transcript		Septin2	NM_001159719.1	0.222874	3.01485	16.1393	5.8851e-05	0.0511703	1	control.all_CLA.all	transcript
Rangap1	NM_011241.4	7.55e-05	-0.131224	1.63	0.0236952	1111.96	-1	control.all_CLA.all	transcript		Septin2	NM_010891.2	0.223133	3.01451	16.0957	6.02216e-05	0.0511703	1	control.all_CLA.all	transcript
Fsd1	NM_183178.2	7.05e-05	-0.2124	1.63	0.0236656	671.946	-1	control.all_CLA.all	transcript		Septin2	NM_001159717.1	0.223133	3.01451	16.0957	6.02216e-05	0.0511703	1	control.all_CLA.all	transcript
Sh3gl1	NM_001357649.1	7.35e-05	-0.243997	1.63	0.0236952	242.082	-1	control.all_CLA.all	transcript		Septin2	XM_011247934.3	0.223133	3.01451	16.0957	6.02216e-05	0.0511703	1	control.all_CLA.all	transcript
Afg3l2	XM_011246998.2	7.14e-05	0.192911	1.63	0.0236656	1187.62	1	control.all_CLA.all	transcript		Septin2	XM_006529240.3	0.221272	3.0144	16.1888	5.73309e-05	0.0511703	1	control.all_CLA.all	transcript
Aip	XM_030250709.1	7.89e-05	-0.193264	1.63	0.0236952	519.424	-1	control.all_CLA.all	transcript		Septin2	XM_006529242.1	0.221802	3.01419	16.2054	5.68317e-05	0.0511703	1	control.all_CLA.all	transcript
Rasl10b	NM_001013386.3	8.09e-05	-0.193753	1.62	0.0239803	443.46	-1	control.all_CLA.all	transcript		Septin2	NM_001159718.1	0.225206	3.00767	16.1601	5.82072e-05	0.0511703	1	control.all_CLA.all	transcript
Ipo4	NR_153402.1	8.21e-05	-0.177849	1.62	0.0240292	573.757	-1	control.all_CLA.all	transcript		Zfp617	NM_133358.3	0.496045	2.79349	16.5333	4.78019e-05	0.0511703	1	control.all_CLA.all	transcript
Nceh1	XM_011249684.1	8.41e-05	0.168368	1.61	0.0243026	1066.35	1	control.all_CLA.all	transcript		Ydjc	XM_006522515.4	-0.429009	2.68542	16.1318	5.90829e-05	0.0511703	-1	control.all_CLA.all	transcript
Pkm	XM_006510856.2	9.16e-05	-0.215745	1.6	0.0253652	2469.77	-1	control.all_CLA.all	transcript		Ydjc	NM_026940.4	-0.432527	2.68078	16.412	5.09617e-05	0.0511703	-1	control.all_CLA.all	transcript
Rangap1	XM_011245524.3	9.23e-05	-0.131939	1.6	0.0253652	973.515	-1	control.all_CLA.all	transcript		Macrod1	XM_006526562.3	-0.461469	2.56153	16.3525	5.25865e-05	0.0511703	-1	control.all_CLA.all	transcript
Ankrd13d	XM_030251067.1	9.2e-05	-0.182428	1.6	0.0253652	404.875	-1	control.all_CLA.all	transcript		Plcd3	XM_006534308.3	-0.375548	1.37878	16.2246	5.62585e-05	0.0511703	-1	control.all_CLA.all	transcript
Ankrd13d	NM_026720.2	8.98e-05	-0.182731	1.6	0.0253652	405.033	-1	control.all_CLA.all	transcript		Rasl10b	NM_001361567.1	-0.226919	4.45509	16.0285	6.23967e-05	0.0523151	-1	control.all_CLA.all	transcript
Eif6	NM_010579.2	9.89e-05	-0.24507	1.57	0.0268672	1042.29	-1	control.all_CLA.all	transcript		Pkm	NM_011099.3	-0.26034	7.05712	15.9487	6.50833e-05	0.053331	-1	control.all_CLA.all	transcript
Pkm	XM_011242674.2	0.000100979	-0.212588	1.57	0.0270923	2555.85	-1	control.all_CLA.all	transcript		Mvd	NM_138656.2	-0.31293	3.25181	15.9181	6.61448e-05	0.053331	-1	control.all_CLA.all	transcript
Mvd	NM_138656.2	0.000109945	-0.247064	1.55	0.0282772	188.565	-1	control.all_CLA.all	transcript		Septin2	XM_006529241.2	0.222137	3.01668	15.9019	6.67113e-05	0.053331	1	control.all_CLA.all	transcript
Mvd	NR_028354.1	0.000108755	-0.247574	1.55	0.0282772	189.493	-1	control.all_CLA.all	transcript		Septin2	XM_030252110.1	0.222137	3.01668	15.9019	6.67113e-05	0.053331	1	control.all_CLA.all	transcript
Uqcc2	NM_026063.2	0.000105454	-0.273123	1.55	0.0279602	737.115	-1	control.all_CLA.all	transcript		Btbd17	NM_028055.4	-0.438379	1.42849	15.8013	7.03543e-05	0.0555969	-1	control.all_CLA.all	transcript
Golga7b	NM_027694.2	0.000110414	-0.218965	1.55	0.0282772	321.712	-1	control.all_CLA.all	transcript		Nol11	NM_001161329.2	0.216378	3.42479	15.7247	7.32624e-05	0.0567177	1	control.all_CLA.all	transcript
Sc5d	NM_172769.2	0.000120306	0.186734	1.54	0.0285857	572.183	1	control.all_CLA.all	transcript		Bsx	NM_178245.3	-0.575383	0.759849	15.7199	7.34489e-05	0.0567177	-1	control.all_CLA.all	transcript
Pkm	XM_006510855.1	0.000120497	-0.212072	1.54	0.0285857	2544.71	-1	control.all_CLA.all	transcript		Gm52186	XR_003951538.1	-0.645743	0.353431	15.6994	7.42475e-05	0.0567177	-1	control.all_CLA.all	transcript
Plek	NM_019549.2	0.000123838	0.220331	1.54	0.0288566	364.399	1	control.all_CLA.all	transcript		Svop	NM_026805.1	-0.250273	6.4523	15.6115	7.778e-05	0.0571733	-1	control.all_CLA.all	transcript
Pak2	XM_006522072.4	0.000113202	0.161796	1.54	0.0285857	740.21	1	control.all_CLA.all	transcript		Slc39a7	NM_001077709.1	-0.210117	5.94843	15.602	7.81703e-05	0.0571733	-1	control.all_CLA.all	transcript
Pak2	NM_177326.3	0.000116435	0.158908	1.54	0.0285857	744.663	1	control.all_CLA.all	transcript		Mvd	NR_028354.1	-0.31108	3.25849	15.6241	7.72644e-05	0.0571733	-1	control.all_CLA.all	transcript
Zfp523	XR_385316.4	0.000125431	-0.208029	1.54	0.0288566	288.537	-1	control.all_CLA.all	transcript		Eif2b3	NM_001355225.1	0.298576	2.7392	15.656	7.59715e-05	0.0571733	1	control.all_CLA.all	transcript
Aip	NM_016666.3	0.00012548	-0.181283	1.54	0.0288566	583.869	-1	control.all_CLA.all	transcript		Srebf2	NM_033218.1	-0.193096	6.7574	15.4751	8.35999e-05	0.0605008	-1	control.all_CLA.all	transcript
Golga7b	NM_001141983.1	0.000119151	-0.217875	1.54	0.0285857	321.347	-1	control.all_CLA.all	transcript		Mex3d	NM_198615.2	-0.371387	2.46596	15.3289	9.0325e-05	0.0639843	-1	control.all_CLA.all	transcript
Golga7b	XM_030251077.1	0.000119511	-0.217061	1.54	0.0285857	321.281	-1	control.all_CLA.all	transcript		Vasp	NM_009499.3	-0.488714	2.39509	15.3106	9.12054e-05	0.0639843	-1	control.all_CLA.all	transcript
Golga7b	XM_030251076.1	0.000118219	-0.217324	1.54	0.0285857	321.56	-1	control.all_CLA.all	transcript		Cyba	NM_001301284.1	-0.592157	1.75814	15.3317	9.01902e-05	0.0639843	-1	control.all_CLA.all	transcript
Nceh1	NM_178772.3	0.000132829	0.153101	1.53	0.0296392	1088.34	1	control.all_CLA.all	transcript		Fem1a	NM_010192.4	-0.195068	5.15629	15.25	9.41774e-05	0.065402	-1	control.all_CLA.all	transcript
Rnf123	XR_001779084.2	0.000132662	-0.214575	1.53	0.0296392	215.419	-1	control.all_CLA.all	transcript		Srebf2	XM_006520685.2	-0.188376	6.88216	15.1779	9.78429e-05	0.0665702	-1	control.all_CLA.all	transcript
Ankrd13d	XM_030251069.1	0.000129413	-0.177405	1.53	0.0294605	390.441	-1	control.all_CLA.all	transcript		Uqcc2	NM_026063.2	-0.377639	5.20661	15.085	0.000102775	0.0665702	-1	control.all_CLA.all	transcript
Rangap1	NM_001146174.1	0.000139487	-0.127373	1.51	0.0308198	1097.35	-1	control.all_CLA.all	transcript		Rasl10b	NM_001361566.1	-0.231349	4.45607	15.0176	0.000106511	0.0665702	-1	control.all_CLA.all	transcript
Nol11	NM_133702.3	0.0001484	0.194615	1.5	0.0315517	215.645	1	control.all_CLA.all	transcript		Rasl10b	NM_001361568.1	-0.224134	4.442	15.0345	0.000105565	0.0665702	-1	control.all_CLA.all	transcript
Nol11	NR_156439.1	0.0001484	0.194615	1.5	0.0315517	215.645	1	control.all_CLA.all	transcript		Rnf123	XR_001779084.2	-0.252712	3.44191	15.0579	0.000104263	0.0665702	-1	control.all_CLA.all	transcript
Ipo4	XM_017316220.2	0.000151035	-0.169569	1.5	0.0317424	575.89	-1	control.all_CLA.all	transcript		Eif2b3	NM_001111277.2	0.277899	2.85956	15.1935	9.70376e-05	0.0665702	1	control.all_CLA.all	transcript
Rangap1	NM_001358622.1	0.000142929	-0.127278	1.5	0.0312738	1099.33	-1	control.all_CLA.all	transcript		Vasp	NM_001282021.1	-0.485137	2.39312	15.0353	0.000105521	0.0665702	-1	control.all_CLA.all	transcript
Aip	NM_001276284.1	0.000152113	-0.176751	1.5	0.0317424	579.904	-1	control.all_CLA.all	transcript		Zfp444	XM_006540382.3	-0.438842	1.91489	15.1125	0.000101289	0.0665702	-1	control.all_CLA.all	transcript
Aip	XM_006531642.4	0.00014819	-0.191434	1.5	0.0315517	518.892	-1	control.all_CLA.all	transcript		Btbd17	XM_006534280.1	-0.461506	1.22729	15.1546	9.90549e-05	0.0665702	-1	control.all_CLA.all	transcript
Ankrd13d	XR_003952812.1	0.00015645	-0.178834	1.49	0.0323478	408.611	-1	control.all_CLA.all	transcript		Scrn2	XM_030245867.1	-0.466659	0.982297	15.034	0.000105591	0.0665702	-1	control.all_CLA.all	transcript
Ccdc124	XM_006509655.4	0.000163495	-0.228852	1.48	0.0334064	726.701	-1	control.all_CLA.all	transcript		Gm39860	XR_866494.2	0.873909	0.592081	15.018	0.000106488	0.0665702	1	control.all_CLA.all	transcript
Ankrd13d	XM_030251068.1	0.000164534	-0.171663	1.48	0.0334064	385.155	-1	control.all_CLA.all	transcript		Jmjd8	NM_028101.5	-0.171599	5.97075	14.8506	0.000116372	0.0691386	-1	control.all_CLA.all	transcript
Fkbp8	XM_017312568.2	0.000171065	-0.229006	1.47	0.0341175	804.379	-1	control.all_CLA.all	transcript		Eif6	NM_010579.2	-0.306555	5.70557	14.8298	0.00011766	0.0691386	-1	control.all_CLA.all	transcript
Fkbp8	XM_006509556.3	0.000167084	-0.229326	1.47	0.0336212	804.668	-1	control.all_CLA.all	transcript		Vasp	NM_001282022.1	-0.480633	2.37566	14.8597	0.00011581	0.0691386	-1	control.all_CLA.all	transcript
LOC115489919	XR_003955190.1	0.00019664	-0.280815	1.46	0.0348952	379.954	-1	control.all_CLA.all	transcript		Gtpbp3	NR_157147.1	-0.346016	2.2063	14.8666	0.000115386	0.0691386	-1	control.all_CLA.all	transcript
Cct6a	NM_009838.2	0.000191493	0.183919	1.46	0.0348952	4073.6	1	control.all_CLA.all	transcript		Ulk3	XR_379457.4	-0.29841	2.02477	14.8556	0.000116062	0.0691386	-1	control.all_CLA.all	transcript
Eif2ak1	XM_017320685.2	0.0001936	0.156564	1.46	0.0348952	777.389	1	control.all_CLA.all	transcript		Plcd3	NM_152813.3	-0.361349	1.36323	14.8628	0.000115622	0.0691386	-1	control.all_CLA.all	transcript
Cacng8	NM_133190.3	0.000181376	-0.246137	1.46	0.0344628	429.196	-1	control.all_CLA.all	transcript		Scrn2	XM_017314480.2	-0.440005	1.1645	14.8396	0.00011705	0.0691386	-1	control.all_CLA.all	transcript
Capns1	XM_011250420.1	0.000185133	-0.175023	1.46	0.0347695	1329.3	-1	control.all_CLA.all	transcript		Hes5	NM_001370755.1	-0.564124	1.9485	14.7587	0.000122184	0.0711887	-1	control.all_CLA.all	transcript
Ccdc124	NM_026964.3	0.00018973	-0.226855	1.46	0.0348952	718.783	-1	control.all_CLA.all	transcript		Naxe	XM_006501517.4	-0.212702	4.75285	14.7261	0.000124312	0.0718198	-1	control.all_CLA.all	transcript
Dbnl	NM_001146308.1	0.000196491	-0.186879	1.46	0.0348952	700.705	-1	control.all_CLA.all	transcript		Rasl10b	XM_030246055.1	-0.222766	4.4436	14.6724	0.000127903	0.0732329	-1	control.all_CLA.all	transcript
Dbnl	NM_013810.3	0.000181325	-0.187718	1.46	0.0344628	700.376	-1	control.all_CLA.all	transcript		Cbx8	NM_013926.1	-0.37231	2.20697	14.658	0.000128888	0.0732329	-1	control.all_CLA.all	transcript
Dbnl	NM_001146309.1	0.000176691	-0.187781	1.46	0.0344628	700.287	-1	control.all_CLA.all	transcript		Scrn2	NM_146027.2	-0.436381	1.17272	14.6406	0.000130078	0.0733035	-1	control.all_CLA.all	transcript
Rundc3a	XM_030246121.1	0.000193108	-0.177859	1.46	0.0348952	289.148	-1	control.all_CLA.all	transcript		Pkm	XM_006510856.2	-0.252454	6.94847	14.5076	0.000139597	0.0774563	-1	control.all_CLA.all	transcript
Nol11	NM_001161329.2	0.000193743	0.191355	1.46	0.0348952	213.001	1	control.all_CLA.all	transcript		Fsd1	NM_183178.2	-0.245227	5.07317	14.5062	0.000139701	0.0774563	-1	control.all_CLA.all	transcript
Ero1l	NM_015774.3	0.000178396	0.168055	1.46	0.0344628	1160.53	1	control.all_CLA.all	transcript		Afg3l2	NM_027130.2	0.219238	5.87095	14.4252	0.000145841	0.0800853	1	control.all_CLA.all	transcript
Stub1	NM_019719.4	0.000181971	-0.166398	1.46	0.0344628	1016.23	-1	control.all_CLA.all	transcript		Golga7b	NM_027694.2	-0.258415	4.01515	14.3983	0.000147937	0.0800853	-1	control.all_CLA.all	transcript
Zfp523	NM_172617.3	0.000181512	-0.205238	1.46	0.0344628	288.291	-1	control.all_CLA.all	transcript		Macrod1	XM_006526563.3	-0.439781	2.40741	14.4043	0.000147468	0.0800853	-1	control.all_CLA.all	transcript
Fkbp8	XR_379034.4	0.000201753	-0.228314	1.45	0.0352473	795.233	-1	control.all_CLA.all	transcript		Plek	NM_019549.2	0.261459	4.19383	14.3642	0.000150638	0.0809103	1	control.all_CLA.all	transcript
Fkbp8	XR_003947234.1	0.000200724	-0.228289	1.45	0.0352473	795.973	-1	control.all_CLA.all	transcript		Pkm	XM_011242674.2	-0.24786	6.99783	14.3168	0.000154477	0.0823292	-1	control.all_CLA.all	transcript
Fkbp8	XR_001778406.2	0.000209681	-0.227731	1.44	0.0363506	795.031	-1	control.all_CLA.all	transcript		Golga7b	XM_030251076.1	-0.256127	4.01447	14.2673	0.0001586	0.083236	-1	control.all_CLA.all	transcript
Dpm1	NM_010072.4	0.000227521	0.212998	1.43	0.0371569	407.13	1	control.all_CLA.all	transcript		Golga7b	NM_001141983.1	-0.257106	4.01351	14.2679	0.000158548	0.083236	-1	control.all_CLA.all	transcript
Hectd3	XR_001784215.2	0.000215944	-0.143211	1.43	0.0368126	1062.17	-1	control.all_CLA.all	transcript		Golga7b	XM_030251077.1	-0.255748	4.01323	14.242	0.000160743	0.0837213	-1	control.all_CLA.all	transcript
Ctxn1	NM_183315.2	0.000217246	-0.195809	1.43	0.0368126	1394.38	-1	control.all_CLA.all	transcript		Exosc5	NM_138586.3	-0.336987	2.85699	14.1774	0.000166359	0.0853532	-1	control.all_CLA.all	transcript
Fkbp8	XM_017312566.2	0.000234916	-0.228062	1.43	0.0372557	779.678	-1	control.all_CLA.all	transcript		Tmub1	XM_006535785.4	-0.291088	2.84943	14.1878	0.000165436	0.0853532	-1	control.all_CLA.all	transcript
Fkbp8	XM_017312565.2	0.000238051	-0.227774	1.43	0.0372557	779.788	-1	control.all_CLA.all	transcript		Capns1	XM_006539488.3	-0.204011	6.03675	14.1455	0.000169202	0.0855353	-1	control.all_CLA.all	transcript
Fkbp8	NM_001111066.1	0.000238051	-0.227774	1.43	0.0372557	779.788	-1	control.all_CLA.all	transcript		Ppargc1a	XM_030254205.1	0.296135	2.28752	14.1577	0.000168104	0.0855353	1	control.all_CLA.all	transcript
Fkbp8	NM_010223.2	0.000235293	-0.227968	1.43	0.0372557	779.63	-1	control.all_CLA.all	transcript		Capns1	NM_009795.4	-0.203589	6.03525	14.1072	0.000172684	0.0864177	-1	control.all_CLA.all	transcript
Fkbp8	XM_017312567.2	0.000225748	-0.228561	1.43	0.0371569	780.266	-1	control.all_CLA.all	transcript		Afg3l2	XM_011246998.2	0.215828	5.89305	14.0987	0.000173461	0.0864177	1	control.all_CLA.all	transcript
Fkbp8	NM_001199631.1	0.000224962	-0.228581	1.43	0.0371569	780.36	-1	control.all_CLA.all	transcript		Gm52690	XR_003955190.1	-0.436706	4.25419	14.0767	0.000175505	0.0864768	-1	control.all_CLA.all	transcript
Mbd3	NM_001306143.1	0.000235857	-0.202717	1.43	0.0372557	944.399	-1	control.all_CLA.all	transcript		Psmg2	NM_001368147.1	0.394501	3.34099	14.0648	0.000176615	0.0864768	1	control.all_CLA.all	transcript
Rundc3a	XM_017314647.2	0.000214402	-0.177138	1.43	0.0368126	289.408	-1	control.all_CLA.all	transcript		Hes5	XM_006538562.4	-0.562409	2.07483	14.057	0.000177354	0.0864768	-1	control.all_CLA.all	transcript
Rundc3a	XM_006533689.2	0.000227012	-0.176865	1.43	0.0371569	290.76	-1	control.all_CLA.all	transcript		Capns1	XM_011250419.3	-0.200957	6.04062	14.0432	0.000178662	0.0865012	-1	control.all_CLA.all	transcript
Nol11	NM_001363078.1	0.000243256	0.193518	1.43	0.0375497	193.842	1	control.all_CLA.all	transcript		Pkm	XM_006510855.1	-0.248005	6.99158	14.0287	0.000180044	0.0865607	-1	control.all_CLA.all	transcript
Vps41	XM_006516641.3	0.000239698	0.160724	1.43	0.0372557	2653.78	1	control.all_CLA.all	transcript		Spryd3	NM_001033277.3	-0.167621	6.78778	13.9838	0.00018439	0.0868286	-1	control.all_CLA.all	transcript
Zfp523	NM_001357995.1	0.000220817	-0.202137	1.43	0.0371384	287.325	-1	control.all_CLA.all	transcript		Mex3d	XM_006513619.3	-0.353306	2.45342	14.0028	0.000182543	0.0868286	-1	control.all_CLA.all	transcript
Rps14	NM_020600.4	0.000231652	-0.230762	1.43	0.0372557	3428.53	-1	control.all_CLA.all	transcript		Zfp952	XM_030249794.1	0.27537	2.11253	13.9924	0.000183551	0.0868286	1	control.all_CLA.all	transcript
Ptpa	NR_156126.1	0.000268471	-0.207325	1.39	0.0408277	603.46	-1	control.all_CLA.all	transcript		Spryd3	XM_006520886.3	-0.169909	6.81576	13.9209	0.000190666	0.0872701	-1	control.all_CLA.all	transcript
Rangap1	NR_152441.1	0.000269926	-0.123169	1.39	0.0408277	1071.56	-1	control.all_CLA.all	transcript		Psmg2	NM_134138.2	0.391176	3.33716	13.9239	0.000190362	0.0872701	1	control.all_CLA.all	transcript
Tfg	NM_001357126.1	0.00026957	0.183462	1.39	0.0408277	299.086	1	control.all_CLA.all	transcript		B9d2	NM_172148.2	-0.3252	2.88604	13.911	0.000191674	0.0872701	-1	control.all_CLA.all	transcript
Tfg	NM_019678.3	0.000274519	0.182296	1.38	0.0412356	291.815	1	control.all_CLA.all	transcript		Ppargc1a	XM_017320718.2	0.298307	2.26671	13.9549	0.000187245	0.0872701	1	control.all_CLA.all	transcript
Fsd1	XR_385326.1	0.000276282	-0.198135	1.38	0.0412356	650.711	-1	control.all_CLA.all	transcript		Hes5	NM_010419.4	-0.555379	2.04421	13.922	0.000190558	0.0872701	-1	control.all_CLA.all	transcript
Bzw1	NM_025824.4	0.000299472	0.218844	1.37	0.0427164	867.134	1	control.all_CLA.all	transcript		Dab2	XM_030248313.1	0.719007	0.914858	13.8684	0.000196068	0.0880626	1	control.all_CLA.all	transcript
Bzw1	XM_006496197.3	0.000336233	0.21819	1.37	0.0428059	865.989	1	control.all_CLA.all	transcript		Fcgr2b	NM_010187.2	0.700361	0.664906	13.857	0.000197257	0.0880626	1	control.all_CLA.all	transcript
Dars	NM_177445.5	0.000362945	0.187471	1.37	0.0431307	1592.16	1	control.all_CLA.all	transcript		Hs3st2	NM_001081327.1	-0.639224	0.0602756	13.8658	0.000196344	0.0880626	-1	control.all_CLA.all	transcript
Ccna2	NM_009828.3	0.000325417	0.228605	1.37	0.0428059	194.811	1	control.all_CLA.all	transcript		Zfp523	XR_385316.4	-0.241072	3.85986	13.8434	0.000198693	0.0881311	-1	control.all_CLA.all	transcript
Gtf2b	NM_145546.1	0.000331157	0.183916	1.37	0.0428059	792.403	1	control.all_CLA.all	transcript		Akt1s1	XM_006541118.4	-0.318071	2.12712	13.814	0.000201828	0.0889481	-1	control.all_CLA.all	transcript
Pnrc2	XM_006539038.1	0.000361967	0.19988	1.37	0.0431307	309.538	1	control.all_CLA.all	transcript		Fkbp8	XM_006509556.3	-0.281026	5.3328	13.7713	0.00020647	0.0893116	-1	control.all_CLA.all	transcript
Crocc	XM_006538801.3	0.000324661	-0.260954	1.37	0.0428059	306.639	-1	control.all_CLA.all	transcript		Fkbp8	XM_017312568.2	-0.280907	5.33249	13.7449	0.000209387	0.0893116	-1	control.all_CLA.all	transcript
Agap3	XM_006535676.4	0.000358809	-0.169144	1.37	0.0431307	633.77	-1	control.all_CLA.all	transcript		Ccdc124	XM_006509655.4	-0.280037	5.18602	13.6911	0.000215474	0.0893116	-1	control.all_CLA.all	transcript
Eno2	XM_030255143.1	0.000343781	-0.147236	1.37	0.0428059	3650.74	-1	control.all_CLA.all	transcript		Aip	XM_030250709.1	-0.217155	4.70321	13.7531	0.000208476	0.0893116	-1	control.all_CLA.all	transcript
Eno2	XM_006505504.3	0.000310787	-0.146202	1.37	0.0428059	5151.68	-1	control.all_CLA.all	transcript		Cacng8	NM_133190.3	-0.318025	4.42953	13.7373	0.000210237	0.0893116	-1	control.all_CLA.all	transcript
Emc10	NM_001355107.1	0.000309908	-0.235635	1.37	0.0428059	636.225	-1	control.all_CLA.all	transcript		Ccna2	NM_009828.3	0.286873	3.29477	13.771	0.000206501	0.0893116	1	control.all_CLA.all	transcript
Emc10	NM_197991.3	0.000343628	-0.234144	1.37	0.0428059	611.179	-1	control.all_CLA.all	transcript		Lsm4	NM_015816.4	-0.363282	2.97917	13.6869	0.000215957	0.0893116	-1	control.all_CLA.all	transcript
Emc10	XR_003946559.1	0.000331274	-0.236097	1.37	0.0428059	628.634	-1	control.all_CLA.all	transcript		Lsm4	XM_030243665.1	-0.363282	2.97917	13.6869	0.000215957	0.0893116	-1	control.all_CLA.all	transcript
Adam9	XM_006508986.4	0.000341528	0.157923	1.37	0.0428059	418.203	1	control.all_CLA.all	transcript		Ppargc1a	XM_006503778.3	0.294035	2.26428	13.6865	0.000215996	0.0893116	1	control.all_CLA.all	transcript
Mbd3	NM_013595.3	0.000306171	-0.204746	1.37	0.0428059	960.017	-1	control.all_CLA.all	transcript		Mib2	XM_011250353.2	-0.3217	2.17855	13.6985	0.000214631	0.0893116	-1	control.all_CLA.all	transcript
Mars	NM_001003913.2	0.000324431	-0.150792	1.37	0.0428059	486.813	-1	control.all_CLA.all	transcript		Nfkbil1	NM_001364909.1	-0.389149	2.15472	13.6783	0.000216943	0.0893116	-1	control.all_CLA.all	transcript
Mars	NM_001171582.1	0.000294739	-0.152179	1.37	0.0427164	498.133	-1	control.all_CLA.all	transcript		Ubtd1	NM_145500.3	-0.37002	1.75835	13.6412	0.000221279	0.0905545	-1	control.all_CLA.all	transcript
Limk2	XR_003949323.1	0.000363617	-0.267341	1.37	0.0431307	399.441	-1	control.all_CLA.all	transcript		Sc5d	NM_172769.2	0.20898	4.84121	13.6072	0.000225321	0.0911238	1	control.all_CLA.all	transcript
Pes1	NM_022889.3	0.000353395	-0.248252	1.37	0.0430511	619.328	-1	control.all_CLA.all	transcript		Rasl10b	NM_001013386.3	-0.216947	4.47631	13.6118	0.000224771	0.0911238	-1	control.all_CLA.all	transcript
Aftph	NM_181411.4	0.000298715	0.171353	1.37	0.0427164	430.591	1	control.all_CLA.all	transcript		Msh3	XM_006517543.2	0.285606	2.00526	13.5883	0.000227603	0.0915083	1	control.all_CLA.all	transcript
Galk1	NM_016905.2	0.000343784	-0.239117	1.37	0.0428059	279.452	-1	control.all_CLA.all	transcript		Zfp952	XM_030249793.1	0.270644	2.13448	13.5315	0.000234594	0.0936007	1	control.all_CLA.all	transcript
Poc5	XM_006517751.3	0.000337518	0.169797	1.37	0.0428059	370.528	1	control.all_CLA.all	transcript		Lacc1	XM_030247709.1	0.556401	0.278783	13.524	0.00023553	0.0936007	1	control.all_CLA.all	transcript
Zswim6	NM_145456.3	0.000319714	0.218273	1.37	0.0428059	382.743	1	control.all_CLA.all	transcript		Fkbp8	XR_003947234.1	-0.28135	5.31736	13.5045	0.000237993	0.0940359	-1	control.all_CLA.all	transcript
Psmc6	XM_030247969.1	0.000336599	0.177991	1.37	0.0428059	1415.3	1	control.all_CLA.all	transcript		Fkbp8	XR_379034.4	-0.280875	5.31598	13.4611	0.00024356	0.0943506	-1	control.all_CLA.all	transcript
Psmc6	NM_025959.3	0.000313874	0.179261	1.37	0.0428059	1409.28	1	control.all_CLA.all	transcript		Fkbp8	XR_001778406.2	-0.280753	5.31566	13.4363	0.000246802	0.0943506	-1	control.all_CLA.all	transcript
Rsl1d1	NM_025546.2	0.000349849	0.16679	1.37	0.0430511	1313.07	1	control.all_CLA.all	transcript		Ccdc124	NM_026964.3	-0.277769	5.17022	13.4483	0.000245234	0.0943506	-1	control.all_CLA.all	transcript
Wdr24	NM_173741.3	0.000329284	-0.222999	1.37	0.0428059	474.367	-1	control.all_CLA.all	transcript		Mars1	XM_006513568.4	-0.169252	4.8239	13.4346	0.000247023	0.0943506	-1	control.all_CLA.all	transcript
Stub1	NR_157362.1	0.000330192	-0.160317	1.37	0.0428059	1048.42	-1	control.all_CLA.all	transcript		Lsm4	NM_001359042.1	-0.366463	2.93258	13.4868	0.000240243	0.0943506	-1	control.all_CLA.all	transcript
Zfp523	XM_017317409.2	0.00030629	-0.198097	1.37	0.0428059	285.881	-1	control.all_CLA.all	transcript		Cd101	NM_001167906.2	1.4052	-1.08671	13.4513	0.000244836	0.0943506	1	control.all_CLA.all	transcript
Ehmt2	NM_001286575.2	0.000353296	-0.199901	1.37	0.0430511	496.961	-1	control.all_CLA.all	transcript		Lman2	NM_025828.3	-0.150583	6.69806	13.4144	0.000249704	0.0948477	-1	control.all_CLA.all	transcript
Ehmt2	NM_145830.3	0.000340529	-0.200255	1.37	0.0428059	497	-1	control.all_CLA.all	transcript		Ppargc1a	XM_017320716.1	0.29275	2.25791	13.3927	0.000252601	0.0948994	1	control.all_CLA.all	transcript
Galnt1	NM_013814.3	0.000305906	0.193971	1.37	0.0428059	319.644	1	control.all_CLA.all	transcript		Taf1c	XM_006530822.2	-0.375029	1.68036	13.395	0.000252294	0.0948994	-1	control.all_CLA.all	transcript
Galnt1	NM_001361200.1	0.000295506	0.194534	1.37	0.0427164	320.214	1	control.all_CLA.all	transcript		Rps14	NM_020600.4	-0.288133	7.4215	13.1315	0.000290378	0.0950204	-1	control.all_CLA.all	transcript
Galnt1	NM_001160404.1	0.000298639	0.194441	1.37	0.0427164	319.476	1	control.all_CLA.all	transcript		Tmem132b	NM_001190352.1	0.169588	6.32062	13.1672	0.000284893	0.0950204	1	control.all_CLA.all	transcript
Psmg2	NM_001368147.1	0.000294209	0.266575	1.37	0.0427164	201.23	1	control.all_CLA.all	transcript		Ctxn1	NM_183315.2	-0.225496	6.12432	13.1175	0.000292555	0.0950204	-1	control.all_CLA.all	transcript
Psmg2	NM_134138.2	0.000315575	0.264911	1.37	0.0428059	200.689	1	control.all_CLA.all	transcript		Fkbp8	NM_001199631.1	-0.283005	5.28888	13.2957	0.000266016	0.0950204	-1	control.all_CLA.all	transcript
Snhg1	NR_002896.3	0.000355941	0.246862	1.37	0.0431282	406.605	1	control.all_CLA.all	transcript		Fkbp8	XM_017312567.2	-0.283047	5.28866	13.289	0.000266966	0.0950204	-1	control.all_CLA.all	transcript
Ocrl	XM_011251008.3	0.000351107	0.112179	1.37	0.0430511	1042.46	1	control.all_CLA.all	transcript		Fkbp8	XM_017312565.2	-0.282695	5.28756	13.2729	0.000269264	0.0950204	-1	control.all_CLA.all	transcript
Ocrl	NM_177215.3	0.000286416	0.114083	1.37	0.0424668	1034.46	1	control.all_CLA.all	transcript		Fkbp8	NM_001111066.1	-0.282602	5.28746	13.2551	0.000271839	0.0950204	-1	control.all_CLA.all	transcript
Ubr3	XM_006500119.4	0.000373613	0.142526	1.36	0.0438548	541.425	1	control.all_CLA.all	transcript		Fkbp8	XM_017312566.2	-0.28274	5.28733	13.2516	0.000272344	0.0950204	-1	control.all_CLA.all	transcript
Naa10	XR_003953017.1	0.000368473	-0.209163	1.36	0.0434778	196.869	-1	control.all_CLA.all	transcript		Fkbp8	NM_010223.2	-0.282478	5.28714	13.2293	0.000275613	0.0950204	-1	control.all_CLA.all	transcript
Exosc9	NM_019393.2	0.000383381	0.174223	1.35	0.0445374	748.252	1	control.all_CLA.all	transcript		Ipo4	NR_153401.1	-0.194016	4.91659	13.2847	0.000267575	0.0950204	-1	control.all_CLA.all	transcript
Tfg	XM_006521980.3	0.000380326	0.176447	1.35	0.0444114	292.913	1	control.all_CLA.all	transcript		Ipo4	NM_024267.7	-0.192934	4.91592	13.2237	0.000276425	0.0950204	-1	control.all_CLA.all	transcript
Ehmt2	XM_006523482.4	0.000392583	-0.19839	1.35	0.0451705	498.552	-1	control.all_CLA.all	transcript		Ipo4	NM_001360078.1	-0.19225	4.91498	13.1687	0.000284668	0.0950204	-1	control.all_CLA.all	transcript
Ehmt2	XM_011246248.1	0.000392839	-0.198451	1.35	0.0451705	498.529	-1	control.all_CLA.all	transcript		Snhg1	NR_002896.3	0.33369	4.35065	13.1125	0.000293327	0.0950204	1	control.all_CLA.all	transcript
Hectd3	NM_175244.4	0.000401455	-0.140753	1.34	0.0454653	1081.89	-1	control.all_CLA.all	transcript		Ankrd13d	NM_026720.2	-0.202815	4.34628	13.1829	0.000282519	0.0950204	-1	control.all_CLA.all	transcript
Crocc	XM_006538800.4	0.00040721	-0.257191	1.34	0.0455732	305.102	-1	control.all_CLA.all	transcript		Crocc	XM_006538801.3	-0.375544	3.94731	13.3063	0.000264517	0.0950204	-1	control.all_CLA.all	transcript
Eno2	NM_001355220.1	0.000410497	-0.144791	1.34	0.0455732	5296.86	-1	control.all_CLA.all	transcript		Tfg	NM_001357126.1	0.207369	3.91007	13.1548	0.000286779	0.0950204	1	control.all_CLA.all	transcript
Adam9	NM_007404.2	0.0004199	0.154995	1.34	0.0459383	421.699	1	control.all_CLA.all	transcript		Rundc3a	XM_017314647.2	-0.197775	3.86319	13.1105	0.000293652	0.0950204	-1	control.all_CLA.all	transcript
Adam9	NM_001270996.1	0.0004199	0.154995	1.34	0.0459383	421.699	1	control.all_CLA.all	transcript		Rundc3a	XM_030246121.1	-0.198095	3.8625	13.1724	0.000284109	0.0950204	-1	control.all_CLA.all	transcript
Celsr3	XM_006511625.3	0.000405659	-0.212197	1.34	0.0455732	294.624	-1	control.all_CLA.all	transcript		Zfp523	NM_172617.3	-0.238112	3.8583	13.2532	0.000272119	0.0950204	-1	control.all_CLA.all	transcript
Tfg	NM_001357124.1	0.000408944	0.17758	1.34	0.0455732	295.148	1	control.all_CLA.all	transcript		Galk1	NM_016905.2	-0.313296	3.8141	13.1562	0.000286563	0.0950204	-1	control.all_CLA.all	transcript
Stub1	NR_157361.1	0.000424296	-0.161136	1.34	0.046195	952.567	-1	control.all_CLA.all	transcript		B9d2	NM_001362154.1	-0.300407	3.14739	13.1562	0.000286567	0.0950204	-1	control.all_CLA.all	transcript
Atg2a	XM_006531775.4	0.000398968	-0.215152	1.34	0.045432	214.423	-1	control.all_CLA.all	transcript		Pbdc1	NM_026312.5	0.258597	3.09206	13.2195	0.000277051	0.0950204	1	control.all_CLA.all	transcript
Ocrl	XM_017318524.2	0.000415667	0.112411	1.34	0.045921	1014.51	1	control.all_CLA.all	transcript		Ppargc1a	XM_006503775.1	0.28972	2.25679	13.2601	0.00027112	0.0950204	1	control.all_CLA.all	transcript
Naa10	NM_001177965.1	0.000399145	-0.210779	1.34	0.045432	194.609	-1	control.all_CLA.all	transcript		Zfp952	NM_001045559.1	0.274156	2.10069	13.367	0.000256095	0.0950204	1	control.all_CLA.all	transcript
Retreg2	NM_170755.2	0.000446972	-0.173685	1.33	0.0462582	1634.42	-1	control.all_CLA.all	transcript		Msh3	XM_017315412.2	0.27904	2.08101	13.1457	0.000288185	0.0950204	1	control.all_CLA.all	transcript
Dipk1b	NM_019833.3	0.000472178	-0.200672	1.33	0.0468788	1335.32	-1	control.all_CLA.all	transcript		Amn	XM_030247005.1	-0.878604	1.59651	13.2788	0.000268419	0.0950204	-1	control.all_CLA.all	transcript
Pnrc2	XM_006539039.1	0.00045703	0.197354	1.33	0.046302	310.018	1	control.all_CLA.all	transcript		Scrn2	XR_003949396.1	-0.415582	1.1811	13.1058	0.000294386	0.0950204	-1	control.all_CLA.all	transcript
Abcb1a	NM_011076.3	0.000456591	0.171242	1.33	0.046302	412.38	1	control.all_CLA.all	transcript		Mxra7	XM_011249191.3	-0.503172	1.07335	13.1489	0.000287686	0.0950204	-1	control.all_CLA.all	transcript
Eno2	NM_013509.3	0.00046226	-0.143182	1.33	0.046302	5234.17	-1	control.all_CLA.all	transcript		Fcgr2b	NM_001077189.1	0.686362	0.669641	13.3161	0.000263135	0.0950204	1	control.all_CLA.all	transcript
Grik5	XM_030242148.1	0.000460348	-0.204137	1.33	0.046302	343.163	-1	control.all_CLA.all	transcript		Fsbp	NM_001256142.1	0.571102	0.291943	13.2166	0.000277484	0.0950204	1	control.all_CLA.all	transcript
Emc10	XM_030242972.1	0.00046017	-0.231962	1.33	0.046302	634.201	-1	control.all_CLA.all	transcript		Dpm1	NM_010072.4	0.253566	4.35249	13.0969	0.000295778	0.0950235	1	control.all_CLA.all	transcript
Emc10	XM_006541176.2	0.000432965	-0.232774	1.33	0.0462582	635.546	-1	control.all_CLA.all	transcript		Nceh1	XM_011249684.1	0.183047	5.73774	13.044	0.000304251	0.095952	1	control.all_CLA.all	transcript
Wdr18	XM_030245020.1	0.000436271	-0.195847	1.33	0.0462582	829.924	-1	control.all_CLA.all	transcript		Ankrd13d	XM_030251067.1	-0.202008	4.34564	13.0487	0.000303489	0.095952	-1	control.all_CLA.all	transcript
Cbarp	XM_006512970.3	0.000469329	-0.206664	1.33	0.0468021	501.953	-1	control.all_CLA.all	transcript		B130046B21Rik	XR_003951472.1	-0.461563	2.31015	13.0586	0.000301893	0.095952	-1	control.all_CLA.all	transcript
Rpl8	NM_012053.2	0.000447455	-0.188865	1.33	0.0462582	7260.3	-1	control.all_CLA.all	transcript		Kif19a	NM_001102615.1	-0.337341	2.15373	13.0452	0.00030406	0.095952	-1	control.all_CLA.all	transcript
Rangap1	XR_383994.2	0.000442948	-0.119526	1.33	0.0462582	1046.47	-1	control.all_CLA.all	transcript		Mir6236	NR_105744.1	-2.33948	4.09733	13.0214	0.000307951	0.0966756	-1	control.all_CLA.all	transcript
Eif4a2	NM_001347179.2	0.000443968	0.14516	1.33	0.0462582	714.306	1	control.all_CLA.all	transcript		Emc10	NM_001355107.1	-0.303403	4.99469	13.0007	0.00031138	0.0969056	-1	control.all_CLA.all	transcript
Eif4a2	NM_013506.3	0.000443968	0.14516	1.33	0.0462582	714.306	1	control.all_CLA.all	transcript		Rab11fip1	NM_029423.2	0.393366	1.18271	12.9999	0.000311503	0.0969056	1	control.all_CLA.all	transcript
Eif4a2	NR_152586.1	0.000434615	0.145083	1.33	0.0462582	718.208	1	control.all_CLA.all	transcript		Rundc3a	XM_006533689.2	-0.197718	3.87063	12.9873	0.000313609	0.0971213	-1	control.all_CLA.all	transcript
Eif4a2	NR_110335.1	0.000434615	0.145083	1.33	0.0462582	718.208	1	control.all_CLA.all	transcript		Mtmr2	XM_011242621.3	0.230343	2.46713	12.9764	0.000315441	0.0972507	1	control.all_CLA.all	transcript
Eif4a2	XR_384524.3	0.00045765	0.144219	1.33	0.046302	716.816	1	control.all_CLA.all	transcript		Limk2	XR_003949323.1	-0.409247	4.32678	12.9372	0.000322123	0.0975608	-1	control.all_CLA.all	transcript
Eif4a2	XR_384525.3	0.000443666	0.144444	1.33	0.0462582	716.767	1	control.all_CLA.all	transcript		Tfg	NM_019678.3	0.204346	3.87523	12.948	0.000320268	0.0975608	1	control.all_CLA.all	transcript
Ehmt2	XR_001782028.1	0.000455637	-0.197875	1.33	0.046302	475.568	-1	control.all_CLA.all	transcript		Zfp523	NM_001357995.1	-0.23502	3.85377	12.9437	0.000320993	0.0975608	-1	control.all_CLA.all	transcript
Naa10	NM_001310538.1	0.000431694	-0.210449	1.33	0.0462582	194.291	-1	control.all_CLA.all	transcript		Ppargc1a	XM_006503774.4	0.271512	2.30726	12.9542	0.000319208	0.0975608	1	control.all_CLA.all	transcript
Retreg2	NM_001305232.1	0.000492743	-0.16759	1.32	0.0480734	1613.65	-1	control.all_CLA.all	transcript		Naa10	XR_003953017.1	-0.249312	3.31224	12.9287	0.000323586	0.097574	-1	control.all_CLA.all	transcript
Dnm3	NM_001038619.2	0.000486698	0.144797	1.32	0.0478983	1439.68	1	control.all_CLA.all	transcript		Bzw1	NM_025824.4	0.266475	5.44001	12.8937	0.000329686	0.0977212	1	control.all_CLA.all	transcript
Pgls	NM_001294269.1	0.000490239	-0.256306	1.32	0.048037	213.453	-1	control.all_CLA.all	transcript		Emc10	XR_003946559.1	-0.305433	4.97768	12.8525	0.000337024	0.0977212	-1	control.all_CLA.all	transcript
Cbarp	XM_006512967.4	0.000501713	-0.198529	1.32	0.0482012	572.166	-1	control.all_CLA.all	transcript		Ipo4	NR_153402.1	-0.195742	4.84656	12.8639	0.000334989	0.0977212	-1	control.all_CLA.all	transcript
Cbarp	XM_006512977.3	0.000498671	-0.204769	1.32	0.0482012	538.233	-1	control.all_CLA.all	transcript		Aip	XM_006531642.4	-0.216557	4.7016	12.8648	0.000334824	0.0977212	-1	control.all_CLA.all	transcript
Comtd1	NM_026965.2	0.000502608	-0.236823	1.32	0.0482012	275.77	-1	control.all_CLA.all	transcript		Galnt1	NM_001361200.1	0.224307	4.00819	12.8455	0.000338288	0.0977212	1	control.all_CLA.all	transcript
Tfg	NM_001357125.1	0.000483991	0.174792	1.32	0.0478408	287.827	1	control.all_CLA.all	transcript		Crocc	XM_006538800.4	-0.371388	3.94006	12.8901	0.000330326	0.0977212	-1	control.all_CLA.all	transcript
Ehmt2	XR_876459.1	0.000497406	-0.196378	1.32	0.0482012	477.06	-1	control.all_CLA.all	transcript		Atg2a	XM_006531775.4	-0.26399	3.43544	12.9003	0.000328535	0.0977212	-1	control.all_CLA.all	transcript
Dnm3	XM_006496601.4	0.000509785	0.144477	1.31	0.0484769	1442.28	1	control.all_CLA.all	transcript		Pgls	NM_001294269.1	-0.377812	3.42682	12.9143	0.000326088	0.0977212	-1	control.all_CLA.all	transcript
Ttc39aos1	NR_131195.1	0.00052654	0.220266	1.31	0.0489361	574.457	1	control.all_CLA.all	transcript		Naa10	NM_001177965.1	-0.253254	3.29587	12.8511	0.000337277	0.0977212	-1	control.all_CLA.all	transcript
Crocc	NM_172122.2	0.000507103	-0.253843	1.31	0.0484262	303.639	-1	control.all_CLA.all	transcript		Naa10	NM_001310538.1	-0.254145	3.29432	12.8514	0.000337236	0.0977212	-1	control.all_CLA.all	transcript
Acot7	NM_133348.2	0.000513708	-0.188179	1.31	0.0485244	855.896	-1	control.all_CLA.all	transcript		Galnt1	NM_001160404.1	0.224223	4.00487	12.8335	0.000340469	0.0977822	1	control.all_CLA.all	transcript
Acot7	NM_001369276.1	0.00051459	-0.189342	1.31	0.0485244	837.632	-1	control.all_CLA.all	transcript		Msh3	XM_006517542.2	0.27383	2.03151	12.8287	0.000341344	0.0977822	1	control.all_CLA.all	transcript
Eno2	NM_001302642.1	0.000523853	-0.142668	1.31	0.0489361	3710.55	-1	control.all_CLA.all	transcript		Ppargc1a	XM_006503777.3	0.285856	2.25856	12.8198	0.000342978	0.0978427	1	control.all_CLA.all	transcript
Wdr18	NM_175450.4	0.000527642	-0.192821	1.31	0.0489361	827.55	-1	control.all_CLA.all	transcript		Pnrc2	XM_006539038.1	0.235401	3.95918	12.8029	0.000346076	0.0983183	1	control.all_CLA.all	transcript
Cbarp	XM_006512971.4	0.000531601	-0.201188	1.31	0.0491012	497.311	-1	control.all_CLA.all	transcript		Emc10	NM_197991.3	-0.301324	4.9373	12.7855	0.000349309	0.0985456	-1	control.all_CLA.all	transcript
Limk2	NM_173053.2	0.00052421	-0.234779	1.31	0.0489361	319.621	-1	control.all_CLA.all	transcript		Galnt1	NM_013814.3	0.223541	4.00559	12.7817	0.000350035	0.0985456	1	control.all_CLA.all	transcript
Usp20	NM_028846.5	0.00054913	-0.181423	1.3	0.0499383	1287.08	-1	control.all_CLA.all	transcript		Uxs1	NR_160749.1	0.230636	2.4991	12.7756	0.000351176	0.0985456	1	control.all_CLA.all	transcript
Mrps26	NM_207207.1	0.000549527	-0.236236	1.3	0.0499383	687.466	-1	control.all_CLA.all	transcript		Cct6a	NM_009838.2	0.206779	7.66965	12.7593	0.000354248	0.0990037	1	control.all_CLA.all	transcript
Crocc	XR_881420.3	0.000543112	-0.252858	1.3	0.0499383	304.271	-1	control.all_CLA.all	transcript		Pes1	NM_022889.3	-0.336931	4.9566	12.7433	0.000357278	0.0994462	-1	control.all_CLA.all	transcript
Limk2	NM_001361623.1	0.000559733	-0.233929	1.3	0.0506614	323.605	-1	control.all_CLA.all	transcript		Aip	NM_016666.3	-0.201698	4.87133	12.7277	0.000360283	0.0994528	-1	control.all_CLA.all	transcript
Mtch1	XM_006524668.2	0.000546224	-0.13982	1.3	0.0499383	1605.75	-1	control.all_CLA.all	transcript		Ppargc1a	NM_008904.2	0.281473	2.27087	12.7206	0.000361641	0.0994528	1	control.all_CLA.all	transcript
Retreg2	NM_001305231.1	0.000641801	-0.172939	1.29	0.0518201	1607.07	-1	control.all_CLA.all	transcript		Sugct	XM_011244290.3	0.422052	1.35395	12.7296	0.000359906	0.0994528	1	control.all_CLA.all	transcript
Dnm3	XM_006496602.4	0.000594054	0.145203	1.29	0.0508102	1421.44	1	control.all_CLA.all	transcript		Bzw1	XM_006496197.3	0.266482	5.4381	12.6998	0.000365701	0.099771	1	control.all_CLA.all	transcript
Dnm3	NM_172646.3	0.000575982	0.145441	1.29	0.0507653	1419.06	1	control.all_CLA.all	transcript		Cfap100	XM_030255376.1	-0.583338	0.64031	12.7072	0.00036425	0.099771	-1	control.all_CLA.all	transcript
Anapc2	NM_175300.4	0.000641641	-0.151715	1.29	0.0518201	3339.01	-1	control.all_CLA.all	transcript		Acot5		-1.8649	-0.618123	21.7706	3.07275e-06	0.0354109	-1	control.all_CLA.all	gene
Ptpa	NR_156127.1	0.000590861	-0.199758	1.29	0.0508102	580.592	-1	control.all_CLA.all	transcript		Tbc1d10a		-0.449742	4.60836	20.7108	5.34139e-06	0.0354109	-1	control.all_CLA.all	gene
Usp20	XM_030252135.1	0.000564507	-0.180598	1.29	0.0507653	1285.31	-1	control.all_CLA.all	transcript		Chmp1b		0.458826	3.5712	19.7701	8.73386e-06	0.0354109	1	control.all_CLA.all	gene
Ubr3	NM_001303033.1	0.000612671	0.130263	1.29	0.05133	617.613	1	control.all_CLA.all	transcript		Serpina3n		-0.328337	5.30923	19.7464	8.84261e-06	0.0354109	-1	control.all_CLA.all	gene
Naxe	NM_144897.3	0.000570886	-0.170946	1.29	0.0507653	816.037	-1	control.all_CLA.all	transcript		Sardh		-0.387429	4.15625	19.6045	9.5247e-06	0.0354109	-1	control.all_CLA.all	gene
Usp33	NM_001076676.2	0.000577342	0.157965	1.29	0.0507653	671.018	1	control.all_CLA.all	transcript		Gpr25		-0.592224	1.64515	18.8905	1.38439e-05	0.0428906	-1	control.all_CLA.all	gene
Crocc	NM_001145958.1	0.000591741	-0.250305	1.29	0.0508102	298.906	-1	control.all_CLA.all	transcript		Ptpa		-0.235791	8.09056	18.3219	1.86555e-05	0.049541	-1	control.all_CLA.all	gene
Acot7	NM_001369273.1	0.000591483	-0.187058	1.29	0.0508102	855.589	-1	control.all_CLA.all	transcript		Uqcc2		-0.346316	6.58216	17.7499	2.51924e-05	0.0585378	-1	control.all_CLA.all	gene
Acot7	NM_001369274.1	0.000595194	-0.18684	1.29	0.0508102	853.645	-1	control.all_CLA.all	transcript		Rnd2		-0.257321	7.30346	17.0942	3.5571e-05	0.0715497	-1	control.all_CLA.all	gene
Agap3	NM_001256431.1	0.00063398	-0.171534	1.29	0.0518201	664.985	-1	control.all_CLA.all	transcript		Psmg2		0.387004	4.46384	16.9444	3.84903e-05	0.0715497	1	control.all_CLA.all	gene
Kptn	NM_133727.2	0.000577526	-0.222573	1.29	0.0507653	509.804	-1	control.all_CLA.all	transcript		Gm46536		-1.20693	-0.426167	16.3226	5.34222e-05	0.0902786	-1	control.all_CLA.all	gene
Map3k10	XR_001785564.2	0.000624513	-0.225779	1.29	0.0517451	219.061	-1	control.all_CLA.all	transcript		Zfp444		-0.30746	5.10624	16.0853	6.05525e-05	0.0911965	-1	control.all_CLA.all	gene
Ssbp4	XM_011242336.3	0.000635604	-0.252957	1.29	0.0518201	192.488	-1	control.all_CLA.all	transcript		Mfge8		-0.339282	6.81331	15.8907	6.7109e-05	0.0911965	-1	control.all_CLA.all	gene
Abhd8	NM_022419.3	0.000584327	-0.231028	1.29	0.0508102	1924.86	-1	control.all_CLA.all	transcript		Filip1l		-2.67999	4.44315	15.7988	7.04457e-05	0.0911965	-1	control.all_CLA.all	gene
Abhd8	XM_030243705.1	0.00058272	-0.231034	1.29	0.0508102	1925.58	-1	control.all_CLA.all	transcript		Svop		-0.247165	7.34999	15.6765	7.51537e-05	0.0911965	-1	control.all_CLA.all	gene
Ddx21	XM_030245181.1	0.000621984	0.166149	1.29	0.0517256	310.672	1	control.all_CLA.all	transcript		Ube2d-ps		0.399189	4.38668	15.5382	8.08535e-05	0.0911965	1	control.all_CLA.all	gene
Cbarp	XM_006512972.3	0.000646113	-0.199543	1.29	0.0518201	494.463	-1	control.all_CLA.all	transcript		Pex6		-0.262502	6.11937	15.4796	8.3401e-05	0.0911965	-1	control.all_CLA.all	gene
Cbarp	XM_006512965.3	0.000603387	-0.207305	1.29	0.0509308	534.533	-1	control.all_CLA.all	transcript		Pdzd4		-0.197396	7.05141	15.3314	9.02054e-05	0.0931571	-1	control.all_CLA.all	gene
Cbarp	XM_006512973.2	0.000631601	-0.216675	1.29	0.0518201	304.307	-1	control.all_CLA.all	transcript		Ydjc		-0.428645	3.45831	14.8971	0.000113536	0.0983177	-1	control.all_CLA.all	gene
Mfsd12	NM_028657.4	0.0005789	-0.209569	1.29	0.0507653	265.905	-1	control.all_CLA.all	transcript		Gm36876		-2.47958	6.96997	14.8864	0.000114183	0.0983177	-1	control.all_CLA.all	gene
Ppp1r16a	NM_001358933.1	0.000601435	-0.200979	1.29	0.0509308	549.899	-1	control.all_CLA.all	transcript		Mir1224		-1.06193	0.0689257	14.8572	0.000115966	0.0983177	-1	control.all_CLA.all	gene
Ccdc184	NM_177716.3	0.000645745	-0.148465	1.29	0.0518201	1006.02	-1	control.all_CLA.all	transcript		Sh3gl1		-0.277211	5.15517	14.8508	0.000116359	0.0983177	-1	control.all_CLA.all	gene
Zbtb11	XM_030249142.1	0.000597471	0.181772	1.29	0.0508121	289.913	1	control.all_CLA.all	transcript		Lsm4		-0.368547	4.43508	14.6961	0.000126306	0.098674	-1	control.all_CLA.all	gene
Mtch1	XM_030249918.1	0.000636301	-0.13926	1.29	0.0518201	1451.89	-1	control.all_CLA.all	transcript		Dnal4		-0.291966	4.88698	14.5905	0.000133583	0.098674	-1	control.all_CLA.all	gene
Mtch1	XM_006524670.2	0.000643955	-0.142878	1.29	0.0518201	1458.4	-1	control.all_CLA.all	transcript		Thop1		-0.254359	5.71284	14.5329	0.000137735	0.098674	-1	control.all_CLA.all	gene
Galnt1	XM_030250335.1	0.000609679	0.188194	1.29	0.0512699	264.812	1	control.all_CLA.all	transcript		Ergic3		-0.211376	7.91705	14.4546	0.00014358	0.098674	-1	control.all_CLA.all	gene
Galnt1	XM_030250336.1	0.000576908	0.189273	1.29	0.0507653	264.591	1	control.all_CLA.all	transcript		Eif6		-0.285595	5.65353	14.2541	0.000159715	0.098674	-1	control.all_CLA.all	gene
Atg2a	XM_006531774.4	0.00061888	-0.207832	1.29	0.0516581	223.483	-1	control.all_CLA.all	transcript		Mir6236		-2.24819	3.24802	14.2215	0.000162504	0.098674	-1	control.all_CLA.all	gene
Ccdc22	NM_138603.3	0.000569045	-0.165067	1.29	0.0507653	639.167	-1	control.all_CLA.all	transcript		Afg3l2		0.221755	6.91981	14.1679	0.000167201	0.098674	1	control.all_CLA.all	gene
Bzw1	XM_017322066.1	0.000670121	0.21265	1.28	0.0526891	798.413	1	control.all_CLA.all	transcript		Rps14		-0.285131	7.26872	14.0799	0.000175203	0.098674	-1	control.all_CLA.all	gene
Egfl7	NM_198724.3	0.000760419	-0.233657	1.28	0.0530282	191.41	-1	control.all_CLA.all	transcript		Golga7b		-0.242898	5.87819	14.0709	0.000176049	0.098674	-1	control.all_CLA.all	gene
Ubr3	XM_011239758.3	0.00069366	0.128626	1.28	0.0530282	618.923	1	control.all_CLA.all	transcript		Gm39429		-2.1945	3.27165	14.0084	0.000181994	0.098674	-1	control.all_CLA.all	gene
Ubr3	NM_177783.6	0.000655342	0.129877	1.28	0.05207	617.29	1	control.all_CLA.all	transcript		Polr1c		-0.213217	4.92673	13.9462	0.000188119	0.098674	-1	control.all_CLA.all	gene
Ubr3	XR_003953713.1	0.00075578	0.128181	1.28	0.0530282	619.475	1	control.all_CLA.all	transcript		Sept2		0.209544	6.19073	13.9281	0.000189933	0.098674	1	control.all_CLA.all	gene
Ubr3	XR_003953714.1	0.000763897	0.128217	1.28	0.0530282	619.271	1	control.all_CLA.all	transcript		Hes5		-0.555757	3.41845	13.9076	0.000192023	0.098674	-1	control.all_CLA.all	gene
Tspan2	NM_027533.3	0.000723291	0.186025	1.28	0.0530282	1884.63	1	control.all_CLA.all	transcript		LOC115486872		-0.265073	6.87648	13.7738	0.000206192	0.098674	-1	control.all_CLA.all	gene
Tspan2	NM_001243132.1	0.000728571	0.187463	1.28	0.0530282	1873.28	1	control.all_CLA.all	transcript		Rtn2		-0.237524	6.36147	13.7609	0.000207615	0.098674	-1	control.all_CLA.all	gene
Usp33	NM_001252486.1	0.000721435	0.155789	1.28	0.0530282	674.676	1	control.all_CLA.all	transcript		Crocc		-0.346077	6.80363	13.7236	0.000211779	0.098674	-1	control.all_CLA.all	gene
Usp33	XM_030252443.1	0.000658471	0.156705	1.28	0.05207	679.102	1	control.all_CLA.all	transcript		LOC115489919		-0.417014	4.39814	13.6985	0.000214621	0.098674	-1	control.all_CLA.all	gene
Tardbp	NM_001305425.1	0.000744061	0.13528	1.28	0.0530282	535.289	1	control.all_CLA.all	transcript		Armh1		-0.79114	0.782578	13.6868	0.00021597	0.098674	-1	control.all_CLA.all	gene
Unc119b	NM_175352.4	0.000717109	-0.192156	1.28	0.0530282	468.773	-1	control.all_CLA.all	transcript		Ssbp4		-0.36982	7.0632	13.6723	0.000217636	0.098674	-1	control.all_CLA.all	gene
H1f10	NM_198622.1	0.000709711	-0.266637	1.28	0.0530282	197.62	-1	control.all_CLA.all	transcript		Emc10		-0.298123	7.15396	13.6205	0.000223733	0.099023	-1	control.all_CLA.all	gene
Map3k10	XM_017322288.2	0.000733903	-0.21597	1.28	0.0530282	231.974	-1	control.all_CLA.all	transcript
Map3k10	XM_017322287.2	0.000741499	-0.216301	1.28	0.0530282	232.972	-1	control.all_CLA.all	transcript
Ssbp4	XM_006509795.4	0.00077647	-0.252636	1.28	0.0530282	230.914	-1	control.all_CLA.all	transcript
Ssbp4	XM_030243848.1	0.000733995	-0.25028	1.28	0.0530282	190.09	-1	control.all_CLA.all	transcript
Ssbp4	XM_006509790.4	0.000716775	-0.25208	1.28	0.0530282	206.766	-1	control.all_CLA.all	transcript
Pgls	NM_025396.3	0.000696649	-0.250092	1.28	0.0530282	198.846	-1	control.all_CLA.all	transcript
Pkm	NM_001253883.1	0.000736728	-0.200618	1.28	0.0530282	3760.45	-1	control.all_CLA.all	transcript
Twf2	NM_011876.3	0.000712625	-0.177246	1.28	0.0530282	678.05	-1	control.all_CLA.all	transcript
P4htm	XM_011242914.2	0.000773664	-0.148382	1.28	0.0530282	649.241	-1	control.all_CLA.all	transcript
Chchd10	NM_175329.4	0.000739591	-0.243605	1.28	0.0530282	1744.33	-1	control.all_CLA.all	transcript
Cbarp	XM_006512968.4	0.000735082	-0.201531	1.28	0.0530282	526.871	-1	control.all_CLA.all	transcript
Cbarp	XM_030244790.1	0.000721807	-0.20077	1.28	0.0530282	563.205	-1	control.all_CLA.all	transcript
Cbarp	XM_006512974.3	0.000763608	-0.203192	1.28	0.0530282	576.278	-1	control.all_CLA.all	transcript
Cbarp	XM_030244791.1	0.000649425	-0.201854	1.28	0.051901	543.866	-1	control.all_CLA.all	transcript
Cbarp	NR_036582.1	0.000658008	-0.204084	1.28	0.05207	574.826	-1	control.all_CLA.all	transcript
Aftph	XM_006514625.4	0.000722901	0.161709	1.28	0.0530282	473.084	1	control.all_CLA.all	transcript
Phb	NM_008831.4	0.000719864	-0.158946	1.28	0.0530282	1560.79	-1	control.all_CLA.all	transcript
Ppp1r1b	NM_144828.2	0.000770445	-0.261439	1.28	0.0530282	322.494	-1	control.all_CLA.all	transcript
Coa3	NM_026618.2	0.000765325	-0.162224	1.28	0.0530282	1048.84	-1	control.all_CLA.all	transcript
Rundc3a	NM_016759.5	0.000683645	-0.166044	1.28	0.0530282	315.672	-1	control.all_CLA.all	transcript
Rundc3a	XM_006533692.1	0.000775137	-0.163817	1.28	0.0530282	315.241	-1	control.all_CLA.all	transcript
Rundc3a	XR_001780024.1	0.000705065	-0.166274	1.28	0.0530282	315.528	-1	control.all_CLA.all	transcript
Rundc3a	XR_003949474.1	0.000676265	-0.166436	1.28	0.0529201	315.313	-1	control.all_CLA.all	transcript
Rundc3a	XR_003949476.1	0.000670976	-0.166582	1.28	0.0526891	313.74	-1	control.all_CLA.all	transcript
Mlc1	XM_006520545.4	0.000727311	-0.141395	1.28	0.0530282	1679.02	-1	control.all_CLA.all	transcript
Mlc1	NM_001364855.1	0.00073844	-0.141361	1.28	0.0530282	1679.14	-1	control.all_CLA.all	transcript
Mlc1	NM_133241.2	0.000711731	-0.142283	1.28	0.0530282	1675.46	-1	control.all_CLA.all	transcript
Mlc1	XM_006520544.4	0.000730582	-0.14217	1.28	0.0530282	1676.73	-1	control.all_CLA.all	transcript
Eif4a2	NM_001123037.2	0.000776056	0.145684	1.28	0.0530282	627.687	1	control.all_CLA.all	transcript
Atp6v1a	NM_001358204.1	0.000737735	0.11761	1.28	0.0530282	2684.69	1	control.all_CLA.all	transcript
Atp6v1a	NM_001358203.1	0.000764678	0.117438	1.28	0.0530282	2684.2	1	control.all_CLA.all	transcript
Atp6v1a	NM_007508.6	0.000753213	0.117404	1.28	0.0530282	2683.82	1	control.all_CLA.all	transcript
Ehmt2	NM_147151.3	0.000731444	-0.194117	1.28	0.0530282	473.878	-1	control.all_CLA.all	transcript
Ehmt2	NM_001286573.2	0.000722861	-0.194075	1.28	0.0530282	473.921	-1	control.all_CLA.all	transcript
Tmem132a	XM_006527503.2	0.000759852	-0.221759	1.28	0.0530282	451.911	-1	control.all_CLA.all	transcript
Tmem132a	XR_386529.3	0.000765849	-0.221789	1.28	0.0530282	450.617	-1	control.all_CLA.all	transcript
Egfl7	NM_178444.5	0.000860655	-0.22872	1.27	0.0532051	186.293	-1	control.all_CLA.all	transcript
Ubr3	XR_374518.2	0.000855498	0.162417	1.27	0.0532051	292.61	1	control.all_CLA.all	transcript
Gucy1b1	NM_001161796.1	0.00087194	0.175043	1.27	0.0532051	1366.12	1	control.all_CLA.all	transcript
Gucy1b1	NM_017469.4	0.000883148	0.177178	1.27	0.0533606	1388.1	1	control.all_CLA.all	transcript
F3	NM_010171.3	0.000853313	0.186389	1.27	0.0532051	1098.74	1	control.all_CLA.all	transcript
Usp33	NM_133247.3	0.00079673	0.155809	1.27	0.0532051	677.105	1	control.all_CLA.all	transcript
Crocc	XM_006538802.3	0.000789749	-0.245769	1.27	0.0532051	297.91	-1	control.all_CLA.all	transcript
Tardbp	NM_145556.4	0.000786253	0.134925	1.27	0.0532051	535.435	1	control.all_CLA.all	transcript
Dvl1	XM_006538522.4	0.000817014	-0.198718	1.27	0.0532051	245.228	-1	control.all_CLA.all	transcript
Chchd6	XM_017321711.2	0.000875648	-0.220749	1.27	0.0532051	448.125	-1	control.all_CLA.all	transcript
Usp5	XM_030255318.1	0.000901612	-0.130594	1.27	0.05397	1326.53	-1	control.all_CLA.all	transcript
Etfb	NM_026695.3	0.000822459	-0.1753	1.27	0.0532051	481.236	-1	control.all_CLA.all	transcript
Nomo1	NM_153057.4	0.000834772	-0.136321	1.27	0.0532051	4711.81	-1	control.all_CLA.all	transcript
Coro1a	NM_001301374.1	0.000905951	-0.22384	1.27	0.0540143	345.381	-1	control.all_CLA.all	transcript
Cope	NM_021538.2	0.00078049	-0.170773	1.27	0.0531417	2527.25	-1	control.all_CLA.all	transcript
Ssbp4	XM_006509784.4	0.000837006	-0.251357	1.27	0.0532051	231.55	-1	control.all_CLA.all	transcript
Ssbp4	XM_030243849.1	0.000825211	-0.250292	1.27	0.0532051	214.268	-1	control.all_CLA.all	transcript
Ssbp4	XM_011242338.3	0.000876821	-0.24942	1.27	0.0532051	214.733	-1	control.all_CLA.all	transcript
Ssbp4	XM_006509792.4	0.000878213	-0.249331	1.27	0.0532051	214.941	-1	control.all_CLA.all	transcript
Ssbp4	XM_011242337.3	0.000830367	-0.251424	1.27	0.0532051	231.179	-1	control.all_CLA.all	transcript
Tppp3	XM_006531324.4	0.000813841	-0.219219	1.27	0.0532051	1913.14	-1	control.all_CLA.all	transcript
Celsr3	XR_379754.2	0.000848189	-0.197739	1.27	0.0532051	268.511	-1	control.all_CLA.all	transcript
Cfap410	XM_030245240.1	0.000809889	-0.191206	1.27	0.0532051	237.828	-1	control.all_CLA.all	transcript
Cbarp	NM_001195268.1	0.000848847	-0.198349	1.27	0.0532051	528.092	-1	control.all_CLA.all	transcript
Cbarp	XM_030244789.1	0.00080252	-0.198996	1.27	0.0532051	571.594	-1	control.all_CLA.all	transcript
Agap2	NM_001301014.1	0.000856913	-0.183548	1.27	0.0532051	887.861	-1	control.all_CLA.all	transcript
Agap2	XM_006513559.4	0.000843536	-0.183624	1.27	0.0532051	887.971	-1	control.all_CLA.all	transcript
Limk2	XM_030245610.1	0.000889724	-0.226306	1.27	0.0536142	311.538	-1	control.all_CLA.all	transcript
Slu7	NM_198936.1	0.000869236	0.179196	1.27	0.0532051	571.028	1	control.all_CLA.all	transcript
Rundc3a	XM_006533688.1	0.000893609	-0.162557	1.27	0.0537047	316.922	-1	control.all_CLA.all	transcript
Rundc3a	XM_006533690.1	0.000856325	-0.162715	1.27	0.0532051	316.705	-1	control.all_CLA.all	transcript
Rundc3a	XM_006533691.1	0.00086617	-0.16278	1.27	0.0532051	315.353	-1	control.all_CLA.all	transcript
Crip2	NM_024223.2	0.000805163	-0.177323	1.27	0.0532051	410.511	-1	control.all_CLA.all	transcript
Crip2	NM_001347443.1	0.000902813	-0.173839	1.27	0.05397	408.078	-1	control.all_CLA.all	transcript
Vps41	NM_172120.4	0.0009148	0.140015	1.27	0.0542549	3402.1	1	control.all_CLA.all	transcript
Mtrex	NM_028151.2	0.000912506	0.143605	1.27	0.0542549	2001.21	1	control.all_CLA.all	transcript
Ppp1r16a	NM_033371.3	0.000856058	-0.193699	1.27	0.0532051	534.963	-1	control.all_CLA.all	transcript
Rrp7a	NM_001358061.1	0.00087475	-0.219505	1.27	0.0532051	299.07	-1	control.all_CLA.all	transcript
Eif4a2	XM_006521785.2	0.000823396	0.144927	1.27	0.0532051	626.131	1	control.all_CLA.all	transcript
Eif4a2	XR_003951756.1	0.000826025	0.144616	1.27	0.0532051	629.621	1	control.all_CLA.all	transcript
Eif4a2	XR_003951757.1	0.000799504	0.144874	1.27	0.0532051	629.572	1	control.all_CLA.all	transcript
Eif4a2	XR_003951758.1	0.000826025	0.144616	1.27	0.0532051	629.621	1	control.all_CLA.all	transcript
Eif4a2	XR_003951759.1	0.000799504	0.144874	1.27	0.0532051	629.572	1	control.all_CLA.all	transcript
Atp6v1a	XM_006521721.3	0.000840972	0.117363	1.27	0.0532051	2671.97	1	control.all_CLA.all	transcript
Caskin1	XM_006524316.4	0.000831408	-0.177103	1.27	0.0532051	828.101	-1	control.all_CLA.all	transcript
Ehmt2	XM_030249448.1	0.000876868	-0.1911	1.27	0.0532051	475.459	-1	control.all_CLA.all	transcript
Ehmt2	XM_011246249.1	0.000814973	-0.192035	1.27	0.0532051	475.608	-1	control.all_CLA.all	transcript
Ehmt2	XR_003952076.1	0.000859878	-0.192905	1.27	0.0532051	452.553	-1	control.all_CLA.all	transcript
Twnk	NM_001348254.1	0.000828249	-0.184968	1.27	0.0532051	189.054	-1	control.all_CLA.all	transcript
Naa10	NM_019870.3	0.000833267	-0.201919	1.27	0.0532051	188.174	-1	control.all_CLA.all	transcript
Znrf2	NM_199143.2	0.000966678	0.215714	1.26	0.0551747	261.894	1	control.all_CLA.all	transcript
Map3k10	NM_001290528.1	0.000960008	-0.211868	1.26	0.0551747	231.08	-1	control.all_CLA.all	transcript
Ssbp4	XM_030243846.1	0.000967089	-0.248387	1.26	0.0551747	229.436	-1	control.all_CLA.all	transcript
Ssbp4	XM_030243845.1	0.000969395	-0.248323	1.26	0.0551747	229.535	-1	control.all_CLA.all	transcript
Ssbp4	XM_006509794.4	0.000927183	-0.249295	1.26	0.0543785	229.078	-1	control.all_CLA.all	transcript
Ssbp4	NM_133772.2	0.000945425	-0.248783	1.26	0.0551747	228.861	-1	control.all_CLA.all	transcript
Coq9	NM_026452.3	0.000960848	-0.184897	1.26	0.0551747	1294.15	-1	control.all_CLA.all	transcript
P4htm	NM_028944.4	0.000924593	-0.145098	1.26	0.0543785	646.707	-1	control.all_CLA.all	transcript
Cbarp	XM_006512976.3	0.000959719	-0.197289	1.26	0.0551747	568.894	-1	control.all_CLA.all	transcript
Cbarp	XM_006512969.3	0.000924742	-0.198678	1.26	0.0543785	526.351	-1	control.all_CLA.all	transcript
Limk2	XM_030245609.1	0.000928948	-0.225835	1.26	0.0543785	315.657	-1	control.all_CLA.all	transcript
Slu7	NM_148673.3	0.0009559	0.177794	1.26	0.0551747	574.16	1	control.all_CLA.all	transcript
Trappc13	NM_001360778.1	0.000971173	0.164952	1.26	0.0551747	399.145	1	control.all_CLA.all	transcript
Cacna1i	XM_030248558.1	0.000947868	-0.192206	1.26	0.0551747	357.491	-1	control.all_CLA.all	transcript
Atg2a	XM_006531773.4	0.000920604	-0.198007	1.26	0.0543785	242.863	-1	control.all_CLA.all	transcript
Tmem132a	NM_133804.2	0.000964839	-0.21847	1.26	0.0551747	450.886	-1	control.all_CLA.all	transcript
Tmem132a	XR_003952832.1	0.000971929	-0.218528	1.26	0.0551747	449.803	-1	control.all_CLA.all	transcript
Map3k10	XM_017322289.2	0.000986579	-0.211513	1.25	0.0558657	232.07	-1	control.all_CLA.all	transcript
Coro1a	XM_006507284.4	0.00100244	-0.223433	1.25	0.0563392	346.495	-1	control.all_CLA.all	transcript
Zranb1	XM_006507969.4	0.00101183	0.184475	1.25	0.0565847	203.15	1	control.all_CLA.all	transcript
Agap2	NM_001033263.5	0.00100796	-0.176543	1.25	0.0565085	938.258	-1	control.all_CLA.all	transcript
Adcy5	NM_001012765.5	0.000999401	-0.125647	1.25	0.0563088	2405.51	-1	control.all_CLA.all	transcript
Cdc37l1	NM_001302382.1	0.000990165	0.173465	1.25	0.0559282	884.298	1	control.all_CLA.all	transcript
Aamp	XM_006495958.4	0.00107903	-0.193659	1.24	0.0580384	1077.27	-1	control.all_CLA.all	transcript
Aamp	XM_006495957.4	0.00106538	-0.193892	1.24	0.0579379	1077.61	-1	control.all_CLA.all	transcript
Pygb	NM_153781.1	0.00106667	-0.129569	1.24	0.0579379	8904.01	-1	control.all_CLA.all	transcript
Acot7	NM_001369275.1	0.00108848	-0.178134	1.24	0.0581387	825.948	-1	control.all_CLA.all	transcript
Acot7	XM_030253767.1	0.001056	-0.178366	1.24	0.0579031	825.891	-1	control.all_CLA.all	transcript
Acot7	XM_030253769.1	0.00104266	-0.178442	1.24	0.0574532	825.902	-1	control.all_CLA.all	transcript
Acot7	XM_030253768.1	0.001042	-0.17854	1.24	0.0574532	826.169	-1	control.all_CLA.all	transcript
Acot7	XM_006539169.2	0.00102529	-0.178952	1.24	0.0571701	829.63	-1	control.all_CLA.all	transcript
Flt1	NM_001363135.1	0.00107715	0.199827	1.24	0.0580384	333.656	1	control.all_CLA.all	transcript
Usp5	NM_001326594.1	0.00103862	-0.129643	1.24	0.0574532	1326.24	-1	control.all_CLA.all	transcript
Coro1a	NM_009898.3	0.00107504	-0.222641	1.24	0.0580384	346.346	-1	control.all_CLA.all	transcript
Zranb1	XM_011241837.3	0.00105853	0.183779	1.24	0.0579031	202.268	1	control.all_CLA.all	transcript
Agap2	XM_006513558.4	0.00107015	-0.176074	1.24	0.0579761	937.261	-1	control.all_CLA.all	transcript
Psma6	NM_011968.3	0.00105321	0.145849	1.24	0.057893	1257.56	1	control.all_CLA.all	transcript
Prxl2c	NM_025370.3	0.00102737	0.220626	1.24	0.0571701	242.73	1	control.all_CLA.all	transcript
Trappc13	NM_001093760.1	0.00103146	0.163933	1.24	0.0572562	400.172	1	control.all_CLA.all	transcript
Trappc13	NM_001093759.1	0.00108863	0.163492	1.24	0.0581387	400.361	1	control.all_CLA.all	transcript
Jph4	NM_177049.5	0.00108264	-0.171327	1.24	0.0580937	3365.01	-1	control.all_CLA.all	transcript
Mpnd	NM_026530.5	0.00106688	-0.202623	1.24	0.0579379	2558.13	-1	control.all_CLA.all	transcript
Edf1	XM_030251920.1	0.00114463	-0.220533	1.23	0.0591663	666.695	-1	control.all_CLA.all	transcript
Ubr3	XM_006500117.3	0.00109831	0.162535	1.23	0.0582766	278.155	1	control.all_CLA.all	transcript
Snta1	XM_030248934.1	0.00109787	-0.198862	1.23	0.0582766	391.183	-1	control.all_CLA.all	transcript
Snta1	NM_009228.2	0.00115397	-0.198131	1.23	0.0594596	391.383	-1	control.all_CLA.all	transcript
Acot7	NM_001146057.2	0.00111449	-0.17736	1.23	0.0585483	828.535	-1	control.all_CLA.all	transcript
Acot7	NM_001146058.1	0.00112457	-0.177393	1.23	0.0585652	826.096	-1	control.all_CLA.all	transcript
Bcam	NM_020486.2	0.00112011	-0.165243	1.23	0.0585652	946.48	-1	control.all_CLA.all	transcript
Megf8	XR_003946483.1	0.00111211	-0.21476	1.23	0.0585483	1615.63	-1	control.all_CLA.all	transcript
Map3k10	XM_030242617.1	0.00109897	-0.217463	1.23	0.0582766	211.488	-1	control.all_CLA.all	transcript
Coro1a	XM_006507285.4	0.00111208	-0.22361	1.23	0.0585483	349.196	-1	control.all_CLA.all	transcript
Cfap410	XM_006514009.2	0.00114096	-0.186363	1.23	0.0591121	240.783	-1	control.all_CLA.all	transcript
Slu7	XM_011248823.2	0.00111001	0.173874	1.23	0.0585483	576.189	1	control.all_CLA.all	transcript
Uqcrq	NM_025352.3	0.00115558	-0.22164	1.23	0.0594596	707.978	-1	control.all_CLA.all	transcript
Uqcrq	NM_001326614.1	0.0011252	-0.222082	1.23	0.0585652	707.455	-1	control.all_CLA.all	transcript
Eif4a3	NM_138669.1	0.00113866	-0.117282	1.23	0.0591121	1258.98	-1	control.all_CLA.all	transcript
Crip2	XM_030246890.1	0.0011243	-0.172383	1.23	0.0585652	404.907	-1	control.all_CLA.all	transcript
Raph1	XM_006496323.2	0.00119324	0.183689	1.22	0.0602958	184.93	1	control.all_CLA.all	transcript
Egfl7	NM_001164564.2	0.00118242	-0.222031	1.22	0.0598836	180.365	-1	control.all_CLA.all	transcript
Ubr3	XM_006500116.3	0.00120566	0.160582	1.22	0.0607872	278.445	1	control.all_CLA.all	transcript
Chchd6	NM_025351.3	0.00116767	-0.220818	1.22	0.0597259	464.669	-1	control.all_CLA.all	transcript
Trappc13	NM_025879.2	0.00117629	0.162205	1.22	0.0598649	401.327	1	control.all_CLA.all	transcript
Selenop	NM_001042614.2	0.00117815	0.167183	1.22	0.0598649	2575.71	1	control.all_CLA.all	transcript
Selenop	NM_009155.4	0.0011658	0.167051	1.22	0.0597259	2577.4	1	control.all_CLA.all	transcript
Gga1	XM_017316362.2	0.0011794	-0.177575	1.22	0.0598649	898.979	-1	control.all_CLA.all	transcript
Trim8	NM_053100.2	0.00116871	-0.190046	1.22	0.0597259	614.992	-1	control.all_CLA.all	transcript
Tubb4b	NM_146116.2	0.00122073	-0.168044	1.21	0.06137	2612.45	-1	control.all_CLA.all	transcript
Vwa1	XR_003954953.1	0.00122266	-0.209929	1.21	0.06137	270.549	-1	control.all_CLA.all	transcript
Pkm	XM_011242673.2	0.00125248	-0.192487	1.21	0.0623115	3651.78	-1	control.all_CLA.all	transcript
Tpgs1	NM_148934.3	0.00123479	-0.254289	1.21	0.0618408	655.512	-1	control.all_CLA.all	transcript
Cep170b	XM_006515766.4	0.00125058	-0.168715	1.21	0.0623115	1740.03	-1	control.all_CLA.all	transcript
Selenop	NM_001042613.2	0.00124098	0.166539	1.21	0.0620133	2576.41	1	control.all_CLA.all	transcript
Polr2b	NM_153798.2	0.00128064	0.141558	1.2	0.0632806	2248.68	1	control.all_CLA.all	transcript
Usp5	XM_030255317.1	0.00128436	-0.126084	1.2	0.0632806	1330.94	-1	control.all_CLA.all	transcript
Tppp3	NM_026481.3	0.00127838	-0.217369	1.2	0.0632806	1816.88	-1	control.all_CLA.all	transcript
Wdr61	NM_001025376.2	0.001286	0.169411	1.2	0.0632806	208.681	1	control.all_CLA.all	transcript
Cfap410	NM_026431.2	0.00127957	-0.190472	1.2	0.0632806	225.655	-1	control.all_CLA.all	transcript
Raph1	NM_001045513.3	0.00137307	0.182243	1.19	0.0647824	184.355	1	control.all_CLA.all	transcript
Tyro3	NM_019392.2	0.00138004	-0.1874	1.19	0.0647824	445.095	-1	control.all_CLA.all	transcript
2510039O18Rik	XM_006539279.4	0.00134444	-0.165767	1.19	0.0644962	252.511	-1	control.all_CLA.all	transcript
Tardbp	XR_390742.4	0.001378	0.14452	1.19	0.0647824	393.099	1	control.all_CLA.all	transcript
Prxl2b	NM_025582.3	0.00133762	-0.217592	1.19	0.0644962	1369.92	-1	control.all_CLA.all	transcript
Agap3	XR_001784661.2	0.00137064	-0.143321	1.19	0.0647824	816.639	-1	control.all_CLA.all	transcript
Usp5	XM_006505916.4	0.00139201	-0.127489	1.19	0.0647824	1349.16	-1	control.all_CLA.all	transcript
Pde8a	NM_008803.3	0.00139491	0.178615	1.19	0.0647824	847.758	1	control.all_CLA.all	transcript
Tspan4	XM_030242865.1	0.00138313	-0.215296	1.19	0.0647824	201.643	-1	control.all_CLA.all	transcript
Cers1	NM_138647.3	0.00139664	-0.176327	1.19	0.0647824	630.354	-1	control.all_CLA.all	transcript
Gdf1	NM_001163282.2	0.00140291	-0.176562	1.19	0.0649228	630.558	-1	control.all_CLA.all	transcript
Upf1	XM_006509605.4	0.0013371	-0.143388	1.19	0.0644962	421.359	-1	control.all_CLA.all	transcript
Upf1	XM_006509604.4	0.001397	-0.143003	1.19	0.0647824	433.619	-1	control.all_CLA.all	transcript
Cog8	NM_139229.4	0.00140876	-0.169992	1.19	0.0650598	483.296	-1	control.all_CLA.all	transcript
Idh3a	NM_029573.2	0.00138871	0.122042	1.19	0.0647824	5120.55	1	control.all_CLA.all	transcript
Vsir	NM_028732.4	0.00134504	-0.169998	1.19	0.0644962	258.246	-1	control.all_CLA.all	transcript
Matk	NM_010768.2	0.0013563	-0.200051	1.19	0.0647605	378.017	-1	control.all_CLA.all	transcript
Limk2	NM_010718.4	0.00131958	-0.220391	1.19	0.0639558	288.677	-1	control.all_CLA.all	transcript
Aftph	NM_001252503.2	0.00134173	0.151579	1.19	0.0644962	403.985	1	control.all_CLA.all	transcript
Erlec1	XM_006514781.3	0.00139396	0.181741	1.19	0.0647824	182.194	1	control.all_CLA.all	transcript
Flot2	NM_001284228.3	0.00131529	-0.142787	1.19	0.0639558	353.86	-1	control.all_CLA.all	transcript
Ddx42	NM_001361644.1	0.0013031	0.138545	1.19	0.0638436	325.709	1	control.all_CLA.all	transcript
Ddx42	NM_001361640.1	0.00137123	0.138079	1.19	0.0647824	325.188	1	control.all_CLA.all	transcript
Abca5	XR_001779961.1	0.0013173	0.178965	1.19	0.0639558	279.83	1	control.all_CLA.all	transcript
Eif2b2	NM_145445.4	0.00137944	-0.184923	1.19	0.0647824	978.008	-1	control.all_CLA.all	transcript
Rcor1	NM_198023.3	0.00135221	0.144007	1.19	0.0647023	469.399	1	control.all_CLA.all	transcript
Cep170b	NM_001024602.3	0.00130268	-0.168141	1.19	0.0638436	1740.29	-1	control.all_CLA.all	transcript
Gga1	NM_145929.2	0.00130616	-0.17634	1.19	0.0638544	894.706	-1	control.all_CLA.all	transcript
Caskin1	NM_001360469.1	0.00131057	-0.16239	1.19	0.0639316	1084.03	-1	control.all_CLA.all	transcript
Ythdc2	XR_385990.4	0.00137533	0.178791	1.19	0.0647824	207.851	1	control.all_CLA.all	transcript
Tyro3	XM_006499160.1	0.00145963	-0.185211	1.18	0.0665905	442.773	-1	control.all_CLA.all	transcript
Map3k10	XM_017322290.2	0.00142445	-0.184135	1.18	0.0656498	229.93	-1	control.all_CLA.all	transcript
Map3k10	XM_030242618.1	0.00144076	-0.21262	1.18	0.066194	210.854	-1	control.all_CLA.all	transcript
Wdr61	NM_023191.3	0.00144828	0.168532	1.18	0.0662065	208.969	1	control.all_CLA.all	transcript
Ddx56	XM_011243731.3	0.00146712	-0.19262	1.18	0.066797	353.024	-1	control.all_CLA.all	transcript
Cacna1i	XM_006520950.2	0.00144716	-0.186916	1.18	0.0662065	356.256	-1	control.all_CLA.all	transcript
Caskin1	XM_030249826.1	0.00144213	-0.162076	1.18	0.066194	1081.21	-1	control.all_CLA.all	transcript
Raph1	XM_006496322.2	0.00150354	0.180427	1.17	0.0683173	186.722	1	control.all_CLA.all	transcript
Raph1	XM_006496324.2	0.00154614	0.180873	1.16	0.0694064	186.208	1	control.all_CLA.all	transcript
Ptges2	NM_133783.2	0.00155728	-0.164933	1.16	0.0694064	760.318	-1	control.all_CLA.all	transcript
Crocc	XR_001784132.2	0.00153577	-0.236186	1.16	0.0693618	223.433	-1	control.all_CLA.all	transcript
Zfp316	XM_006504718.4	0.00157018	-0.219951	1.16	0.069523	227.233	-1	control.all_CLA.all	transcript
Zfp282	NM_146175.3	0.00154844	-0.187257	1.16	0.0694064	222.422	-1	control.all_CLA.all	transcript
Usp5	NM_013700.2	0.00153444	-0.126697	1.16	0.0693618	1348.71	-1	control.all_CLA.all	transcript
Upf1	NM_030680.3	0.00155212	-0.144312	1.16	0.0694064	433.748	-1	control.all_CLA.all	transcript
Celsr3	NM_080437.3	0.00158225	-0.174436	1.16	0.0698021	519.356	-1	control.all_CLA.all	transcript
Timp3	NM_011595.2	0.00158268	0.159201	1.16	0.0698021	4393	1	control.all_CLA.all	transcript
Sqstm1	NM_001290769.1	0.00151385	-0.137478	1.16	0.068647	6834.74	-1	control.all_CLA.all	transcript
Borcs6	NM_028005.3	0.00155436	-0.223972	1.16	0.0694064	445.623	-1	control.all_CLA.all	transcript
Map4k5	NM_201519.2	0.00154624	0.165369	1.16	0.0694064	540.876	1	control.all_CLA.all	transcript
Phyhip	XM_006518380.4	0.00156903	-0.141274	1.16	0.069523	1005.05	-1	control.all_CLA.all	transcript
Eif4a2	NM_001123038.2	0.00155831	0.1323	1.16	0.0694064	770.18	1	control.all_CLA.all	transcript
Pls3	XM_006527733.3	0.0015677	0.170591	1.16	0.069523	455.286	1	control.all_CLA.all	transcript
Tyro3	NM_001290800.1	0.00161807	-0.185724	1.15	0.070652	444.217	-1	control.all_CLA.all	transcript
Tyro3	XM_017317147.2	0.00163418	-0.184372	1.15	0.070652	442.601	-1	control.all_CLA.all	transcript
Zfp316	NM_017467.3	0.00158999	-0.219577	1.15	0.0699877	227.175	-1	control.all_CLA.all	transcript
H2afj	NM_177688.4	0.00162132	-0.247592	1.15	0.070652	233.804	-1	control.all_CLA.all	transcript
Etfb	NR_075104.1	0.00163567	-0.169519	1.15	0.070652	473.911	-1	control.all_CLA.all	transcript
Zranb1	NR_155454.1	0.00167128	0.164488	1.15	0.0712686	241.887	1	control.all_CLA.all	transcript
Upf1	NM_001122829.2	0.00163487	-0.143405	1.15	0.070652	434.11	-1	control.all_CLA.all	transcript
Tecr	NM_134118.5	0.0016312	-0.101443	1.15	0.070652	7344.22	-1	control.all_CLA.all	transcript
Matk	NM_001285853.1	0.0016458	-0.196983	1.15	0.0707849	374.084	-1	control.all_CLA.all	transcript
Matk	NM_001285854.1	0.0016458	-0.196983	1.15	0.0707849	374.084	-1	control.all_CLA.all	transcript
Matk	XM_006513294.3	0.00163643	-0.189701	1.15	0.070652	362.864	-1	control.all_CLA.all	transcript
Matk	XM_006513295.4	0.00167597	-0.189105	1.15	0.0712686	362.755	-1	control.all_CLA.all	transcript
Thra	NM_001313983.1	0.00165238	-0.143273	1.15	0.0709328	5718.91	-1	control.all_CLA.all	transcript
Map4k5	XM_006516054.4	0.00168234	0.162864	1.15	0.0712686	531.754	1	control.all_CLA.all	transcript
Cep170b	XM_011244096.1	0.00161907	-0.16547	1.15	0.070652	1710	-1	control.all_CLA.all	transcript
Gtpbp4	NM_027000.4	0.00166713	0.163919	1.15	0.0712686	660.845	1	control.all_CLA.all	transcript
Eif4a2	XM_006521784.3	0.00167651	0.131162	1.15	0.0712686	768.573	1	control.all_CLA.all	transcript
Caskin1	NM_027937.2	0.00163284	-0.161272	1.15	0.070652	1135.27	-1	control.all_CLA.all	transcript
Slc9a3r2	NM_023055.2	0.00168145	-0.160956	1.15	0.0712686	294.23	-1	control.all_CLA.all	transcript
Mtch1	NM_019880.4	0.00160856	-0.128055	1.15	0.070652	1944.62	-1	control.all_CLA.all	transcript
Rbbp7	XM_030251353.1	0.00167086	0.164757	1.15	0.0712686	992.523	1	control.all_CLA.all	transcript
Aamp	NM_146110.3	0.00172641	-0.188661	1.14	0.0718967	1186.5	-1	control.all_CLA.all	transcript
Aamp	NM_001190444.1	0.00171371	-0.188774	1.14	0.0717881	1186.78	-1	control.all_CLA.all	transcript
Egfl7	NM_198725.3	0.00179358	-0.216952	1.14	0.0728322	183.77	-1	control.all_CLA.all	transcript
Dpm1	NM_001310084.1	0.00170595	0.188901	1.14	0.0717881	350.084	1	control.all_CLA.all	transcript
Clta	NM_001369157.1	0.00174229	-0.154062	1.14	0.0722762	392.717	-1	control.all_CLA.all	transcript
Agrn	XR_390724.2	0.00172499	-0.160461	1.14	0.0718967	311.684	-1	control.all_CLA.all	transcript
Unc45a	XM_011250774.1	0.0017916	-0.189557	1.14	0.0728322	221.825	-1	control.all_CLA.all	transcript
Utp4	NM_001358982.1	0.00170856	0.165363	1.14	0.0717881	329.901	1	control.all_CLA.all	transcript
Celsr3	XM_006511622.2	0.00172886	-0.173621	1.14	0.0718967	519.882	-1	control.all_CLA.all	transcript
Celsr3	XM_006511623.2	0.00170119	-0.173883	1.14	0.0717881	519.827	-1	control.all_CLA.all	transcript
Cfap410	XM_006514008.1	0.00171353	-0.185301	1.14	0.0717881	228.443	-1	control.all_CLA.all	transcript
Agap2	XM_006513563.3	0.00178692	-0.170232	1.14	0.0728242	748.066	-1	control.all_CLA.all	transcript
Ddx56	XM_017314650.2	0.00172907	-0.191486	1.14	0.0718967	351.83	-1	control.all_CLA.all	transcript
Flot2	XM_030245558.1	0.00175918	-0.137089	1.14	0.0722864	334.246	-1	control.all_CLA.all	transcript
P3h4	NM_176830.2	0.00175363	-0.174314	1.14	0.0722762	298.582	-1	control.all_CLA.all	transcript
Rundc3a	XM_006533694.3	0.00175149	-0.148766	1.14	0.0722762	351.736	-1	control.all_CLA.all	transcript
Pgs1	NR_151726.1	0.0016947	-0.175442	1.14	0.0716574	432.533	-1	control.all_CLA.all	transcript
Dld	NM_007861.5	0.00175423	0.118761	1.14	0.0722762	2950.13	1	control.all_CLA.all	transcript
Phyhip	XM_006518379.4	0.0017865	-0.141995	1.14	0.0728242	999.924	-1	control.all_CLA.all	transcript
Caskin1	XM_006524313.3	0.00177568	-0.161046	1.14	0.072629	1132.61	-1	control.all_CLA.all	transcript
Wdr43	NM_175639.1	0.00176089	0.180857	1.14	0.0722864	382.851	1	control.all_CLA.all	transcript
Pitpnm1	XM_006531680.4	0.00176917	-0.177103	1.14	0.0724941	500.473	-1	control.all_CLA.all	transcript
Map3k15	NM_001163085.3	0.00175076	0.159301	1.14	0.0722762	933.865	1	control.all_CLA.all	transcript
Nfe2l2	NM_010902.4	0.00184	0.194542	1.13	0.0736385	425.477	1	control.all_CLA.all	transcript
Khdrbs1	NM_011317.4	0.00183768	0.182563	1.13	0.0736385	1052.44	1	control.all_CLA.all	transcript
Megf8	NM_001160400.1	0.00187261	-0.177731	1.13	0.0744321	4269.72	-1	control.all_CLA.all	transcript
Unc45a	NM_133952.2	0.00183466	-0.189086	1.13	0.0736385	221.56	-1	control.all_CLA.all	transcript
Ric3	XM_006507942.2	0.0018987	0.112384	1.13	0.0748096	495.089	1	control.all_CLA.all	transcript
Utp4	NM_011574.2	0.00181132	0.163969	1.13	0.0734205	330.168	1	control.all_CLA.all	transcript
Camkv	NM_145621.2	0.00182487	-0.185665	1.13	0.0736385	2183.69	-1	control.all_CLA.all	transcript
Celsr3	XR_001778786.2	0.00182964	-0.175077	1.13	0.0736385	525.379	-1	control.all_CLA.all	transcript
Vsir	NM_001159572.1	0.00183319	-0.167369	1.13	0.0736385	257.741	-1	control.all_CLA.all	transcript
Ugp2	NM_139297.6	0.00184284	0.177784	1.13	0.0736385	1049.2	1	control.all_CLA.all	transcript
Cluh	XM_017314805.2	0.0018943	-0.139767	1.13	0.0747689	713.626	-1	control.all_CLA.all	transcript
Flot2	NM_001362626.1	0.00182716	-0.137724	1.13	0.0736385	344.581	-1	control.all_CLA.all	transcript
Flot2	NM_008028.4	0.0018828	-0.139206	1.13	0.0746513	353.13	-1	control.all_CLA.all	transcript
Rundc3a	NM_001362803.1	0.00188475	-0.14792	1.13	0.0746513	351.961	-1	control.all_CLA.all	transcript
Prpsap1	NM_026364.1	0.00189435	-0.149077	1.13	0.0747689	265.04	-1	control.all_CLA.all	transcript
Mtch1	NM_001347335.1	0.00184847	-0.129898	1.13	0.0737327	1797.31	-1	control.all_CLA.all	transcript
Pls3	NM_001346520.1	0.00185819	0.167901	1.13	0.0739893	454.577	1	control.all_CLA.all	transcript
Itm2c	NM_022417.3	0.00191915	-0.150187	1.12	0.0753516	18599.4	-1	control.all_CLA.all	transcript
Clta	XM_030253143.1	0.0019257	-0.153305	1.12	0.0754774	395.738	-1	control.all_CLA.all	transcript
Slc8a2	NM_001347561.1	0.00195858	-0.146912	1.12	0.0765001	490.824	-1	control.all_CLA.all	transcript
Wdr61	XM_011242785.2	0.00194991	0.165589	1.12	0.0762938	211.202	1	control.all_CLA.all	transcript
Rundc3a	XM_017314648.2	0.00196638	-0.147753	1.12	0.0766719	353.535	-1	control.all_CLA.all	transcript
Mtch1	NM_001357762.1	0.00191397	-0.124785	1.12	0.0752795	1938.18	-1	control.all_CLA.all	transcript
Edf1	NM_021519.2	0.00198025	-0.192486	1.11	0.0770793	973.991	-1	control.all_CLA.all	transcript
Entpd6	XM_030247027.1	0.00200384	-0.165198	1.11	0.0770861	267.186	-1	control.all_CLA.all	transcript
Clta	NM_001080385.2	0.00205604	-0.152315	1.11	0.0782718	394.828	-1	control.all_CLA.all	transcript
Ciapin1	XR_003947215.1	0.00203505	-0.142789	1.11	0.0778406	328.345	-1	control.all_CLA.all	transcript
Celsr3	NM_001359572.1	0.00200437	-0.173156	1.11	0.0770861	524.525	-1	control.all_CLA.all	transcript
Celsr3	NM_001359573.1	0.00200437	-0.173156	1.11	0.0770861	524.525	-1	control.all_CLA.all	transcript
Gli1	NM_010296.2	0.0020018	-0.21366	1.11	0.0770861	322.669	-1	control.all_CLA.all	transcript
Limk2	NM_001034030.2	0.00204126	-0.217196	1.11	0.0778406	239.134	-1	control.all_CLA.all	transcript
Mnt	XM_006532403.3	0.0020137	-0.162049	1.11	0.0773132	224.99	-1	control.all_CLA.all	transcript
Rundc3a	XM_006533693.3	0.00198829	-0.147435	1.11	0.0770861	353.488	-1	control.all_CLA.all	transcript
Psma6	NM_001310583.1	0.00203401	0.142802	1.11	0.0778406	1161.22	1	control.all_CLA.all	transcript
Zfp523	XM_030249689.1	0.00204055	-0.165433	1.11	0.0778406	357.626	-1	control.all_CLA.all	transcript
Pls3	XM_006527731.3	0.00199447	0.165559	1.11	0.0770861	455.604	1	control.all_CLA.all	transcript
Pcyt1b	NM_211138.1	0.00199273	0.178085	1.11	0.0770861	330.893	1	control.all_CLA.all	transcript
Ak1	NM_021515.3	0.00216658	-0.16339	1.1	0.0801775	420.384	-1	control.all_CLA.all	transcript
Vwa1	NM_147776.4	0.00218599	-0.202475	1.1	0.0803092	270.197	-1	control.all_CLA.all	transcript
Unc45a	XM_011250775.1	0.00215899	-0.185344	1.1	0.0800283	220.941	-1	control.all_CLA.all	transcript
Zranb1	NM_207302.3	0.00209836	0.161176	1.1	0.078841	239.241	1	control.all_CLA.all	transcript
Zranb1	NM_001362199.2	0.00218795	0.160443	1.1	0.0803092	240.396	1	control.all_CLA.all	transcript
Zranb1	NR_163812.1	0.0020838	0.161014	1.1	0.0786642	241.383	1	control.all_CLA.all	transcript
Tnpo2	XR_878792.3	0.00207413	-0.128702	1.1	0.0786642	329.048	-1	control.all_CLA.all	transcript
Jph3	NM_020605.3	0.00211545	-0.154184	1.1	0.0790646	2881.96	-1	control.all_CLA.all	transcript
Camkv	XR_003947887.1	0.00208278	-0.183592	1.1	0.0786642	2208.3	-1	control.all_CLA.all	transcript
Limk2	XM_006514548.3	0.00215608	-0.211441	1.1	0.0800283	283.822	-1	control.all_CLA.all	transcript
Cluh	NM_001368711.1	0.00208043	-0.139139	1.1	0.0786642	713.901	-1	control.all_CLA.all	transcript
Cluh	NM_001081158.3	0.00214353	-0.138412	1.1	0.0799403	713.491	-1	control.all_CLA.all	transcript
Cluh	XM_006534353.3	0.00209964	-0.13897	1.1	0.078841	713.75	-1	control.all_CLA.all	transcript
Flot2	NM_001362625.1	0.00209194	-0.137072	1.1	0.0788396	342.576	-1	control.all_CLA.all	transcript
Flot2	XM_030245557.1	0.00215474	-0.137888	1.1	0.0800283	425.973	-1	control.all_CLA.all	transcript
G6pc3	NM_175935.3	0.00214598	-0.12064	1.1	0.0799403	1386.53	-1	control.all_CLA.all	transcript
Pld4	NM_178911.4	0.00210247	-0.219927	1.1	0.078841	200.185	-1	control.all_CLA.all	transcript
Mtch1	NM_001357763.1	0.00217333	-0.126348	1.1	0.080267	1790.6	-1	control.all_CLA.all	transcript
Lonp1	NM_028782.2	0.00217612	-0.166491	1.1	0.080267	2157.83	-1	control.all_CLA.all	transcript
Nudt11	NM_021431.2	0.00218729	0.19058	1.1	0.0803092	375.081	1	control.all_CLA.all	transcript
Pls3	NM_001346519.1	0.00210877	0.164602	1.1	0.0789456	458.163	1	control.all_CLA.all	transcript
Rbbp7	NM_009031.3	0.00207726	0.147567	1.1	0.0786642	1158.26	1	control.all_CLA.all	transcript
Entpd6	XM_030247031.1	0.00224475	-0.162262	1.09	0.0813388	269.019	-1	control.all_CLA.all	transcript
Entpd6	NM_172117.5	0.00223567	-0.162296	1.09	0.0813388	268.536	-1	control.all_CLA.all	transcript
Entpd6	NM_001355068.1	0.00223567	-0.162296	1.09	0.0813388	268.536	-1	control.all_CLA.all	transcript
Zranb1	NM_001362198.2	0.00224481	0.15953	1.09	0.0813388	239.756	1	control.all_CLA.all	transcript
Wdr61	NM_001025375.2	0.00221227	0.16414	1.09	0.080938	211.546	1	control.all_CLA.all	transcript
Celsr3	XM_006511626.2	0.00226039	-0.171988	1.09	0.0815077	192.6	-1	control.all_CLA.all	transcript
Agap2	XM_006513561.4	0.00224715	-0.162499	1.09	0.0813388	798.406	-1	control.all_CLA.all	transcript
Limk2	XM_006514547.2	0.00220542	-0.210777	1.09	0.0808188	280.008	-1	control.all_CLA.all	transcript
Aftph	NM_001290545.1	0.00225136	0.150273	1.09	0.0813388	460.732	1	control.all_CLA.all	transcript
Sqstm1	NM_011018.3	0.00224722	-0.134164	1.09	0.0813388	7715.42	-1	control.all_CLA.all	transcript
Wscd1	XM_006532931.4	0.00225209	-0.180351	1.09	0.0813388	365.34	-1	control.all_CLA.all	transcript
Clta	NM_001369159.1	0.00235955	-0.162669	1.08	0.0838391	339.318	-1	control.all_CLA.all	transcript
Nyap1	XM_006504576.4	0.0023075	-0.167385	1.08	0.0826775	546.381	-1	control.all_CLA.all	transcript
Arhgap33	XM_006539888.4	0.00237978	-0.194238	1.08	0.0839328	234.994	-1	control.all_CLA.all	transcript
Rrm1	NM_009103.3	0.00233681	0.153512	1.08	0.0833301	651.949	1	control.all_CLA.all	transcript
Tecr	NM_027179.1	0.00230374	-0.0975938	1.08	0.0826742	7104	-1	control.all_CLA.all	transcript
Limk2	XM_030245608.1	0.00237838	-0.209361	1.08	0.0839328	284.294	-1	control.all_CLA.all	transcript
Rars	NM_025936.3	0.00236816	0.187651	1.08	0.0839171	1342.04	1	control.all_CLA.all	transcript
Rundc3a	NM_001252347.2	0.00228943	-0.145294	1.08	0.0824117	354.501	-1	control.all_CLA.all	transcript
Fam171a2	NM_199200.2	0.00232314	-0.227246	1.08	0.082974	419.278	-1	control.all_CLA.all	transcript
Fkbp3	NM_013902.4	0.00235219	0.158245	1.08	0.0837463	3647.33	1	control.all_CLA.all	transcript
Tkt	NM_009388.6	0.00229277	-0.141816	1.08	0.0824117	6782.67	-1	control.all_CLA.all	transcript
Wdr43	XR_385368.4	0.00237189	0.176896	1.08	0.0839173	383.927	1	control.all_CLA.all	transcript
Ythdc2	NM_001163013.1	0.00232072	0.170357	1.08	0.082974	204.594	1	control.all_CLA.all	transcript
Pls3	NM_001166454.2	0.00236224	0.165425	1.08	0.0838391	442.269	1	control.all_CLA.all	transcript
Gm28364	XR_003948684.1	0.0025306	-0.195996	1.07	0.086077	372.455	-1	control.all_CLA.all	transcript
Entpd6	NM_001370629.1	0.00253254	-0.160912	1.07	0.086077	270.201	-1	control.all_CLA.all	transcript
Entpd6	XM_030247029.1	0.00245324	-0.158869	1.07	0.0847985	265.419	-1	control.all_CLA.all	transcript
Clta	NM_001369158.1	0.00242247	-0.153669	1.07	0.0845863	355.412	-1	control.all_CLA.all	transcript
Mrm2	NM_026510.1	0.00244955	-0.214423	1.07	0.0847985	197.992	-1	control.all_CLA.all	transcript
Lfng	NM_008494.3	0.00254706	-0.195963	1.07	0.086077	634.737	-1	control.all_CLA.all	transcript
Chchd6	NM_001167736.1	0.00251391	-0.218358	1.07	0.0859727	363.386	-1	control.all_CLA.all	transcript
Slc8a2	NM_148946.3	0.00255118	-0.146238	1.07	0.086077	505.985	-1	control.all_CLA.all	transcript
Sptbn4	XM_006540436.3	0.00253676	-0.205158	1.07	0.086077	704.751	-1	control.all_CLA.all	transcript
Sptbn4	NM_032610.2	0.00253676	-0.205158	1.07	0.086077	704.751	-1	control.all_CLA.all	transcript
Unc45a	XM_017321917.1	0.00242458	-0.183347	1.07	0.0845863	230.287	-1	control.all_CLA.all	transcript
P4htm	NR_151688.1	0.00250257	-0.13484	1.07	0.085738	661.757	-1	control.all_CLA.all	transcript
Pomgnt2	XM_011242955.2	0.00243997	-0.184144	1.07	0.0847985	189.2	-1	control.all_CLA.all	transcript
Matk	XM_006513299.3	0.00247225	-0.183259	1.07	0.0852437	359.807	-1	control.all_CLA.all	transcript
Cep83os	NR_015524.1	0.00238995	0.175177	1.07	0.0841599	463.043	1	control.all_CLA.all	transcript
Wscd1	NM_001357965.1	0.00241949	-0.180277	1.07	0.0845863	363.4	-1	control.all_CLA.all	transcript
Mnt	NM_010813.3	0.00255515	-0.15628	1.07	0.086077	283.189	-1	control.all_CLA.all	transcript
Flot2	NM_001284227.2	0.00255316	-0.135872	1.07	0.086077	346.648	-1	control.all_CLA.all	transcript
Flot2	NM_001040403.2	0.00244522	-0.134861	1.07	0.0847985	343.866	-1	control.all_CLA.all	transcript
Cacna1i	NM_001044308.2	0.0024286	-0.176704	1.07	0.0845956	408.413	-1	control.all_CLA.all	transcript
Creld2	NM_029720.2	0.00239773	-0.183803	1.07	0.0843021	376.432	-1	control.all_CLA.all	transcript
Fam173a	NM_145410.4	0.00249665	-0.208442	1.07	0.085738	627.11	-1	control.all_CLA.all	transcript
Zfp523	XM_030249690.1	0.00240857	-0.162911	1.07	0.0845346	356.184	-1	control.all_CLA.all	transcript
Ythdc2	XM_030250454.1	0.00252062	0.172138	1.07	0.0860717	186.769	1	control.all_CLA.all	transcript
Ltbp3	XM_006531671.3	0.00254549	-0.180258	1.07	0.086077	238.123	-1	control.all_CLA.all	transcript
Wdr74	NM_134139.1	0.00241185	-0.196949	1.07	0.0845346	454.263	-1	control.all_CLA.all	transcript
Pls3	XM_030251187.1	0.00247747	0.163618	1.07	0.0852437	443.304	1	control.all_CLA.all	transcript
Pls3	NM_145629.2	0.00247747	0.163618	1.07	0.0852437	443.304	1	control.all_CLA.all	transcript
Pls3	NM_001166453.1	0.00244763	0.163354	1.07	0.0847985	445.849	1	control.all_CLA.all	transcript
Pcyt1b	XM_006527985.4	0.00250324	0.17879	1.07	0.085738	322.718	1	control.all_CLA.all	transcript
Stam	XR_373935.4	0.00260782	0.169612	1.06	0.0871996	325.052	1	control.all_CLA.all	transcript
Entpd6	NM_001370630.1	0.00256829	-0.160514	1.06	0.0862394	270.151	-1	control.all_CLA.all	transcript
Clta	XM_006537587.2	0.0025716	-0.149196	1.06	0.0862394	396.557	-1	control.all_CLA.all	transcript
Clta	XM_030253146.1	0.00261724	-0.161972	1.06	0.0873849	342.26	-1	control.all_CLA.all	transcript
Gna11	NM_010301.4	0.00262294	-0.120282	1.06	0.0874454	2769.35	-1	control.all_CLA.all	transcript
Asic1	NM_009597.2	0.00262838	-0.135309	1.06	0.0874976	457.022	-1	control.all_CLA.all	transcript
Rogdi	NM_133185.2	0.00257528	-0.121468	1.06	0.0862394	1232.09	-1	control.all_CLA.all	transcript
Ltbp3	XM_017318071.2	0.00256646	-0.179965	1.06	0.0862394	236.517	-1	control.all_CLA.all	transcript
Sh3glb2	XM_011239078.2	0.0027117	-0.179361	1.05	0.088828	258.013	-1	control.all_CLA.all	transcript
Ak1	NM_001198790.1	0.00268509	-0.159002	1.05	0.0885342	419.567	-1	control.all_CLA.all	transcript
Ak1	XM_030246809.1	0.00268509	-0.159002	1.05	0.0885342	419.567	-1	control.all_CLA.all	transcript
Ckmt1	NM_009897.3	0.00278756	-0.135215	1.05	0.0892374	2518.32	-1	control.all_CLA.all	transcript
Clta	XM_030253145.1	0.00277372	-0.152717	1.05	0.0892374	358.527	-1	control.all_CLA.all	transcript
Clta	NM_001369156.1	0.00278189	-0.149902	1.05	0.0892374	388.958	-1	control.all_CLA.all	transcript
Clta	NM_016760.3	0.00276188	-0.152472	1.05	0.0892374	357.512	-1	control.all_CLA.all	transcript
Fam43b	NM_001081672.2	0.00278655	-0.207254	1.05	0.0892374	350.313	-1	control.all_CLA.all	transcript
Vwa1	XM_011250256.1	0.00282362	-0.191226	1.05	0.0898896	213.033	-1	control.all_CLA.all	transcript
Sptbn4	XM_006540437.2	0.00269238	-0.203569	1.05	0.0885814	705.419	-1	control.all_CLA.all	transcript
Ric3	NM_001311161.1	0.00282388	0.105627	1.05	0.0898896	482.156	1	control.all_CLA.all	transcript
Cdc16	XM_006508882.3	0.00276116	0.172274	1.05	0.0892374	426.562	1	control.all_CLA.all	transcript
Cdc16	NM_001357247.1	0.00270448	0.172844	1.05	0.0887202	428.771	1	control.all_CLA.all	transcript
Tnpo2	XM_011248342.3	0.00280055	-0.12362	1.05	0.0895264	324.629	-1	control.all_CLA.all	transcript
Etfa	NM_145615.4	0.00276012	0.149423	1.05	0.0892374	871.728	1	control.all_CLA.all	transcript
Cspg4	NM_139001.2	0.00276591	-0.207932	1.05	0.0892374	534.489	-1	control.all_CLA.all	transcript
Camkv	XM_006511722.3	0.00273773	-0.179912	1.05	0.0890735	2151.29	-1	control.all_CLA.all	transcript
Prpsap1	XM_006534017.4	0.00272011	-0.143715	1.05	0.088845	266.136	-1	control.all_CLA.all	transcript
Pgs1	XR_388542.1	0.00272645	-0.165352	1.05	0.0889233	402.684	-1	control.all_CLA.all	transcript
Pgs1	NM_133757.2	0.00271581	-0.17242	1.05	0.0888333	447.813	-1	control.all_CLA.all	transcript
Cep131	NM_009734.3	0.00277916	-0.197705	1.05	0.0892374	183.176	-1	control.all_CLA.all	transcript
Cetn3	NM_007684.4	0.00267154	0.17169	1.05	0.0884119	889.513	1	control.all_CLA.all	transcript
Nim1k	NM_175538.3	0.00268702	0.164323	1.05	0.0885342	403.03	1	control.all_CLA.all	transcript
Mapk8ip2	NM_021921.3	0.00273896	-0.114078	1.05	0.0890735	6528.01	-1	control.all_CLA.all	transcript
Asic1	XM_006520297.4	0.00280777	-0.134398	1.05	0.08963	458.139	-1	control.all_CLA.all	transcript
Eif4a2	XM_030248964.1	0.00266546	0.130768	1.05	0.0884119	681.446	1	control.all_CLA.all	transcript
Eif4a2	XM_030248965.1	0.00266546	0.130768	1.05	0.0884119	681.446	1	control.all_CLA.all	transcript
Son	NM_178880.4	0.00269885	0.0878806	1.05	0.0886648	4498.36	1	control.all_CLA.all	transcript
Slc9a3r2	NM_001357796.1	0.00275826	-0.162605	1.05	0.0892374	259.52	-1	control.all_CLA.all	transcript
Gnl1	NM_008136.2	0.00266906	-0.153775	1.05	0.0884119	3288.89	-1	control.all_CLA.all	transcript
Nudt11	XR_003953019.1	0.00277184	0.18244	1.05	0.0892374	389.68	1	control.all_CLA.all	transcript
Asic4	NM_183022.3	0.00285093	-0.203443	1.04	0.0903677	287.302	-1	control.all_CLA.all	transcript
Pycr2	NM_133705.2	0.00296053	-0.197886	1.04	0.0921461	586.114	-1	control.all_CLA.all	transcript
Sh3glb2	XM_006497937.2	0.0029448	-0.178038	1.04	0.0917939	254.925	-1	control.all_CLA.all	transcript
Entpd6	XR_003950191.1	0.00291903	-0.155235	1.04	0.0916243	287.791	-1	control.all_CLA.all	transcript
Clta	NM_001290470.2	0.00297124	-0.159827	1.04	0.0921461	341.296	-1	control.all_CLA.all	transcript
Abcb1a	XM_006503556.4	0.00291833	0.159828	1.04	0.0916243	388.594	1	control.all_CLA.all	transcript
Fkbp4	NM_010219.4	0.00289382	-0.111621	1.04	0.0912141	4186.63	-1	control.all_CLA.all	transcript
Unc45a	XM_006540542.2	0.00284293	-0.180017	1.04	0.0903677	229.602	-1	control.all_CLA.all	transcript
Fam57b	NM_029978.1	0.00299595	-0.162792	1.04	0.0921461	293.158	-1	control.all_CLA.all	transcript
Pomgnt2	NM_001289559.1	0.00299387	-0.181181	1.04	0.0921461	191.275	-1	control.all_CLA.all	transcript
Limk2	XM_030245611.1	0.00299879	-0.208793	1.04	0.0921461	230.008	-1	control.all_CLA.all	transcript
Ugp2	NM_001290634.1	0.00296533	0.174479	1.04	0.0921461	1002.42	1	control.all_CLA.all	transcript
Flot2	NM_001362627.1	0.00288595	-0.132028	1.04	0.0911875	333.346	-1	control.all_CLA.all	transcript
Rundc3a	XR_003949473.1	0.00293509	-0.143253	1.04	0.0917449	276.937	-1	control.all_CLA.all	transcript
Fam171a2	XM_006533049.4	0.00284724	-0.22376	1.04	0.0903677	413.913	-1	control.all_CLA.all	transcript
Cep131	XR_003949252.1	0.00300107	-0.195972	1.04	0.0921461	186.03	-1	control.all_CLA.all	transcript
Sucla2	NM_011506.4	0.00291767	0.129795	1.04	0.0916243	1333.7	1	control.all_CLA.all	transcript
Sucla2	XM_006518757.3	0.00286228	0.129495	1.04	0.0906	1333.72	1	control.all_CLA.all	transcript
Gpc5	NM_175500.4	0.00293479	0.171607	1.04	0.0917449	303.644	1	control.all_CLA.all	transcript
Cacna1i	XM_006520949.2	0.00293054	-0.173846	1.04	0.0917449	409.464	-1	control.all_CLA.all	transcript
Snap29	NM_023348.4	0.00294027	0.167231	1.04	0.0917795	535.653	1	control.all_CLA.all	transcript
Zfp24	NM_021559.3	0.00299912	0.193445	1.04	0.0921461	303.648	1	control.all_CLA.all	transcript
Mbd2	XR_001782347.2	0.00300042	0.172984	1.04	0.0921461	854.569	1	control.all_CLA.all	transcript
Nrxn2	NM_001369363.1	0.00300107	-0.170019	1.04	0.0921461	1767.12	-1	control.all_CLA.all	transcript
1110059E24Rik	NM_025423.2	0.00288893	0.170702	1.04	0.0911875	584.843	1	control.all_CLA.all	transcript
Arhgef9	XM_017318474.1	0.00299087	0.112632	1.04	0.0921461	492.106	1	control.all_CLA.all	transcript
Ak1	NM_001198792.1	0.00304241	-0.157153	1.03	0.0924918	419.769	-1	control.all_CLA.all	transcript
Ckmt1	XM_006498656.3	0.00304216	-0.135022	1.03	0.0924918	2520.08	-1	control.all_CLA.all	transcript
Entpd6	XM_017315214.2	0.00302275	-0.154449	1.03	0.0924918	287.694	-1	control.all_CLA.all	transcript
Adnp	NM_001310088.1	0.00304186	0.114727	1.03	0.0924918	670.652	1	control.all_CLA.all	transcript
Adgrb2	XM_011240512.1	0.00310209	-0.172536	1.03	0.0937963	375.913	-1	control.all_CLA.all	transcript
Ruvbl2	NM_011304.3	0.00304091	-0.171149	1.03	0.0924918	287.217	-1	control.all_CLA.all	transcript
Ruvbl2	XM_006540722.2	0.00307762	-0.170792	1.03	0.0932264	287.061	-1	control.all_CLA.all	transcript
Bola2	NM_175103.3	0.00310476	-0.232556	1.03	0.0937963	414.846	-1	control.all_CLA.all	transcript
Mnt	XM_006532402.4	0.00304061	-0.15443	1.03	0.0924918	263.546	-1	control.all_CLA.all	transcript
Cep131	XM_006532061.4	0.00304516	-0.196655	1.03	0.0924918	182.578	-1	control.all_CLA.all	transcript
Arrdc3	XM_030247082.1	0.00301705	0.193396	1.03	0.0924918	185.624	1	control.all_CLA.all	transcript
Fbxl3	NM_001347601.1	0.00305653	0.172122	1.03	0.0927121	206.254	1	control.all_CLA.all	transcript
Sult4a1	NM_001356515.1	0.00311014	-0.153005	1.03	0.0938328	4279.64	-1	control.all_CLA.all	transcript
Sf3b1	XM_030243736.1	0.00336444	0.103618	1.02	0.0962237	2747.65	1	control.all_CLA.all	transcript
Cdk5r2	NM_009872.3	0.00333443	-0.176583	1.02	0.0962134	1260.19	-1	control.all_CLA.all	transcript
Igsf8	NM_080419.2	0.0031807	-0.1694	1.02	0.095054	4508.79	-1	control.all_CLA.all	transcript
Sh3glb2	XM_030249870.1	0.00323824	-0.176793	1.02	0.0950622	248.392	-1	control.all_CLA.all	transcript
Slc25a25	NM_001362905.1	0.00334118	-0.128308	1.02	0.0962134	297.23	-1	control.all_CLA.all	transcript
Ckmt1	NM_001355069.1	0.00314369	-0.134405	1.02	0.0944659	2504.2	-1	control.all_CLA.all	transcript
Rab5if	NM_026124.3	0.0031806	0.152945	1.02	0.095054	522.494	1	control.all_CLA.all	transcript
Adgrb2	NM_001290715.1	0.00335903	-0.172113	1.02	0.0962134	382.064	-1	control.all_CLA.all	transcript
Adgrb2	XM_011240508.1	0.00328324	-0.172276	1.02	0.0951085	381.965	-1	control.all_CLA.all	transcript
Adgrb2	XM_011240509.1	0.00319826	-0.172308	1.02	0.0950622	376.019	-1	control.all_CLA.all	transcript
Man2b2	NM_008550.2	0.00326887	-0.149305	1.02	0.0950622	599.386	-1	control.all_CLA.all	transcript
Snx10	NM_001361581.1	0.00337647	0.155738	1.02	0.0963277	183.169	1	control.all_CLA.all	transcript
Snx10	XM_011241474.1	0.00327051	0.156235	1.02	0.0950622	182.249	1	control.all_CLA.all	transcript
Fam13a	NM_153574.2	0.0033521	0.148809	1.02	0.0962134	608.299	1	control.all_CLA.all	transcript
Aplp1	NM_007467.3	0.00326591	-0.175118	1.02	0.0950622	35626.4	-1	control.all_CLA.all	transcript
Ric3	NM_001038624.1	0.0031404	0.104324	1.02	0.0944659	482.374	1	control.all_CLA.all	transcript
Icam5	NM_008319.2	0.00313734	-0.207435	1.02	0.0944659	643.433	-1	control.all_CLA.all	transcript
Plppr2	NM_001290299.1	0.00327321	-0.17406	1.02	0.0950622	773.239	-1	control.all_CLA.all	transcript
Dlat	NM_145614.4	0.00315861	0.115558	1.02	0.0946617	2441.34	1	control.all_CLA.all	transcript
Pomgnt2	NM_153540.4	0.00335981	-0.180521	1.02	0.0962134	188.602	-1	control.all_CLA.all	transcript
Pomgnt2	NM_001289560.1	0.00324245	-0.18066	1.02	0.0950622	190.497	-1	control.all_CLA.all	transcript
Pomgnt2	NM_001289558.1	0.00322914	-0.180632	1.02	0.0950622	190.708	-1	control.all_CLA.all	transcript
Serinc1	NM_019760.3	0.00318857	0.143001	1.02	0.095054	19067.8	1	control.all_CLA.all	transcript
Mob3a	NM_172457.2	0.00325121	-0.1802	1.02	0.0950622	384.044	-1	control.all_CLA.all	transcript
Matk	XM_011243376.3	0.00321862	-0.177952	1.02	0.0950622	363.854	-1	control.all_CLA.all	transcript
Matk	XM_011243377.3	0.00321862	-0.177952	1.02	0.0950622	363.854	-1	control.all_CLA.all	transcript
Limk2	XM_006514552.4	0.00315635	-0.208206	1.02	0.0946617	234.137	-1	control.all_CLA.all	transcript
Wscd1	XM_006532929.4	0.00335398	-0.174832	1.02	0.0962134	361.956	-1	control.all_CLA.all	transcript
Rundc3a	XR_003949475.1	0.00320458	-0.142198	1.02	0.0950622	276.827	-1	control.all_CLA.all	transcript
Cdk7	NM_009874.3	0.00321691	0.117496	1.02	0.0950622	1292.96	1	control.all_CLA.all	transcript
Fam49b	NM_144846.5	0.00337662	0.148863	1.02	0.0963277	277.341	1	control.all_CLA.all	transcript
Fam49b	NM_001360037.1	0.00334899	0.149858	1.02	0.0962134	276.658	1	control.all_CLA.all	transcript
Fam49b	NM_001360036.1	0.00320806	0.149012	1.02	0.0950622	277.894	1	control.all_CLA.all	transcript
Sult4a1	NM_013873.3	0.00325138	-0.152908	1.02	0.0950622	4269.4	-1	control.all_CLA.all	transcript
Rtl6	NM_177630.4	0.00323358	-0.14258	1.02	0.0950622	1116.44	-1	control.all_CLA.all	transcript
Ece2	NM_177942.1	0.00335062	-0.1314	1.02	0.0962134	843.508	-1	control.all_CLA.all	transcript
Akap8l	XR_003952160.1	0.00318812	-0.160269	1.02	0.095054	329.115	-1	control.all_CLA.all	transcript
Zfp24	NM_001357448.1	0.0032297	0.190026	1.02	0.0950622	304.863	1	control.all_CLA.all	transcript
Lars	NM_134137.3	0.00328026	0.181584	1.02	0.0951085	739.847	1	control.all_CLA.all	transcript
Ltbp3	XM_006531672.3	0.00327265	-0.177069	1.02	0.0950622	226.18	-1	control.all_CLA.all	transcript
Ltbp3	XM_006531669.3	0.00328787	-0.174292	1.02	0.0951204	247.41	-1	control.all_CLA.all	transcript
Nrxn2	NM_001205234.2	0.00326143	-0.167847	1.02	0.0950622	1764.26	-1	control.all_CLA.all	transcript
Trub1	NM_029839.3	0.00323409	0.174364	1.02	0.0950622	282.439	1	control.all_CLA.all	transcript
Wdr26	XR_373606.4	0.00344895	0.126547	1.01	0.0972828	366.904	1	control.all_CLA.all	transcript
Rbbp9	NM_015754.2	0.00347011	0.144624	1.01	0.0975564	692.232	1	control.all_CLA.all	transcript
Usp33	XM_030252444.1	0.003437	0.13835	1.01	0.0972145	598.524	1	control.all_CLA.all	transcript
Faf1	NM_007983.2	0.00343318	0.142321	1.01	0.0972145	1394.33	1	control.all_CLA.all	transcript
Adgrb2	NM_173071.3	0.00349534	-0.171547	1.01	0.0978959	378.743	-1	control.all_CLA.all	transcript
Pnrc2	NM_026383.3	0.00354108	0.172036	1.01	0.0981275	316.245	1	control.all_CLA.all	transcript
Fbxl18	XM_030254458.1	0.00347163	-0.15501	1.01	0.0975564	528.557	-1	control.all_CLA.all	transcript
Ephb6	XR_003956161.1	0.0035519	-0.181821	1.01	0.098168	293.358	-1	control.all_CLA.all	transcript
Hdac11	XR_003956189.1	0.00352592	-0.125508	1.01	0.0981275	2196.18	-1	control.all_CLA.all	transcript
Nucb1	XM_006540696.3	0.00341099	-0.140202	1.01	0.0970625	767.845	-1	control.all_CLA.all	transcript
Nucb1	NM_001163662.1	0.00349675	-0.139978	1.01	0.0978959	772.203	-1	control.all_CLA.all	transcript
Ap1m1	XM_030243252.1	0.0034379	-0.0957629	1.01	0.0972145	658.487	-1	control.all_CLA.all	transcript
Pigyl	NM_001082532.1	0.00357055	-0.166036	1.01	0.098494	348.021	-1	control.all_CLA.all	transcript
Tmod3	NM_001357828.1	0.00354219	0.152611	1.01	0.0981275	292.077	1	control.all_CLA.all	transcript
Pomgnt2	XM_030244235.1	0.00355438	-0.177815	1.01	0.098168	193.641	-1	control.all_CLA.all	transcript
Wscd1	NM_001357960.1	0.0034251	-0.174525	1.01	0.0972145	359.402	-1	control.all_CLA.all	transcript
P3h4	XM_030246219.1	0.00341087	-0.160848	1.01	0.0970625	337.239	-1	control.all_CLA.all	transcript
Prpsap1	XM_006534018.3	0.00354421	-0.13982	1.01	0.0981275	255.491	-1	control.all_CLA.all	transcript
Prpsap1	XM_011249196.3	0.00354421	-0.13982	1.01	0.0981275	255.491	-1	control.all_CLA.all	transcript
Fbxl3	NM_001360341.1	0.00353067	0.165003	1.01	0.0981275	221.558	1	control.all_CLA.all	transcript
Fam49b	NM_001360035.1	0.0034651	0.147875	1.01	0.0975564	277.559	1	control.all_CLA.all	transcript
Rogdi	XR_003951813.1	0.00352479	-0.136815	1.01	0.0981275	1034.82	-1	control.all_CLA.all	transcript
Akap8l	XR_003952151.1	0.00352166	-0.170691	1.01	0.0981275	256.727	-1	control.all_CLA.all	transcript
Rab12	XM_006523889.1	0.00344786	0.110706	1.01	0.0972828	848.528	1	control.all_CLA.all	transcript
Rab12	NM_024448.2	0.003535	0.104668	1.01	0.0981275	875.883	1	control.all_CLA.all	transcript
Ltbp3	XM_006531668.3	0.00343342	-0.173287	1.01	0.0972145	247.623	-1	control.all_CLA.all	transcript
Vegfb	NM_011697.3	0.00348433	-0.166394	1.01	0.0977912	631.313	-1	control.all_CLA.all	transcript
Sh3glb2	XM_030249878.1	0.0036106	-0.174745	1	0.0994723	242.674	-1	control.all_CLA.all	transcript
Ppp1r37	XR_003946441.1	0.00361485	-0.162649	1	0.0994723	1341.6	-1	control.all_CLA.all	transcript
Matk	NM_001285855.1	0.00363673	-0.175771	1	0.0999524	367.247	-1	control.all_CLA.all	transcript
Sardh	GeneID:192166; MGI:MGI:2183102	4.89244e-06	-0.305177	1.8	0.0159377	398.98	-1	control.all_CLA.all	gene
Ptpa	GeneID:110854; MGI:MGI:1346006	4.41731e-06	-0.211194	1.8	0.0159377	6130.12	-1	control.all_CLA.all	gene
Tbc1d10a	GeneID:103724; MGI:MGI:2144164	4.23756e-06	-0.332513	1.8	0.0159377	546.55	-1	control.all_CLA.all	gene
Serpina3n	GeneID:20716; MGI:MGI:105045	5.33175e-06	-0.273274	1.8	0.0159377	889.775	-1	control.all_CLA.all	gene
Chmp1b	GeneID:67064; MGI:MGI:1914314	2.73197e-06	0.342631	1.8	0.0159377	265.916	1	control.all_CLA.all	gene
Pdzd4	GeneID:245469; MGI:MGI:2443483	9.05251e-06	-0.179724	1.65	0.0225498	2982.03	-1	control.all_CLA.all	gene
Gpr25	GeneID:383563; MGI:MGI:2686146	1.38433e-05	-0.353966	1.57	0.027019	68.3214	-1	control.all_CLA.all	gene
Plekha1	GeneID:101476; MGI:MGI:2442213	1.44622e-05	0.169646	1.57	0.027019	2475.61	1	control.all_CLA.all	gene
Rnd2	GeneID:11858; MGI:MGI:1338755	1.98673e-05	-0.223835	1.56	0.0276617	3551.31	-1	control.all_CLA.all	gene
Polr1c	GeneID:20016; MGI:MGI:103288	2.03586e-05	-0.191203	1.56	0.0276617	682.248	-1	control.all_CLA.all	gene
Psmg2	GeneID:107047; MGI:MGI:1922901	1.90968e-05	0.300822	1.56	0.0276617	494.764	1	control.all_CLA.all	gene
Septin2	GeneID:18000; MGI:MGI:97298	2.55875e-05	0.196266	1.53	0.0294178	1641.8	1	control.all_CLA.all	gene
Uqcc2	GeneID:67267; MGI:MGI:1914517	2.5493e-05	-0.275481	1.53	0.0294178	2152.94	-1	control.all_CLA.all	gene
Afg3l2	GeneID:69597; MGI:MGI:1916847	3.43402e-05	0.204757	1.44	0.0366606	2722.55	1	control.all_CLA.all	gene
Zfp444	GeneID:72667; MGI:MGI:1923365	3.76186e-05	-0.252966	1.43	0.0374832	772.645	-1	control.all_CLA.all	gene
Ube2d-ps	GeneID:76508; MGI:MGI:1913774	4.49451e-05	0.298727	1.4	0.0395147	469.342	1	control.all_CLA.all	gene
Nol11	GeneID:68979; MGI:MGI:1916229	4.42352e-05	0.186578	1.4	0.0395147	888.006	1	control.all_CLA.all	gene
Ergic3	GeneID:66366; MGI:MGI:1913616	4.9533e-05	-0.188411	1.39	0.0406958	5435.37	-1	control.all_CLA.all	gene
Svop	GeneID:68666; MGI:MGI:1915916	5.17343e-05	-0.214047	1.39	0.0406958	3668.15	-1	control.all_CLA.all	gene
Pex6	GeneID:224824; MGI:MGI:2385054	5.60318e-05	-0.22411	1.38	0.0418726	1561.72	-1	control.all_CLA.all	gene
Ydjc	GeneID:69101; MGI:MGI:1916351	6.50633e-05	-0.301342	1.33	0.0463065	245.353	-1	control.all_CLA.all	gene
Srebf2	GeneID:20788; MGI:MGI:107585	6.97096e-05	-0.164396	1.32	0.0473582	4989.16	-1	control.all_CLA.all	gene
Mfge8	GeneID:17304; MGI:MGI:102768	7.70324e-05	-0.265483	1.3	0.0500577	2527.81	-1	control.all_CLA.all	gene
Thop1	GeneID:50492; MGI:MGI:1354165	8.95902e-05	-0.217281	1.28	0.0528924	1177.8	-1	control.all_CLA.all	gene
Dnal4	GeneID:54152; MGI:MGI:1859217	9.20114e-05	-0.239899	1.28	0.0528924	663.549	-1	control.all_CLA.all	gene
Sh3gl1	GeneID:20405; MGI:MGI:700010	8.34881e-05	-0.231596	1.28	0.0519922	799.76	-1	control.all_CLA.all	gene
Lsm4	GeneID:50783; MGI:MGI:1354692	9.93626e-05	-0.276176	1.26	0.0550027	484.496	-1	control.all_CLA.all	gene
Golga7b	GeneID:71146; MGI:MGI:1918396	0.000104874	-0.208911	1.25	0.0559802	1321.02	-1	control.all_CLA.all	gene
Eif6	GeneID:16418; MGI:MGI:1196288	0.000138101	-0.234324	1.21	0.061992	1130.11	-1	control.all_CLA.all	gene
Hes5	GeneID:15208; MGI:MGI:104876	0.000145856	-0.313038	1.21	0.061992	238.495	-1	control.all_CLA.all	gene
Tmub1	GeneID:64295; MGI:MGI:1923764	0.000124498	-0.236728	1.21	0.061992	407.638	-1	control.all_CLA.all	gene
Rtn2	GeneID:20167; MGI:MGI:107612	0.000135741	-0.204736	1.21	0.061992	1847.76	-1	control.all_CLA.all	gene
Taf1c	GeneID:21341; MGI:MGI:109576	0.000153137	-0.27478	1.21	0.061992	228.009	-1	control.all_CLA.all	gene
Plek	GeneID:56193; MGI:MGI:1860485	0.000153466	0.227263	1.21	0.061992	398.086	1	control.all_CLA.all	gene
Btbd17	GeneID:72014; MGI:MGI:1919264	0.000147612	-0.261093	1.21	0.061992	327.249	-1	control.all_CLA.all	gene
Msh3	GeneID:17686; MGI:MGI:109519	0.000146415	0.221125	1.21	0.061992	580.785	1	control.all_CLA.all	gene
Slc39a7	GeneID:14977; MGI:MGI:95909	0.000121926	-0.186566	1.21	0.061992	2524.44	-1	control.all_CLA.all	gene
Dars	GeneID:226414; MGI:MGI:2442544	0.000208253	0.189426	1.2	0.0630275	1763.55	1	control.all_CLA.all	gene
Dipk1b	GeneID:56279; MGI:MGI:1927576	0.000184704	-0.209443	1.2	0.0630275	1515.8	-1	control.all_CLA.all	gene
LOC115489919	GeneID:115489919	0.000188561	-0.285987	1.2	0.0630275	472.264	-1	control.all_CLA.all	gene
Vasp	GeneID:22323; MGI:MGI:109268	0.000215068	-0.287191	1.2	0.0630275	441.263	-1	control.all_CLA.all	gene
Exosc5	GeneID:27998; MGI:MGI:107889	0.00019247	-0.240975	1.2	0.0630275	366.955	-1	control.all_CLA.all	gene
Emc10	GeneID:69683; MGI:MGI:1916933	0.00021467	-0.238635	1.2	0.0630275	3200.94	-1	control.all_CLA.all	gene
LOC115486872	GeneID:115486872	0.000175184	-0.221367	1.2	0.0630275	2641.16	-1	control.all_CLA.all	gene
Ssbp4	GeneID:76900; MGI:MGI:1924150	0.000208376	-0.270042	1.2	0.0630275	3005.1	-1	control.all_CLA.all	gene
Pick1	GeneID:18693; MGI:MGI:894645	0.00021293	-0.155895	1.2	0.0630275	1642.64	-1	control.all_CLA.all	gene
Cdkl4	GeneID:381113; MGI:MGI:3587025	0.000176709	0.26036	1.2	0.0630275	275.243	1	control.all_CLA.all	gene
Rps14	GeneID:20044; MGI:MGI:98107	0.000200157	-0.232195	1.2	0.0630275	3466.98	-1	control.all_CLA.all	gene
Aip	GeneID:11632; MGI:MGI:109622	0.000186267	-0.178767	1.2	0.0630275	2313.86	-1	control.all_CLA.all	gene
Ankrd13d	GeneID:68423; MGI:MGI:1915673	0.000194821	-0.149501	1.2	0.0630275	2556.94	-1	control.all_CLA.all	gene
Macrod1	GeneID:107227; MGI:MGI:2147583	0.000167367	-0.229888	1.2	0.0630275	762.461	-1	control.all_CLA.all	gene
Crocc	GeneID:230872; MGI:MGI:3529431	0.000225757	-0.260175	1.19	0.0645565	2510.25	-1	control.all_CLA.all	gene
Capns1	GeneID:12336; MGI:MGI:88266	0.000228924	-0.178289	1.19	0.0645565	5328.44	-1	control.all_CLA.all	gene
Mvd	GeneID:192156; MGI:MGI:2179327	0.000248161	-0.252273	1.18	0.0662323	387.978	-1	control.all_CLA.all	gene
Mex3d	GeneID:237400; MGI:MGI:2681847	0.000247863	-0.262898	1.18	0.0662323	234.89	-1	control.all_CLA.all	gene
Cdc5l	GeneID:71702; MGI:MGI:1918952	0.000247667	0.224455	1.18	0.0662323	718.168	1	control.all_CLA.all	gene
F3	GeneID:14066; MGI:MGI:88381	0.000272062	0.20859	1.17	0.067514	1206.24	1	control.all_CLA.all	gene
Mtmr2	GeneID:77116; MGI:MGI:1924366	0.00026896	0.169444	1.17	0.067514	1639.06	1	control.all_CLA.all	gene
Pes1	GeneID:64934; MGI:MGI:1890613	0.000263313	-0.25982	1.17	0.067514	683.538	-1	control.all_CLA.all	gene
Rasl10b	GeneID:276952; MGI:MGI:2685575	0.000275549	-0.184539	1.17	0.067514	2318.5	-1	control.all_CLA.all	gene
Aars2	GeneID:224805; MGI:MGI:2681839	0.000274575	-0.213256	1.17	0.067514	886.73	-1	control.all_CLA.all	gene
Bzw1	GeneID:66882; MGI:MGI:1914132	0.000327601	0.222526	1.16	0.0689624	2586.71	1	control.all_CLA.all	gene
Mrps26	GeneID:99045; MGI:MGI:1333830	0.000324454	-0.24733	1.16	0.0689624	692.946	-1	control.all_CLA.all	gene
Snx10	GeneID:71982; MGI:MGI:1919232	0.000318373	0.158991	1.16	0.0689624	2331.06	1	control.all_CLA.all	gene
Fkbp8	GeneID:14232; MGI:MGI:1341070	0.000304948	-0.228446	1.16	0.0686471	6398.85	-1	control.all_CLA.all	gene
Ccdc124	GeneID:234388; MGI:MGI:1916403	0.000308975	-0.222525	1.16	0.0686471	1481.65	-1	control.all_CLA.all	gene
Ulk3	GeneID:71742; MGI:MGI:1918992	0.00029196	-0.209358	1.16	0.0686471	584.926	-1	control.all_CLA.all	gene
Klhdc8b	GeneID:78267; MGI:MGI:1925517	0.000299533	-0.217748	1.16	0.0686471	1009.22	-1	control.all_CLA.all	gene
Cfap410	GeneID:67884; MGI:MGI:1915134	0.000307081	-0.20077	1.16	0.0686471	894.472	-1	control.all_CLA.all	gene
Mars	GeneID:216443; MGI:MGI:1345633	0.000312324	-0.158012	1.16	0.0686471	1617.6	-1	control.all_CLA.all	gene
Amn	GeneID:93835; MGI:MGI:1934943	0.000300262	-0.288594	1.16	0.0686471	123.223	-1	control.all_CLA.all	gene
Pkm	GeneID:18746; MGI:MGI:97591	0.000338067	-0.201647	1.15	0.0701771	18312.7	-1	control.all_CLA.all	gene
Nceh1	GeneID:320024; MGI:MGI:2443191	0.000377892	0.157293	1.14	0.0724985	2203.86	1	control.all_CLA.all	gene
Ctxn1	GeneID:330695; MGI:MGI:88566	0.000378354	-0.193035	1.14	0.0724985	1397.22	-1	control.all_CLA.all	gene
Slc25a29	GeneID:214663; MGI:MGI:2444911	0.000358056	-0.256518	1.14	0.0723974	223.635	-1	control.all_CLA.all	gene
Lman2	GeneID:66890; MGI:MGI:1914140	0.000373137	-0.145488	1.14	0.0724985	2123.23	-1	control.all_CLA.all	gene
Spryd3	GeneID:223918; MGI:MGI:2446175	0.000361769	-0.148834	1.14	0.0723974	4591.09	-1	control.all_CLA.all	gene
Fem1a	GeneID:14154; MGI:MGI:1335089	0.000363295	-0.171644	1.14	0.0723974	709.924	-1	control.all_CLA.all	gene
Cct6a	GeneID:12466; MGI:MGI:107943	0.000410943	0.185754	1.13	0.0749019	4121.59	1	control.all_CLA.all	gene
Zranb1	GeneID:360216; MGI:MGI:106441	0.000400432	0.17721	1.13	0.0748108	1709.74	1	control.all_CLA.all	gene
Rhbdd3	GeneID:279766; MGI:MGI:2444684	0.000408364	-0.227049	1.13	0.0749019	547.431	-1	control.all_CLA.all	gene
Zfp523	GeneID:224656; MGI:MGI:2687278	0.000393923	-0.192146	1.13	0.0745263	2024.5	-1	control.all_CLA.all	gene
Gm20716	GeneID:105980075; MGI:MGI:5313163	0.000426787	0.125666	1.11	0.0768524	2299.65	1	control.all_CLA.all	gene
Dpm1	GeneID:13480; MGI:MGI:1330239	0.000466699	0.189377	1.09	0.0811079	776.337	1	control.all_CLA.all	gene
H1f10	GeneID:243529; MGI:MGI:2685307	0.000455936	-0.290593	1.09	0.0811079	196.766	-1	control.all_CLA.all	gene
Ppp1r1b	GeneID:19049; MGI:MGI:94860	0.000466529	-0.281212	1.09	0.0811079	372.215	-1	control.all_CLA.all	gene
Adam9	GeneID:11502; MGI:MGI:105376	0.000499865	0.16041	1.08	0.0831424	1376.28	1	control.all_CLA.all	gene
Abhd8	GeneID:64296; MGI:MGI:1918946	0.000500657	-0.230383	1.08	0.0831424	3968.19	-1	control.all_CLA.all	gene
Tpgs1	GeneID:110012; MGI:MGI:106618	0.000483727	-0.283466	1.08	0.0830877	727.928	-1	control.all_CLA.all	gene
Tfg	GeneID:21787; MGI:MGI:1338041	0.000507978	0.175346	1.08	0.0834312	1945.16	1	control.all_CLA.all	gene
Arhgef37	GeneID:328967; MGI:MGI:3045339	0.000489209	0.289981	1.08	0.0830877	110.288	1	control.all_CLA.all	gene
Chchd6	GeneID:66098; MGI:MGI:1913348	0.000526777	-0.22983	1.07	0.0849273	1355.26	-1	control.all_CLA.all	gene
Stub1	GeneID:56424; MGI:MGI:1891731	0.000528452	-0.172761	1.07	0.0849273	2323.02	-1	control.all_CLA.all	gene
Ehmt2	GeneID:110147; MGI:MGI:2148922	0.000535421	-0.193895	1.07	0.0851319	5487.37	-1	control.all_CLA.all	gene
Tspan2	GeneID:70747; MGI:MGI:1917997	0.000571264	0.190544	1.06	0.08751	3866.99	1	control.all_CLA.all	gene
Fpgt	GeneID:75540; MGI:MGI:1922790	0.000594882	0.228541	1.06	0.0877158	388.301	1	control.all_CLA.all	gene
Khdrbs1	GeneID:20218; MGI:MGI:893579	0.000585508	0.15411	1.06	0.08751	2834.44	1	control.all_CLA.all	gene
Pnrc2	GeneID:52830; MGI:MGI:106512	0.000584016	0.193604	1.06	0.08751	937.358	1	control.all_CLA.all	gene
Mib2	GeneID:76580; MGI:MGI:2679684	0.000554146	-0.193966	1.06	0.0871817	3178.13	-1	control.all_CLA.all	gene
Tppp3	GeneID:67971; MGI:MGI:1915221	0.000581517	-0.225239	1.06	0.08751	3717.5	-1	control.all_CLA.all	gene
Slc25a47	GeneID:104910; MGI:MGI:2144766	0.000598622	-0.283797	1.06	0.0877158	70.6147	-1	control.all_CLA.all	gene
Pak2	GeneID:224105; MGI:MGI:1339984	0.00058377	0.15446	1.06	0.08751	1522.29	1	control.all_CLA.all	gene
Uxs1	GeneID:67883; MGI:MGI:1915133	0.000715872	0.175364	1.05	0.0884207	953.944	1	control.all_CLA.all	gene
Retreg2	GeneID:227298; MGI:MGI:2388278	0.000777106	-0.168539	1.05	0.0884207	4881.5	-1	control.all_CLA.all	gene
Fcgr2b	GeneID:14130; MGI:MGI:95499	0.00076219	0.279793	1.05	0.0884207	69.6164	1	control.all_CLA.all	gene
Pycr2	GeneID:69051; MGI:MGI:1277956	0.000769239	-0.224813	1.05	0.0884207	614.308	-1	control.all_CLA.all	gene
Egfl7	GeneID:353156; MGI:MGI:2449923	0.000636341	-0.228305	1.05	0.0884207	809.33	-1	control.all_CLA.all	gene
Nr1h3	GeneID:22259; MGI:MGI:1352462	0.0007208	-0.254203	1.05	0.0884207	139.421	-1	control.all_CLA.all	gene
Naxe	GeneID:246703; MGI:MGI:2180167	0.000624821	-0.168306	1.05	0.0884207	1421.27	-1	control.all_CLA.all	gene
Sema6c	GeneID:20360; MGI:MGI:1338032	0.000786658	-0.202545	1.05	0.0884207	915.582	-1	control.all_CLA.all	gene
Eif2b3	GeneID:108067; MGI:MGI:1313286	0.000748783	0.188032	1.05	0.0884207	514.72	1	control.all_CLA.all	gene
Dtx2	GeneID:74198; MGI:MGI:1921448	0.000787209	-0.258624	1.05	0.0884207	228.271	-1	control.all_CLA.all	gene
H2afj	GeneID:232440; MGI:MGI:3606192	0.000806396	-0.278405	1.05	0.0885821	232.661	-1	control.all_CLA.all	gene
Cacng8	GeneID:81905; MGI:MGI:1932376	0.000758266	-0.220751	1.05	0.0884207	638.045	-1	control.all_CLA.all	gene
Nat14	GeneID:269854; MGI:MGI:3039561	0.000689507	-0.243775	1.05	0.0884207	917.808	-1	control.all_CLA.all	gene
Hs3st2	GeneID:195646; MGI:MGI:1333802	0.000792746	-0.26646	1.05	0.0884207	112.412	-1	control.all_CLA.all	gene
Zdhhc1	GeneID:70796; MGI:MGI:1918046	0.000715361	-0.162338	1.05	0.0884207	1619.7	-1	control.all_CLA.all	gene
Tipin	GeneID:66131; MGI:MGI:1921571	0.000791301	0.195078	1.05	0.0884207	426.81	1	control.all_CLA.all	gene
Chchd10	GeneID:103172; MGI:MGI:2143558	0.000680637	-0.245431	1.05	0.0884207	1790.14	-1	control.all_CLA.all	gene
Wdr18	GeneID:216156; MGI:MGI:2158400	0.000811973	-0.188391	1.05	0.0885821	1715.88	-1	control.all_CLA.all	gene
Cbarp	GeneID:100503659; MGI:MGI:1354170	0.000672618	-0.199478	1.05	0.0884207	8632.04	-1	control.all_CLA.all	gene
Mbd3	GeneID:17192; MGI:MGI:1333812	0.000791934	-0.197997	1.05	0.0884207	1188.87	-1	control.all_CLA.all	gene
Ccdc157	GeneID:216516; MGI:MGI:3041210	0.000774036	-0.228059	1.05	0.0884207	1188.16	-1	control.all_CLA.all	gene
Nudt14	GeneID:66174; MGI:MGI:1913424	0.000690239	-0.275484	1.05	0.0884207	182.943	-1	control.all_CLA.all	gene
Arrdc3	GeneID:105171; MGI:MGI:2145242	0.000775949	0.207212	1.05	0.0884207	1147.81	1	control.all_CLA.all	gene
Trappc13	GeneID:66975; MGI:MGI:1914225	0.000740587	0.169874	1.05	0.0884207	1717.61	1	control.all_CLA.all	gene
Jph4	GeneID:319984; MGI:MGI:2443113	0.000728964	-0.164137	1.05	0.0884207	3710.36	-1	control.all_CLA.all	gene
Ipo4	GeneID:75751; MGI:MGI:1923001	0.00079948	-0.160477	1.05	0.0885113	3110.45	-1	control.all_CLA.all	gene
Gm9748	GeneID:102633266; MGI:MGI:3642166	0.000629972	-0.284371	1.05	0.0884207	84.2865	-1	control.all_CLA.all	gene
Selenop	GeneID:20363; MGI:MGI:894288	0.000823869	0.171488	1.05	0.0892286	7395.89	1	control.all_CLA.all	gene
Rpl8	GeneID:26961; MGI:MGI:1350927	0.000642981	-0.186741	1.05	0.0884207	7256.08	-1	control.all_CLA.all	gene
Eif4a2	GeneID:13682; MGI:MGI:106906	0.000657508	0.146978	1.05	0.0884207	10666.6	1	control.all_CLA.all	gene
Spats1	GeneID:71020; MGI:MGI:1918270	0.000611954	0.24844	1.05	0.0884207	230.396	1	control.all_CLA.all	gene
Fsd1	GeneID:240121; MGI:MGI:1934858	0.000766105	-0.180623	1.05	0.0884207	1460.24	-1	control.all_CLA.all	gene
Galnt1	GeneID:14423; MGI:MGI:894693	0.000647818	0.182678	1.05	0.0884207	1552.31	1	control.all_CLA.all	gene
Snhg1	GeneID:83673; MGI:MGI:3763743	0.000627571	0.235911	1.05	0.0884207	450.72	1	control.all_CLA.all	gene
Tmem132a	GeneID:98170; MGI:MGI:2147810	0.000695779	-0.224983	1.05	0.0884207	1848.84	-1	control.all_CLA.all	gene
Naa10	GeneID:56292; MGI:MGI:1915255	0.000699447	-0.188988	1.05	0.0884207	866.395	-1	control.all_CLA.all	gene
Gtf2b	GeneID:229906; MGI:MGI:2385191	0.000867774	0.181518	1.03	0.092641	840.276	1	control.all_CLA.all	gene
Comtd1	GeneID:69156; MGI:MGI:1916406	0.000862712	-0.234803	1.03	0.092641	276.386	-1	control.all_CLA.all	gene
Jmjd8	GeneID:72106; MGI:MGI:1919356	0.000879726	-0.138656	1.03	0.093251	1964.05	-1	control.all_CLA.all	gene
Msto1	GeneID:229524; MGI:MGI:2385175	0.00092588	-0.166944	1.02	0.0960987	781.282	-1	control.all_CLA.all	gene
B9d2	GeneID:232987; MGI:MGI:2387643	0.000914059	-0.211687	1.02	0.0955351	380.703	-1	control.all_CLA.all	gene
Fam173a	GeneID:214917; MGI:MGI:2384888	0.000906182	-0.209078	1.02	0.0953789	1435.96	-1	control.all_CLA.all	gene
Ebf4	GeneID:228598; MGI:MGI:2385972	0.000976311	-0.202137	1.01	0.0985942	954.345	-1	control.all_CLA.all	gene
Gm5831	GeneID:545339; MGI:MGI:3779529	0.000938763	0.237267	1.01	0.0967638	126.515	1	control.all_CLA.all	gene
Galk1	GeneID:14635; MGI:MGI:95730	0.000950484	-0.229994	1.01	0.0973009	287.999	-1	control.all_CLA.all	gene
Gm46526	GeneID:108168251; MGI:MGI:5826163	0.000972388	-0.274409	1.01	0.0985942	131.715	-1	control.all_CLA.all	gene

## Sheet: B. WT.control_WT.CLA
DESeq2											edgeR											Limma-voom
gene.DESeq2	transcript_id.DESeq2	P-value.DESeq2	Log2FC.DESeq2	Abs.Conf.DESeq2	Adj.p.value.DESeq2	BaseMean.DESeq2	Direction.of.DE-DESeq2	comparison.DESeq2	annotation.DESeq2		gene.edgeR	transcript_id.edgeR	log2FC.edgeR	logCPM.edgeR	LR.edgeR	P-value.edgeR	FDR.edgeR	Direction.of.DE-edgeR	comparison.edgeR	annotation.edgeR		gene.voom	transcript_id.voom	log2FC.voom	AveExpr.voom	t.voom	P-value.voom	Adj.p.value.voom	B.voom	Direction.of.DE-voom	comparison.voom	annotation.voom
Cct6a	NM_009838.2	2.53e-07	0.307234	2.59	0.0025666	4193.18	1	WT.control_WT.CLA	transcript		Pcdhb14	NM_053139.3	0.627595	3.10715	30.5929	3.18258e-08	0.000728066	1	WT.control_WT.CLA	transcript		Ccdc90b	XM_006508116.4	0.487565	2.95653	6.27221	4.0922e-06	0.0744132	3.71722	1	WT.control_WT.CLA	transcript
Vps41	XM_006516641.3	8.77e-07	0.255369	2.35	0.00444336	2684.57	1	WT.control_WT.CLA	transcript		Ccdc90b	XM_006508116.4	0.480583	2.98571	30.0383	4.23596e-08	0.000728066	1	WT.control_WT.CLA	transcript		Ccdc90b	NM_001162918.1	0.415897	2.82457	6.24607	4.32943e-06	0.0744132	3.65195	1	WT.control_WT.CLA	transcript
Cetn3	NM_007684.4	4.77e-06	0.314164	1.96	0.0108885	926.48	1	WT.control_WT.CLA	transcript		Sardh	XM_006497788.4	-0.601196	2.65242	30.9966	2.58485e-08	0.000728066	-1	WT.control_WT.CLA	transcript		Sardh	XM_006497788.4	-0.604691	2.60938	-6.3342	3.58151e-06	0.0744132	3.73964	-1	WT.control_WT.CLA	transcript
Vps41	NM_172120.4	5.14e-06	0.226991	1.96	0.0108885	3450.59	1	WT.control_WT.CLA	transcript		Sardh	XM_006497789.4	-0.601196	2.65242	30.9966	2.58485e-08	0.000728066	-1	WT.control_WT.CLA	transcript		Sardh	XM_006497789.4	-0.604691	2.60938	-6.3342	3.58151e-06	0.0744132	3.73964	-1	WT.control_WT.CLA	transcript
Psmd12	NM_025894.2	5.37e-06	0.213608	1.96	0.0108885	2680.26	1	WT.control_WT.CLA	transcript		Cbr4	NM_145595.2	0.56573	3.1744	28.9424	7.45613e-08	0.00102523	1	WT.control_WT.CLA	transcript
Fam133b	NM_001042501.1	9.18e-06	0.347728	1.81	0.0155138	768.888	1	WT.control_WT.CLA	transcript		Ccdc90b	NM_001162918.1	0.412139	2.85316	28.5102	9.32061e-08	0.001068	1	WT.control_WT.CLA	transcript
Snhg1	NR_002896.3	1.78e-05	0.37606	1.6	0.0252534	429.834	1	WT.control_WT.CLA	transcript		Sardh	NM_138665.2	-0.510404	2.77869	25.1104	5.41393e-07	0.00531733	-1	WT.control_WT.CLA	transcript
Hprt	NM_013556.2	1.99e-05	0.303599	1.6	0.0252534	4715.92	1	WT.control_WT.CLA	transcript		Cct6a	NM_009838.2	0.339652	7.66965	23.2462	1.4253e-06	0.0122489	1	WT.control_WT.CLA	transcript
Gm20716	NR_132310.1	2.91e-05	0.208546	1.48	0.0328224	1050.52	1	WT.control_WT.CLA	transcript		Plek	NM_019549.2	0.412409	4.19383	22.873	1.7307e-06	0.0132208	1	WT.control_WT.CLA	transcript
Cdc16	XM_006508882.3	3.3e-05	0.276865	1.48	0.033349	430.314	1	WT.control_WT.CLA	transcript		Ccdc90b	NM_025515.3	0.410585	3.08182	22.5836	2.01198e-06	0.0138326	1	WT.control_WT.CLA	transcript
Cdc16	NM_001357247.1	3.62e-05	0.276173	1.48	0.033349	432.258	1	WT.control_WT.CLA	transcript		Ubtd1	NM_145500.3	-0.525726	1.75835	22.3991	2.21473e-06	0.0138422	-1	WT.control_WT.CLA	transcript
Map3k15	NM_001163085.3	5.35e-05	0.265193	1.38	0.0417463	936.942	1	WT.control_WT.CLA	transcript		Hprt	NM_013556.2	0.353966	7.85706	20.775	5.16524e-06	0.029593	1	WT.control_WT.CLA	transcript
Cdc16	NM_027276.3	5.35e-05	0.269033	1.38	0.0417463	436.555	1	WT.control_WT.CLA	transcript		Gm20716	NR_132310.1	0.222785	5.68011	19.1282	1.22225e-05	0.0476735	1	WT.control_WT.CLA	transcript
Tm7sf2	NM_028454.2	8.13e-05	-0.336174	1.29	0.0514764	467.553	-1	WT.control_WT.CLA	transcript		2210016L21Rik	XM_017321112.2	-0.461362	4.59846	19.4801	1.01653e-05	0.0476735	-1	WT.control_WT.CLA	transcript
Wdr91	NM_001013366.1	8.18e-05	-0.284964	1.29	0.0514764	687.506	-1	WT.control_WT.CLA	transcript		Exoc6	NM_175353.2	0.367091	3.74163	19.5384	9.85964e-06	0.0476735	1	WT.control_WT.CLA	transcript
Chmp1b	NM_024190.2	9.08e-05	0.367773	1.29	0.0514764	536.517	1	WT.control_WT.CLA	transcript		1500015A07Rik	NR_029432.1	0.635728	1.90767	18.985	1.3175e-05	0.0476735	1	WT.control_WT.CLA	transcript
Pdzd4	XM_006528017.4	9.11e-05	-0.243018	1.29	0.0514764	454.804	-1	WT.control_WT.CLA	transcript		Lad1	NM_133664.3	-0.827169	1.70173	19.0631	1.26466e-05	0.0476735	-1	WT.control_WT.CLA	transcript
Pdzd4	NM_001029868.2	9.96e-05	-0.242542	1.29	0.0514764	470.442	-1	WT.control_WT.CLA	transcript		Zfp976	XM_017322075.2	-1.08103	0.499978	18.9968	1.30935e-05	0.0476735	-1	WT.control_WT.CLA	transcript
Calb1	NM_009788.4	0.000103277	0.211693	1.29	0.0514764	5543.87	1	WT.control_WT.CLA	transcript		Zfp976	NM_001242388.1	-1.08086	0.497337	19.0916	1.24595e-05	0.0476735	-1	WT.control_WT.CLA	transcript
2210016L21Rik	XM_017321112.2	0.000104949	-0.343161	1.29	0.0514764	518.648	-1	WT.control_WT.CLA	transcript		Vps41	XM_006516641.3	0.274844	7.05183	18.4205	1.77144e-05	0.0532916	1	WT.control_WT.CLA	transcript
Uqcc2	XM_006524821.4	0.00010665	-0.302455	1.29	0.0514764	653.721	-1	WT.control_WT.CLA	transcript		Cetn3	NM_007684.4	0.362049	5.47674	18.4083	1.78282e-05	0.0532916	1	WT.control_WT.CLA	transcript
Rcn2	NM_011992.2	0.000114854	0.238384	1.28	0.0529162	4417.41	1	WT.control_WT.CLA	transcript		Arhgef19	XM_011250225.2	-0.600022	1.48809	18.5354	1.66773e-05	0.0532916	-1	WT.control_WT.CLA	transcript
Psma6	NM_011968.3	0.000123465	0.230359	1.26	0.0544104	1281.41	1	WT.control_WT.CLA	transcript		Btbd17	XM_017314778.2	-0.603972	1.42743	18.6139	1.60047e-05	0.0532916	-1	WT.control_WT.CLA	transcript
Rbbp7	XM_030251353.1	0.000132535	0.271748	1.25	0.055974	1015.97	1	WT.control_WT.CLA	transcript		Cdhr4	XM_003688869.4	-0.550525	3.08862	18.1148	2.07981e-05	0.0595789	-1	WT.control_WT.CLA	transcript
Jun	NM_010591.2	0.000153615	-0.257092	1.22	0.0602455	664.277	-1	WT.control_WT.CLA	transcript		Snhg1	NR_002896.3	0.50057	4.35065	17.8302	2.41522e-05	0.0664196	1	WT.control_WT.CLA	transcript
Psma6	NM_001310583.1	0.000154537	0.23367	1.22	0.0602455	1179.36	1	WT.control_WT.CLA	transcript		Chmp1b	NM_024190.2	0.534249	4.73809	17.6528	2.65131e-05	0.0675112	1	WT.control_WT.CLA	transcript
Zdhhc3	NM_026917.5	0.000168092	0.238612	1.21	0.0617995	451.873	1	WT.control_WT.CLA	transcript		Ifitm6	NM_001033632.1	2.62842	-1.20405	17.6528	2.65125e-05	0.0675112	1	WT.control_WT.CLA	transcript
Ptpa	NM_001362734.1	0.000181017	-0.23459	1.21	0.0617995	1449.13	-1	WT.control_WT.CLA	transcript		Map3k15	NM_001163085.3	0.300653	5.54651	17.5532	2.7938e-05	0.0685986	1	WT.control_WT.CLA	transcript
Nlgn3	NM_172932.4	0.000182819	-0.208295	1.21	0.0617995	1557.84	-1	WT.control_WT.CLA	transcript		Tars2	NM_001163619.1	-0.62618	1.66251	17.4548	2.94227e-05	0.0697531	-1	WT.control_WT.CLA	transcript
Ppa1	NM_026438.4	0.000182911	0.240695	1.21	0.0617995	2406.35	1	WT.control_WT.CLA	transcript		Nfe2l2	NM_010902.4	0.362275	4.41568	17.2605	3.25887e-05	0.0701842	1	WT.control_WT.CLA	transcript
Kptn	NM_133727.2	0.000199195	-0.284297	1.19	0.0651303	553.687	-1	WT.control_WT.CLA	transcript		Arhgef19	XM_006538704.3	-0.583737	1.47351	17.256	3.26671e-05	0.0701842	-1	WT.control_WT.CLA	transcript
Trp53bp2	NM_173378.2	0.000208249	0.215619	1.18	0.0657393	962.188	1	WT.control_WT.CLA	transcript		Ube2w	NM_001271016.2	0.60578	1.24648	17.2578	3.26362e-05	0.0701842	1	WT.control_WT.CLA	transcript
Ankrd13d	XR_003952812.1	0.000214029	-0.227554	1.18	0.0657393	441.319	-1	WT.control_WT.CLA	transcript		Fam133b	NM_001042501.1	0.425315	5.19949	17.0447	3.65108e-05	0.0738281	1	WT.control_WT.CLA	transcript
Pkm	NM_011099.3	0.000249838	-0.235959	1.13	0.0744811	2911.92	-1	WT.control_WT.CLA	transcript		Pnrc2	XM_006539039.1	0.343639	3.96141	17.0498	3.64132e-05	0.0738281	1	WT.control_WT.CLA	transcript
Ankrd13d	NM_026720.2	0.000279102	-0.223339	1.09	0.0805552	437.388	-1	WT.control_WT.CLA	transcript		Pnrc2	XM_006539038.1	0.342412	3.95918	16.9823	3.77297e-05	0.0741129	1	WT.control_WT.CLA	transcript
Ankrd13d	XM_030251067.1	0.000301572	-0.22274	1.09	0.0805552	437.078	-1	WT.control_WT.CLA	transcript		Rbbp7	XM_030251353.1	0.316729	5.63416	16.7048	4.3671e-05	0.0799885	1	WT.control_WT.CLA	transcript
Ubr4	NM_001160319.1	0.000321218	-0.220825	1.09	0.0805552	10241.4	-1	WT.control_WT.CLA	transcript		Senp2	XR_003951844.1	0.259073	3.95404	16.3906	5.15397e-05	0.0799885	1	WT.control_WT.CLA	transcript
Selenop	NM_009155.4	0.000328355	0.261257	1.09	0.0805552	2653.19	1	WT.control_WT.CLA	transcript		Txnrd3	NM_153162.3	0.474363	2.20771	16.3936	5.14593e-05	0.0799885	1	WT.control_WT.CLA	transcript
Selenop	NM_001042614.2	0.000330134	0.261469	1.09	0.0805552	2651.63	1	WT.control_WT.CLA	transcript		Txnrd3	NM_001178058.1	0.474363	2.20771	16.3936	5.14593e-05	0.0799885	1	WT.control_WT.CLA	transcript
Selenop	NM_001042613.2	0.000331823	0.261612	1.09	0.0805552	2651.89	1	WT.control_WT.CLA	transcript		Sdsl	XM_011248203.2	-0.607187	1.50813	16.7655	4.22964e-05	0.0799885	-1	WT.control_WT.CLA	transcript
Ier3ip1	NM_025409.3	0.000332109	0.287006	1.09	0.0805552	954.162	1	WT.control_WT.CLA	transcript		Arhgef19	XM_017320098.1	-0.587518	1.46009	16.6012	4.61213e-05	0.0799885	-1	WT.control_WT.CLA	transcript
Ptpa	NM_001362733.1	0.000336245	-0.228485	1.09	0.0805552	1676.49	-1	WT.control_WT.CLA	transcript		Serhl	XR_384036.3	-0.689417	1.36639	16.3609	5.23554e-05	0.0799885	-1	WT.control_WT.CLA	transcript
Ptpa	NM_138748.5	0.000347293	-0.228351	1.09	0.0805552	1676.3	-1	WT.control_WT.CLA	transcript		Scrn2	XM_017314480.2	-0.53229	1.1645	16.455	4.98186e-05	0.0799885	-1	WT.control_WT.CLA	transcript
Fsd1	NM_183178.2	0.000349687	-0.216848	1.09	0.0805552	693.63	-1	WT.control_WT.CLA	transcript		Gm16183	XR_003947421.1	-0.777683	0.774627	16.4026	5.12156e-05	0.0799885	-1	WT.control_WT.CLA	transcript
Gtpbp4	NM_027000.4	0.000387263	0.237592	1.07	0.0856714	697.902	1	WT.control_WT.CLA	transcript		Gm38503	XR_375712.3	1.39084	-0.354855	16.4345	5.03593e-05	0.0799885	1	WT.control_WT.CLA	transcript
Polr1c	NM_009085.2	0.000393043	-0.202431	1.07	0.0856714	694.394	-1	WT.control_WT.CLA	transcript		Pdzd4	XM_006528017.4	-0.271513	4.45557	16.27	5.49276e-05	0.0820941	-1	WT.control_WT.CLA	transcript
Gnao1	NM_010308.3	0.000397253	0.159793	1.07	0.0856714	7437.51	1	WT.control_WT.CLA	transcript		Sdsl	NM_133902.2	-0.610931	1.49946	16.1331	5.90434e-05	0.0828427	-1	WT.control_WT.CLA	transcript
Pdzd4	NM_001290540.1	0.000412244	-0.225935	1.06	0.0870522	433.051	-1	WT.control_WT.CLA	transcript		Sdsl	XM_011248202.2	-0.610931	1.49946	16.1331	5.90434e-05	0.0828427	-1	WT.control_WT.CLA	transcript
Cyhr1	XM_011245694.1	0.000428833	-0.18484	1.05	0.0887072	819.092	-1	WT.control_WT.CLA	transcript		Scrn2	NM_146027.2	-0.526473	1.17272	16.1843	5.74689e-05	0.0828427	-1	WT.control_WT.CLA	transcript
Pex6	NR_157369.1	0.000449244	-0.279832	1.04	0.0910708	764.179	-1	WT.control_WT.CLA	transcript		2700062C07Rik	NM_026529.4	0.456705	3.16838	16.0781	6.07817e-05	0.0835761	1	WT.control_WT.CLA	transcript
Cetn2	NM_019405.6	0.000506499	0.302554	1.02	0.0953526	751.258	1	WT.control_WT.CLA	transcript		Pdzd4	NM_001029868.2	-0.270764	4.50347	15.9742	6.42118e-05	0.0841638	-1	WT.control_WT.CLA	transcript
Pex6	NM_145488.2	0.000528962	-0.275141	1.02	0.0953526	759.45	-1	WT.control_WT.CLA	transcript		Rnf123	XR_001779084.2	-0.348347	3.44191	15.935	6.55562e-05	0.0841638	-1	WT.control_WT.CLA	transcript
Ubxn6	NM_024432.3	0.000534859	-0.239045	1.02	0.0953526	699.764	-1	WT.control_WT.CLA	transcript		Taf1b	NR_028341.1	0.352226	3.3026	15.9817	6.39584e-05	0.0841638	1	WT.control_WT.CLA	transcript
Nfe2l2	NM_010902.4	0.000562759	0.28543	1.02	0.0953526	466.048	1	WT.control_WT.CLA	transcript		Scrn2	XR_003949396.1	-0.520746	1.1811	15.9192	6.61059e-05	0.0841638	-1	WT.control_WT.CLA	transcript
Ankrd13d	XM_030251069.1	0.000569873	-0.213586	1.02	0.0953526	421.062	-1	WT.control_WT.CLA	transcript		Itga1	NM_001033228.3	0.633887	2.96819	15.8042	7.02447e-05	0.0850568	1	WT.control_WT.CLA	transcript
Dnajc10	XR_001783164.2	0.000570257	0.238328	1.02	0.0953526	1601.58	1	WT.control_WT.CLA	transcript		Gm16183	XR_003947423.1	-0.788848	0.741906	15.8154	6.98334e-05	0.0850568	-1	WT.control_WT.CLA	transcript
Ubxn6	XM_006524796.3	0.000583332	-0.231463	1.02	0.0953526	673.458	-1	WT.control_WT.CLA	transcript		Ubb-ps	NR_002875.3	2.35279	0.0670943	15.7969	7.05188e-05	0.0850568	1	WT.control_WT.CLA	transcript
Cnbp	NM_001347325.1	0.000585879	0.195863	1.02	0.0953526	940.04	1	WT.control_WT.CLA	transcript		Rcn2	NM_011992.2	0.26576	7.78432	15.6326	7.69175e-05	0.0885788	1	WT.control_WT.CLA	transcript
Cnbp	NM_013493.3	0.000585879	0.195863	1.02	0.0953526	940.04	1	WT.control_WT.CLA	transcript		Scrn2	XM_030245867.1	-0.554286	0.982297	15.6231	7.7304e-05	0.0885788	-1	WT.control_WT.CLA	transcript
Dhx15	NM_001042620.2	0.000609508	0.22345	1.02	0.0953526	582.352	1	WT.control_WT.CLA	transcript		Slc25a47	NM_001012310.2	-0.926673	0.51504	15.65	7.62111e-05	0.0885788	-1	WT.control_WT.CLA	transcript
Sccpdh	XM_017321470.2	0.000616605	0.199912	1.02	0.0953526	1494.99	1	WT.control_WT.CLA	transcript		Zwilch	XR_379449.3	1.00984	0.848984	15.5317	8.11341e-05	0.0914435	1	WT.control_WT.CLA	transcript
Ubxn6	XM_030249989.1	0.000625167	-0.237888	1.02	0.0953526	709.039	-1	WT.control_WT.CLA	transcript		Selenop	NM_009155.4	0.30712	7.00962	15.371	8.83347e-05	0.0924139	1	WT.control_WT.CLA	transcript
Ctdnep1	NM_026017.2	0.000628709	-0.211888	1.02	0.0953526	895.15	-1	WT.control_WT.CLA	transcript		Selenop	NM_001042613.2	0.307897	7.00911	15.4249	8.58501e-05	0.0924139	1	WT.control_WT.CLA	transcript
Aftph	XM_006514625.4	0.000630829	0.230613	1.02	0.0953526	482.389	1	WT.control_WT.CLA	transcript		Selenop	NM_001042614.2	0.30768	7.00871	15.363	8.87093e-05	0.0924139	1	WT.control_WT.CLA	transcript
Srebf2	NM_033218.1	0.000634075	-0.219974	1.02	0.0953526	2282.56	-1	WT.control_WT.CLA	transcript		Map3k10	XM_017322290.2	-0.341898	3.53522	15.4593	8.4299e-05	0.0924139	-1	WT.control_WT.CLA	transcript
Pkm	XM_006510856.2	0.000634765	-0.229034	1.02	0.0953526	2702.27	-1	WT.control_WT.CLA	transcript		Slc25a47	XM_011243981.3	-1.0431	0.59464	15.3628	8.87161e-05	0.0924139	-1	WT.control_WT.CLA	transcript
Shank1	XM_030242576.1	0.00065061	-0.28766	1.02	0.0953526	441.356	-1	WT.control_WT.CLA	transcript		Mcm6	NM_001313695.1	0.40904	2.83037	15.3253	9.0498e-05	0.0928631	1	WT.control_WT.CLA	transcript
Ankrd52	NM_172790.2	0.000659894	-0.140481	1.02	0.0953526	2090.47	-1	WT.control_WT.CLA	transcript		Dnajc10	XR_001783164.2	0.27422	6.30779	15.2614	9.3608e-05	0.0932702	1	WT.control_WT.CLA	transcript
Shank1	XM_006540866.4	0.000663418	-0.286612	1.02	0.0953526	444.927	-1	WT.control_WT.CLA	transcript		Kcnq3	XR_875218.2	-0.590284	2.07598	15.2697	9.32017e-05	0.0932702	-1	WT.control_WT.CLA	transcript
Fsd1	XR_385326.1	0.000676	-0.210117	1.02	0.0953526	673.49	-1	WT.control_WT.CLA	transcript		Tfg	NM_001252443.1	0.281278	3.6748	15.1863	9.74068e-05	0.0940659	1	WT.control_WT.CLA	transcript
Atp6v1a	NM_001358204.1	0.000676567	0.16965	1.02	0.0953526	2789.21	1	WT.control_WT.CLA	transcript		Tmub1	NM_022418.3	-0.378281	2.67222	15.1421	9.97141e-05	0.0940659	-1	WT.control_WT.CLA	transcript
Atp6v1a	NM_007508.6	0.00068529	0.169321	1.02	0.0953526	2788.02	1	WT.control_WT.CLA	transcript		Zwilch	NM_026507.4	1.01003	0.846801	15.1932	9.70544e-05	0.0940659	1	WT.control_WT.CLA	transcript
Wdr24	NM_173741.3	0.000686734	-0.291122	1.02	0.0953526	488.644	-1	WT.control_WT.CLA	transcript		Cdcp3	NM_001370825.1	-2.40596	-0.6879	15.139	9.98794e-05	0.0940659	-1	WT.control_WT.CLA	transcript
Atp6v1a	NM_001358203.1	0.000703658	0.16939	1.02	0.0963822	2788.56	1	WT.control_WT.CLA	transcript		Tmub1	XM_006535786.2	-0.377367	2.67195	15.1018	0.000101868	0.0946426	-1	WT.control_WT.CLA	transcript
Sf3a3	NM_029157.3	0.00072678	0.242635	1.01	0.098222	1069.74	1	WT.control_WT.CLA	transcript		Nol11	NM_001161329.2	0.287878	3.42479	15.0445	0.000105004	0.0960111	1	WT.control_WT.CLA	transcript
Rab2a	NM_021518.3	0.000762957	0.222994	1	0.0995777	4069.36	1	WT.control_WT.CLA	transcript		Gm51538	XR_003947406.1	-1.9565	-0.807871	15.0243	0.000106134	0.0960111	-1	WT.control_WT.CLA	transcript
Psma5	NM_011967.3	0.000790936	0.303277	1	0.0995777	458.368	1	WT.control_WT.CLA	transcript		Sardh		-0.560001	4.15625	24.0346	9.4619e-07	0.0175887	-1	WT.control_WT.CLA	gene
Ttc39aos1	NR_131195.1	0.000792122	0.258006	1	0.0995777	605.272	1	WT.control_WT.CLA	transcript		Cct6a		0.339055	7.51742	19.2692	1.13522e-05	0.0786005	1	WT.control_WT.CLA	gene
Bzw1	NM_025824.4	0.000794072	0.289208	1	0.0995777	880.295	1	WT.control_WT.CLA	transcript		Fam133b		0.410919	5.12709	17.6785	2.61572e-05	0.0786005	1	WT.control_WT.CLA	gene
Pon2	NM_183308.3	0.000795426	0.198937	1	0.0995777	574.912	1	WT.control_WT.CLA	transcript		Hprt		0.329419	7.8034	17.4596	2.93475e-05	0.0786005	1	WT.control_WT.CLA	gene
Ergic3	NM_001356413.1	0.000798793	-0.207971	1	0.0995777	1783.52	-1	WT.control_WT.CLA	transcript		Arhgap23		-0.309587	7.13953	17.2001	3.36412e-05	0.0786005	-1	WT.control_WT.CLA	gene
Usp33	XM_030252443.1	0.00080775	0.222941	1	0.0995777	684.25	1	WT.control_WT.CLA	transcript		LOC115490214		0.748044	2.02427	17.1344	3.48255e-05	0.0786005	1	WT.control_WT.CLA	gene
Pdzd4	XM_006528020.2	0.000824207	-0.217048	1	0.0995777	433.354	-1	WT.control_WT.CLA	transcript		Sbno2		-0.436303	4.79501	17.0977	3.55057e-05	0.0786005	-1	WT.control_WT.CLA	gene
Ergic3	NM_001356414.1	0.00083145	-0.207553	1	0.0995777	1782.98	-1	WT.control_WT.CLA	transcript		Rps10-ps2		2.18356	-0.906407	16.6736	4.43951e-05	0.0786005	1	WT.control_WT.CLA	gene
Pkm	XM_011242674.2	0.000846599	-0.223208	1	0.0995777	2787.94	-1	WT.control_WT.CLA	transcript		Pdzd4		-0.272346	7.05141	16.3062	5.38881e-05	0.0786005	-1	WT.control_WT.CLA	gene
Shank1	XM_006540865.4	0.000855226	-0.283281	1	0.0995777	444.305	-1	WT.control_WT.CLA	transcript		Gm36876		-3.19675	6.96997	16.2832	5.45466e-05	0.0786005	-1	WT.control_WT.CLA	gene
Mlxip	NM_133917.3	0.00087158	-0.20864	1	0.0995777	654.378	-1	WT.control_WT.CLA	transcript		Plek		0.405582	4.15177	16.2049	5.68476e-05	0.0786005	1	WT.control_WT.CLA	gene
Bzw1	XM_006496197.3	0.000877054	0.288064	1	0.0995777	878.749	1	WT.control_WT.CLA	transcript		Filip1l		-3.40376	4.44315	16.0759	6.08542e-05	0.0786005	-1	WT.control_WT.CLA	gene
Nelfb	NM_021393.3	0.000885028	-0.212243	1	0.0995777	808.951	-1	WT.control_WT.CLA	transcript		Mir6236		-2.98065	3.24802	16.0586	6.14134e-05	0.0786005	-1	WT.control_WT.CLA	gene
Rims4	XM_006499537.3	0.000890822	-0.231556	1	0.0995777	935.79	-1	WT.control_WT.CLA	transcript		LOC115486877		-2.09686	-0.761993	16.043	6.19206e-05	0.0786005	-1	WT.control_WT.CLA	gene
Pkm	XM_006510855.1	0.000893998	-0.223218	1	0.0995777	2779.58	-1	WT.control_WT.CLA	transcript		Gm1821		2.37001	-0.0791511	15.8545	6.84034e-05	0.0786005	1	WT.control_WT.CLA	gene
											Snhg1		0.467938	4.32927	15.8354	6.90987e-05	0.0786005	1	WT.control_WT.CLA	gene
											Gm39429		-2.89433	3.27165	15.7607	7.18817e-05	0.0786005	-1	WT.control_WT.CLA	gene
											Gm30821		-3.0078	5.8515	15.2439	9.44829e-05	0.0953183	-1	WT.control_WT.CLA	gene
											Zfp976		-1.12491	1.42544	15.1859	9.74258e-05	0.0953183	-1	WT.control_WT.CLA	gene

## Sheet: C. PWS.control_PWS.CLA
DESeq2											edgeR											Limma-voom
gene.DESeq2	transcript_id.DESeq2	P-value.DESeq2	Log2FC.DESeq2	Abs.Conf.DESeq2	Adj.p.value.DESeq2	BaseMean.DESeq2	Direction.of.DE-DESeq2	comparison.DESeq2	annotation.DESeq2		gene.edgeR	transcript_id.edgeR	log2FC.edgeR	logCPM.edgeR	LR.edgeR	P-value.edgeR	FDR.edgeR	Direction.of.DE-edgeR	comparison.edgeR	annotation.edgeR		gene.voom	transcript_id.voom	log2FC.voom	AveExpr.voom	t.voom	P-value.voom	Adj.p.value.voom	B.voom	Direction.of.DE-voom	comparison.voom	annotation.voom
Mfge8	NM_008594.2	7.83e-08	-0.321708	2.84	0.00143531	1275.98	-1	PWS.control_PWS.CLA	transcript		Mael	NM_175296.4	5.03134	-0.809149	25.8728	3.64672e-07	0.0250716	1	PWS.control_PWS.CLA	transcript		NA	NA	NA	NA	NA	NA	NA	NA	NA	NA	NA
Mfge8	NM_001045489.1	8.48e-08	-0.320977	2.84	0.00143531	1271.33	-1	PWS.control_PWS.CLA	transcript
Retreg2	NM_001305232.1	1.27e-06	-0.230417	1.84	0.0143285	1538.3	-1	PWS.control_PWS.CLA	transcript
Retreg2	NM_170755.2	1.96e-06	-0.232091	1.78	0.0165669	1554.2	-1	PWS.control_PWS.CLA	transcript
Retreg2	NM_001305231.1	3.41e-06	-0.231328	1.64	0.0231002	1527.72	-1	PWS.control_PWS.CLA	transcript
Msto1	NM_144898.2	5.02e-06	-0.255096	1.61	0.0247017	655.084	-1	PWS.control_PWS.CLA	transcript
Tecr	NM_134118.5	5.11e-06	-0.158034	1.61	0.0247017	7088.31	-1	PWS.control_PWS.CLA	transcript
Zfp316	XM_006504718.4	9.91e-06	-0.352784	1.41	0.0393232	227.047	-1	PWS.control_PWS.CLA	transcript
Zfp316	NM_017467.3	1.05e-05	-0.351795	1.41	0.0393232	226.928	-1	PWS.control_PWS.CLA	transcript
Tecr	NM_027179.1	1.38e-05	-0.152234	1.34	0.0454303	6859.09	-1	PWS.control_PWS.CLA	transcript
Spryd3	NM_001033277.3	1.5e-05	-0.189194	1.34	0.0454303	2080.95	-1	PWS.control_PWS.CLA	transcript
Mrps26	NM_207207.1	1.68e-05	-0.315204	1.34	0.0454303	627.851	-1	PWS.control_PWS.CLA	transcript
Spryd3	XM_006520886.3	1.75e-05	-0.189859	1.34	0.0454303	2121.72	-1	PWS.control_PWS.CLA	transcript
H1f10	NM_198622.1	2.29e-05	-0.382739	1.26	0.0552881	186.419	-1	PWS.control_PWS.CLA	transcript
Eif6	NM_010579.2	3.86e-05	-0.301828	1.06	0.0871619	933.882	-1	PWS.control_PWS.CLA	transcript
Tmem59l	NM_001368367.1	4.85e-05	-0.176844	1.02	0.0955923	2202.71	-1	PWS.control_PWS.CLA	transcript
Serpina3n	NM_009252.2	5.28e-05	-0.303354	1.02	0.0955923	414.391	-1	PWS.control_PWS.CLA	transcript
Tubb2b	NM_023716.2	5.29e-05	-0.235281	1.02	0.0955923	1690.73	-1	PWS.control_PWS.CLA	transcript
Slc12a2	NM_009194.3	5.42e-05	0.250212	1.02	0.0955923	641.321	1	PWS.control_PWS.CLA	transcript
Slc12a2	XM_006525732.3	5.65e-05	0.248224	1.02	0.0955923	628.63	1	PWS.control_PWS.CLA	transcript
Slc12a2	XR_001782352.1	6e-05	0.248997	1.02	0.0959611	643.526	1	PWS.control_PWS.CLA	transcript
Serpina3n	XM_011244046.3	6.24e-05	-0.300323	1.02	0.0959611	414.738	-1	PWS.control_PWS.CLA	transcript
Mfge8	GeneID:17304; MGI:MGI:102768	7.15e-07	-0.31528	1.62	0.0240793	2574.74	-1	PWS.control_PWS.CLA	gene
Retreg2	GeneID:227298; MGI:MGI:2388278	5.09e-06	-0.225913	1.07	0.0856906	4648.71	-1	PWS.control_PWS.CLA	gene
Ppargc1a	GeneID:19017; MGI:MGI:1342774	7.79e-06	0.313401	1.06	0.0875261	1229.53	1	PWS.control_PWS.CLA	gene

## Sheet: D. WT.all_PWS.all
DESeq2											edgeR											Limma-voom
gene.DESeq2	transcript_id.DESeq2	P-value.DESeq2	Log2FC.DESeq2	Abs.Conf.DESeq2	Adj.p.value.DESeq2	BaseMean.DESeq2	Direction.of.DE-DESeq2	comparison.DESeq2	annotation.DESeq2		gene.edgeR	transcript_id.edgeR	log2FC.edgeR	logCPM.edgeR	LR.edgeR	P-value.edgeR	FDR.edgeR	Direction.of.DE-edgeR	comparison.edgeR	annotation.edgeR		gene.voom	transcript_id.voom	log2FC.voom	AveExpr.voom	t.voom	P-value.voom	Adj.p.value.voom	B.voom	Direction.of.DE-voom	comparison.voom	annotation.voom
Ipw	NR_015351.1	8.67e-98	-1.367	92.35	4.44e-93	49.1259	-1	WT.all_PWS.all	transcript		Ipw	NR_015351.1	-8.6169	1.36592	647.405	8.19224e-143	5.63225e-138	-1	WT.all_PWS.all	transcript		Ipw	NR_015351.1	-6.76197	-1.00968	-15.5332	2.38353e-13	1.6387e-08	-1.76403	-1	WT.all_PWS.all	transcript
Ndn	NM_010882.3	1.72e-12	0.455065	7.36	4.41e-08	10330	1	WT.all_PWS.all	transcript		Ndn	NM_010882.3	0.704319	9.01113	49.7278	1.76628e-12	6.07166e-08	1	WT.all_PWS.all	transcript		Ndn	NM_010882.3	0.733143	8.94188	7.85483	7.93252e-08	0.00272684	7.37556	1	WT.all_PWS.all	transcript
Erp44	NM_029572.3	7.95e-09	0.237993	3.87	0.000135753	576.239	1	WT.all_PWS.all	transcript		Gria4	NM_001113181.1	0.362066	3.75208	30.533	3.28232e-08	0.000752208	1	WT.all_PWS.all	transcript		Gria4	NM_001113181.1	0.371451	3.73087	6.13564	3.53987e-06	0.0811233	3.74222	1	WT.all_PWS.all	transcript
Gria4	NM_001113181.1	2.62e-08	0.294934	3.47	0.000336018	267.86	1	WT.all_PWS.all	transcript		Erp44	NM_029572.3	0.261152	4.85136	26.7138	2.35931e-07	0.00405512	1	WT.all_PWS.all	transcript		Ipw		-2.65494	1.80328	-11.6536	9.88787e-12	1.83806e-07	4.01619	-1	WT.all_PWS.all	gene
Erp44	NM_001355184.1	2.3e-07	0.217201	2.63	0.00235617	548.728	1	WT.all_PWS.all	transcript		Dgkk	NM_177914.3	0.397293	6.1836	23.0506	1.57792e-06	0.0148205	1	WT.all_PWS.all	transcript		Ndn		0.730909	7.78227	7.89469	2.53706e-08	0.000235807	8.74947	1	WT.all_PWS.all	gene
Gabrg2	NM_008073.4	4.47e-07	0.221142	2.59	0.00254579	975.419	1	WT.all_PWS.all	transcript		Zfand2a	NM_133349.3	-0.289862	4.58984	22.6535	1.94011e-06	0.0148205	-1	WT.all_PWS.all	transcript		Gm32061		0.642183	7.96532	7.07238	1.8024e-07	0.00111683	7.05863	1	WT.all_PWS.all	gene
Gabrg2	NM_001362656.1	4.44e-07	0.223086	2.59	0.00254579	961.093	1	WT.all_PWS.all	transcript		Zfand2a	NM_001159908.1	-0.289862	4.58984	22.6535	1.94011e-06	0.0148205	-1	WT.all_PWS.all	transcript		Gabrg2		0.264944	7.04782	5.21574	1.99422e-05	0.0926763	2.81593	1	WT.all_PWS.all	gene
Gabrg2	NM_001362655.1	3.52e-07	0.223861	2.59	0.00254579	958.026	1	WT.all_PWS.all	transcript		Rb1	NM_009029.3	0.323259	4.55284	23.4597	1.27558e-06	0.0148205	1	WT.all_PWS.all	transcript
Rb1	NM_009029.3	3.81e-07	0.266508	2.59	0.00254579	468.248	1	WT.all_PWS.all	transcript		D030028A08Rik	NR_003293.3	-0.53213	2.42354	23.3167	1.37403e-06	0.0148205	-1	WT.all_PWS.all	transcript
Zfand2a	NM_133349.3	6.85e-07	-0.241855	2.5	0.00319185	480.142	-1	WT.all_PWS.all	transcript		Gabrg2	NM_001362655.1	0.250122	5.58354	21.5915	3.37341e-06	0.0178404	1	WT.all_PWS.all	transcript
Zfand2a	NM_001159908.1	6.85e-07	-0.241855	2.5	0.00319185	480.142	-1	WT.all_PWS.all	transcript		Erp44	NM_001355184.1	0.239008	4.78103	21.6526	3.26768e-06	0.0178404	1	WT.all_PWS.all	transcript
Dgkk	NM_177914.3	1.13e-06	0.292084	2.32	0.00481746	1453.26	1	WT.all_PWS.all	transcript		Rbm3	NM_001293658.1	-0.49625	2.56347	21.7372	3.12667e-06	0.0178404	-1	WT.all_PWS.all	transcript
Gabrg2	NM_177408.7	1.92e-06	0.216799	2.15	0.00702663	932.251	1	WT.all_PWS.all	transcript		Rbm3	NM_001166410.2	-0.49734	2.56305	21.7308	3.13715e-06	0.0178404	-1	WT.all_PWS.all	transcript
Gabrg2	XM_030245561.1	1.86e-06	0.218907	2.15	0.00702663	918.07	1	WT.all_PWS.all	transcript		Gabrg2	NM_001362656.1	0.249729	5.58835	21.314	3.89874e-06	0.0191459	1	WT.all_PWS.all	transcript
D030028A08Rik	NR_003293.3	4.04e-06	-0.306048	1.86	0.0137991	105.279	-1	WT.all_PWS.all	transcript		Gabrg2	NM_008073.4	0.246812	5.60935	21.1586	4.22793e-06	0.0193783	1	WT.all_PWS.all	transcript
Ccpg1	XR_870768.3	5.31e-06	0.16152	1.78	0.0165855	602.227	1	WT.all_PWS.all	transcript		Gtf2a1	NM_175335.3	0.29001	3.16335	20.5067	5.94221e-06	0.0255333	1	WT.all_PWS.all	transcript
Uba6	NM_172712.2	5.5e-06	0.244017	1.78	0.0165855	666.998	1	WT.all_PWS.all	transcript		Gabrg2	NM_177408.7	0.245517	5.54413	19.4177	1.05029e-05	0.039109	1	WT.all_PWS.all	transcript
Rbm3	NM_001166410.2	1.05e-05	-0.29128	1.55	0.0283343	116.106	-1	WT.all_PWS.all	transcript		Gabrg2	XM_030245561.1	0.248598	5.52209	19.53	9.90304e-06	0.039109	1	WT.all_PWS.all	transcript
Rbm3	NM_001293658.1	1.05e-05	-0.291145	1.55	0.0283343	116.157	-1	WT.all_PWS.all	transcript		Uba6	NM_172712.2	0.300309	5.06251	19.265	1.1377e-05	0.039109	1	WT.all_PWS.all	transcript
Dpy19l4	XM_006538041.4	1.2e-05	0.223708	1.51	0.0308283	274.881	1	WT.all_PWS.all	transcript		Ttc5	NM_001080949.2	-0.311404	3.34036	19.32	1.10541e-05	0.039109	-1	WT.all_PWS.all	transcript
Gtf2a1	NM_175335.3	1.4e-05	0.235001	1.47	0.0341026	177.502	1	WT.all_PWS.all	transcript		Rbm3	NM_001166409.2	-0.477889	2.59655	19.0417	1.27891e-05	0.0401925	-1	WT.all_PWS.all	transcript
Ttc5	NM_001080949.2	2.28e-05	-0.237074	1.28	0.0530842	200.724	-1	WT.all_PWS.all	transcript		Rbm3	NM_001166411.2	-0.478943	2.59614	19.031	1.28614e-05	0.0401925	-1	WT.all_PWS.all	transcript
Cirbp	XM_006513164.2	2.88e-05	-0.214441	1.21	0.061561	548.408	-1	WT.all_PWS.all	transcript		Emd	XM_011247521.3	-0.261324	3.21703	18.5738	1.63447e-05	0.0488039	-1	WT.all_PWS.all	transcript
Cirbp	XM_006513165.1	2.76e-05	-0.211623	1.21	0.0614149	539.632	-1	WT.all_PWS.all	transcript		Gm51750	XR_003948758.1	-1.10632	-0.549833	18.4948	1.70367e-05	0.0488039	-1	WT.all_PWS.all	transcript
Rbm3	NM_001166411.2	3.52e-05	-0.274634	1.17	0.0668495	118.854	-1	WT.all_PWS.all	transcript		Gtf2a1	NM_031391.2	0.283602	3.20209	18.1676	2.02291e-05	0.0556309	1	WT.all_PWS.all	transcript
Rbm3	NM_001166409.2	3.49e-05	-0.274621	1.17	0.0668495	118.905	-1	WT.all_PWS.all	transcript		Dpy19l4	XM_006538041.4	0.266006	3.78926	17.8484	2.39216e-05	0.063255	1	WT.all_PWS.all	transcript
Gtf2a1	NM_031391.2	3.44e-05	0.227713	1.17	0.0668495	182.249	1	WT.all_PWS.all	transcript		Ttc5	NM_001360545.1	-0.29911	3.24057	17.6706	2.62657e-05	0.0668812	-1	WT.all_PWS.all	transcript
Cirbp	NM_007705.3	4.18e-05	-0.21053	1.13	0.0738032	538.985	-1	WT.all_PWS.all	transcript		Gtf2a1	XM_017315260.2	0.282224	3.20743	17.3783	3.06299e-05	0.0752084	1	WT.all_PWS.all	transcript
Cirbp	XM_030244855.1	4.09e-05	-0.207836	1.13	0.0738032	530.194	-1	WT.all_PWS.all	transcript		Rpgrip1l	XR_003947280.1	0.284238	2.24803	17.1647	3.42755e-05	0.0812578	1	WT.all_PWS.all	transcript
Gtf2a1	XM_017315260.2	4.78e-05	0.225304	1.09	0.0817203	182.931	1	WT.all_PWS.all	transcript		Rpgrip1l	XM_006530992.4	0.279096	2.27506	16.8668	4.00967e-05	0.0889254	1	WT.all_PWS.all	transcript
Ttc5	NM_001360545.1	5.9e-05	-0.226067	1.01	0.0976046	187.173	-1	WT.all_PWS.all	transcript		Rpgrip1l	XM_006530991.4	0.279571	2.27429	16.9139	3.91135e-05	0.0889254	1	WT.all_PWS.all	transcript
Ndn	GeneID:17984; MGI:MGI:97290	2.57e-14	0.510018	9.62	2.42e-10	5148.46	1	WT.all_PWS.all	gene		Cirbp	XM_006513164.2	-0.264787	4.78207	16.5763	4.67314e-05	0.0947197	-1	WT.all_PWS.all	transcript
Gm32061	GeneID:102634490; MGI:MGI:5591220	1.34e-11	0.446971	7.2	6.3e-08	5795.22	1	WT.all_PWS.all	gene		Cirbp	XM_006513165.1	-0.259518	4.75902	16.5718	4.68425e-05	0.0947197	-1	WT.all_PWS.all	transcript
Gabrg2	GeneID:14406; MGI:MGI:95623	6e-07	0.230459	2.73	0.00188001	2994.22	1	WT.all_PWS.all	gene		Rpgrip1l	XM_006530993.4	0.284435	2.19856	16.5992	4.61698e-05	0.0947197	1	WT.all_PWS.all	transcript
Dgkk	GeneID:331374; MGI:MGI:3580254	1.2e-06	0.305443	2.55	0.00282199	1468.28	1	WT.all_PWS.all	gene		Rpgrip1l	NM_173431.2	0.270431	2.33043	16.4599	4.969e-05	0.0976067	1	WT.all_PWS.all	transcript
Erp44	GeneID:76299; MGI:MGI:1923549	6.04e-06	0.2009	1.94	0.0113663	1249.83	1	WT.all_PWS.all	gene		Ipw		-2.63919	2.3979	174.838	6.49621e-40	1.20758e-35	-1	WT.all_PWS.all	gene
A230004M16Rik	GeneID:102637814; MGI:MGI:2445050	1.02e-05	0.21057	1.8	0.0159261	1975.89	1	WT.all_PWS.all	gene		Ndn		0.706919	7.83849	55.595	8.90481e-14	8.27657e-10	1	WT.all_PWS.all	gene
Gtf2a1	GeneID:83602; MGI:MGI:1933277	1.27e-05	0.238818	1.77	0.0171286	626.694	1	WT.all_PWS.all	gene		Gm32061		0.609348	8.00922	43.6721	3.88271e-11	2.40586e-07	1	WT.all_PWS.all	gene
Uba6	GeneID:231380; MGI:MGI:1913894	1.49e-05	0.24783	1.76	0.0175514	695.926	1	WT.all_PWS.all	gene		Dgkk		0.395654	6.02968	23.1603	1.49042e-06	0.00692637	1	WT.all_PWS.all	gene
Zfand2a	GeneID:100494; MGI:MGI:2140729	1.9e-05	-0.216303	1.7	0.0198467	1070.53	-1	WT.all_PWS.all	gene		Gabrg2		0.255886	7.05665	20.9291	4.76605e-06	0.0177192	1	WT.all_PWS.all	gene
Hltf	GeneID:20585; MGI:MGI:1196437	4.64e-05	0.209909	1.36	0.0436635	896.424	1	WT.all_PWS.all	gene		Tspan32		-1.76758	-0.700617	18.5526	1.65278e-05	0.0508596	-1	WT.all_PWS.all	gene
Rbm28	GeneID:68272; MGI:MGI:2655711	5.22e-05	0.165655	1.35	0.0446555	1593.71	1	WT.all_PWS.all	gene		Gm7818		0.764573	1.6635	18.2718	1.9152e-05	0.0508596	1	WT.all_PWS.all	gene
Ank	GeneID:11732; MGI:MGI:3045421	6.5e-05	-0.151216	1.29	0.0509852	3337.27	-1	WT.all_PWS.all	gene		Uba6		0.300579	4.95458	17.285	3.21713e-05	0.074754	1	WT.all_PWS.all	gene
Cnot7	GeneID:18983; MGI:MGI:1298230	0.000143456	0.169423	1.03	0.0926271	1870.35	1	WT.all_PWS.all	gene		Prl		-6.01785	1.22106	17.0285	3.68231e-05	0.076056	-1	WT.all_PWS.all	gene
Mindy2	GeneID:235461; MGI:MGI:2443086	0.000147699	0.182317	1.03	0.0926271	1897.9	1	WT.all_PWS.all	gene		A230004M16Rik		0.23575	6.45739	16.5335	4.77975e-05	0.0854385	1	WT.all_PWS.all	gene
Zfp386	GeneID:56220; MGI:MGI:1930708	0.000146334	0.208836	1.03	0.0926271	549.094	1	WT.all_PWS.all	gene		Gtf2a1		0.282597	4.80365	16.4271	5.05581e-05	0.0854385	1	WT.all_PWS.all	gene
Cirbp	GeneID:12696; MGI:MGI:893588	0.000188674	-0.204493	1.01	0.0986032	2650.22	-1	WT.all_PWS.all	gene		Zfand2a		-0.251299	5.57503	16.0174	6.27622e-05	0.0972239	-1	WT.all_PWS.all	gene
Ttc5	GeneID:219022; MGI:MGI:2683584	0.000174586	-0.182819	1.01	0.0986032	788.106	-1	WT.all_PWS.all	gene
ND2	GeneID:17717; MGI:MGI:102500	0.000181584	0.259202	1.01	0.0986032	87753.3	1	WT.all_PWS.all	gene
Tmem64	GeneID:100201; MGI:MGI:2140359	0.000201465	0.206772	1	0.0997462	873.624	1	WT.all_PWS.all	gene
Ube3a	GeneID:22215; MGI:MGI:105098	0.000233074	0.25716	1	0.0999702	2608.35	1	WT.all_PWS.all	gene
Col7a1	GeneID:12836; MGI:MGI:88462	0.000228585	-0.273698	1	0.0999702	457.167	-1	WT.all_PWS.all	gene
Nrbp2	GeneID:223649; MGI:MGI:2385017	0.000233799	-0.185642	1	0.0999702	7166.85	-1	WT.all_PWS.all	gene

## Sheet: E. WT.control_PWS.control
DESeq2											edgeR											Limma-voom
gene.DESeq2	transcript_id.DESeq2	P-value.DESeq2	Log2FC.DESeq2	Abs.Conf.DESeq2	Adj.p.value.DESeq2	BaseMean.DESeq2	Direction.of.DE-DESeq2	comparison.DESeq2	annotation.DESeq2		gene.edgeR	transcript_id.edgeR	log2FC.edgeR	logCPM.edgeR	LR.edgeR	P-value.edgeR	FDR.edgeR	Direction.of.DE-edgeR	comparison.edgeR	annotation.edgeR		gene.voom	transcript_id.voom	log2FC.voom	AveExpr.voom	t.voom	P-value.voom	Adj.p.value.voom	B.voom	Direction.of.DE-voom	comparison.voom	annotation.voom
Ipw	NR_015351.1	5.81e-29	-0.995063	23.22	6.01e-24	52.3849	-1	WT.control_PWS.control	transcript		Ipw	NR_015351.1	-9.57029	1.36592	287.727	1.55553e-64	1.06944e-59	-1	WT.control_PWS.control	transcript		Ipw	NR_015351.1	-6.73971	-1.00968	-9.54623	7.1812e-09	0.000493715	-3.85096	-1	WT.control_PWS.control	transcript
Ndn	NM_010882.3	6.07e-11	0.588782	5.5	3.14e-06	10611.8	1	WT.control_PWS.control	transcript		Ndn	NM_010882.3	0.839041	9.01113	33.6647	6.54786e-09	0.000225086	1	WT.control_PWS.control	transcript		Ipw		-2.931	1.80328	-8.24027	2.35666e-08	0.00043808	1.01479	-1	WT.control_PWS.control	gene
Dgkk	NM_177914.3	4.09e-08	0.437034	2.85	0.00140893	1468.34	1	WT.control_PWS.control	transcript		Cbr4	NM_145595.2	0.610936	3.1744	30.1779	3.94181e-08	0.000866882	1	WT.control_PWS.control	transcript		Ndn		0.873581	7.78227	6.55963	1.0201e-06	0.00948129	5.48375	1	WT.control_PWS.control	gene
Pcdhb14	NM_053139.3	5.37e-07	0.45442	1.86	0.0138965	153.214	1	WT.control_PWS.control	transcript		Pcdhb14	NM_053139.3	0.65398	3.10715	29.7	5.04361e-08	0.000866882	1	WT.control_PWS.control	transcript		Gm32061		0.776296	7.96532	5.94057	4.46665e-06	0.0276769	4.19137	1	WT.control_PWS.control	gene
Arxes1	NM_029541.3	1.17e-06	0.38004	1.67	0.0215314	372.782	1	WT.control_PWS.control	transcript		Ccdc90b	NM_001162918.1	0.441833	2.85316	28.5706	9.03444e-08	0.00124225	1	WT.control_PWS.control	transcript
Uba6	NM_172712.2	1.25e-06	0.346672	1.67	0.0215314	667.511	1	WT.control_PWS.control	transcript		Ccdc90b	XM_006508116.4	0.476464	2.98571	25.8228	3.74243e-07	0.00428826	1	WT.control_PWS.control	transcript
Ywhaq	NM_011739.3	2.53e-06	0.313003	1.43	0.037372	969.773	1	WT.control_PWS.control	transcript		Mael	NM_175296.4	-4.9226	-0.809149	24.7335	6.58313e-07	0.00646567	-1	WT.control_PWS.control	transcript
Panct2	NR_131964.1	5.87e-06	0.412485	1.12	0.075869	33.0686	1	WT.control_PWS.control	transcript		Exoc6	NM_175353.2	0.421312	3.74163	22.9273	1.68244e-06	0.0128521	1	WT.control_PWS.control	transcript
Slc35f1	NM_178675.4	6.63e-06	0.242224	1.12	0.0762299	1541.54	1	WT.control_PWS.control	transcript		Rell1	XM_006503621.4	-1.43903	1.04364	23.1448	1.50251e-06	0.0128521	-1	WT.control_PWS.control	transcript
TrnH		8.85e-06	0.425589	1.07	0.0846805	245.877	1	WT.control_PWS.control	transcript		Dgkk	NM_177914.3	0.546081	6.1836	21.8151	3.00233e-06	0.0206413	1	WT.control_PWS.control	transcript
Erp44	NM_029572.3	9.01e-06	0.286674	1.07	0.0846805	560.489	1	WT.control_PWS.control	transcript		Erp44	NM_029572.3	0.321272	4.85136	21.5973	3.36328e-06	0.0210208	1	WT.control_PWS.control	transcript
Ipw	GeneID:16353; MGI:MGI:892030	4.44e-27	-1.19672	21.82	1.52e-22	130.88	-1	WT.control_PWS.control	gene		Erp44	NM_001355184.1	0.309919	4.78103	20.8553	4.95316e-06	0.0283779	1	WT.control_PWS.control	transcript
Ndn	GeneID:17984; MGI:MGI:97290	2.22e-11	0.640326	6.42	3.8e-07	5293.64	1	WT.control_PWS.control	gene		Ccdc90b	NM_025515.3	0.416987	3.08182	20.4347	6.16999e-06	0.0326303	1	WT.control_PWS.control	transcript
Gm32061	GeneID:102634490; MGI:MGI:5591220	9.81e-09	0.553001	3.95	0.000111977	5983.95	1	WT.control_PWS.control	gene		Panct2	NR_131964.1	1.29898	0.725074	20.1647	7.10519e-06	0.0348921	1	WT.control_PWS.control	transcript
Rpl9-ps6	GeneID:100042823; MGI:MGI:3642682	8.26e-08	0.567106	3.15	0.000707305	35.6966	1	WT.control_PWS.control	gene		Ccpg1	XR_870768.3	0.257342	4.91595	18.6871	1.54022e-05	0.0705943	1	WT.control_PWS.control	transcript
Dgkk	GeneID:331374; MGI:MGI:3580254	9.05e-07	0.436691	2.21	0.00619625	1485.42	1	WT.control_PWS.control	gene		Ipw		-3.00775	2.3979	104.592	1.50035e-24	2.78901e-20	-1	WT.control_PWS.control	gene
Gm12350	GeneID:665367; MGI:MGI:3649478	3.27e-06	0.446898	1.73	0.0186281	22.6874	1	WT.control_PWS.control	gene		Ndn		0.841984	7.83849	38.3493	5.9148e-10	5.49751e-06	1	WT.control_PWS.control	gene
											Gm32061		0.73224	8.00922	30.7037	3.00585e-08	0.000150393	1	WT.control_PWS.control	gene
											Mael		-4.48031	-0.847002	30.5605	3.23618e-08	0.000150393	-1	WT.control_PWS.control	gene
											Tspan32		-3.07551	-0.700617	23.2441	1.42686e-06	0.0053048	-1	WT.control_PWS.control	gene
											Rpl9-ps6		1.68132	0.771662	22.0873	2.60525e-06	0.00807149	1	WT.control_PWS.control	gene
											Dgkk		0.541542	6.02968	21.6693	3.23932e-06	0.00860224	1	WT.control_PWS.control	gene
											Fshb		-6.81578	-1.10233	18.6978	1.53159e-05	0.0355883	-1	WT.control_PWS.control	gene
											5033421B08Rik		-1.09666	1.17789	17.2973	3.19643e-05	0.0660204	-1	WT.control_PWS.control	gene

## Sheet: F. WT.CLA_PWS.CLA
DESeq2											edgeR											Limma-voom
gene.DESeq2	transcript_id.DESeq2	P-value.DESeq2	Log2FC.DESeq2	Abs.Conf.DESeq2	Adj.p.value.DESeq2	BaseMean.DESeq2	Direction.of.DE-DESeq2	comparison.DESeq2	annotation.DESeq2		gene.edgeR	transcript_id.edgeR	log2FC.edgeR	logCPM.edgeR	LR.edgeR	P-value.edgeR	FDR.edgeR	Direction.of.DE-edgeR	comparison.edgeR	annotation.edgeR		gene.voom	transcript_id.voom	log2FC.voom	AveExpr.voom	t.voom	P-value.voom	Adj.p.value.voom	B.voom	Direction.of.DE-voom	comparison.voom	annotation.voom
Ipw	NR_015351.1	9.5e-71	-1.35068	65.01	9.84e-66	46.1458	-1	WT.CLA_PWS.CLA	transcript		Ipw	NR_015351.1	-8.13716	1.36592	332.323	2.99759e-74	2.06087e-69	-1	WT.CLA_PWS.CLA	transcript		Ipw	NR_015351.1	-6.78412	-1.00968	-10.715	1.03103e-09	7.0884e-05	-3.99581	-1	WT.CLA_PWS.CLA	transcript
Gria4	NM_001113181.1	3e-07	0.350297	1.81	0.0155194	270.249	1	WT.CLA_PWS.CLA	transcript		Gria4	NM_001113181.1	0.467319	3.75208	28.6008	8.89475e-08	0.00305762	1	WT.CLA_PWS.CLA	transcript		Ipw		-2.40774	1.80328	-7.89087	5.00232e-08	0.000929881	-3.10048	-1	WT.CLA_PWS.CLA	gene
Ipw	GeneID:16353; MGI:MGI:892030	1.23e-19	-0.746984	14.38	4.2e-15	103.523	-1	WT.CLA_PWS.CLA	gene		Zswim5	NM_001029912.2	0.517555	4.19065	21.8612	2.93098e-06	0.050377	1	WT.CLA_PWS.CLA	transcript
Ndn	GeneID:17984; MGI:MGI:97290	3.76e-07	0.407472	2.19	0.00641227	5020.15	1	WT.CLA_PWS.CLA	gene		Gm51750	XR_003948758.1	-1.6471	-0.549833	22.0428	2.66639e-06	0.050377	-1	WT.CLA_PWS.CLA	transcript
Gm32061	GeneID:102634490; MGI:MGI:5591220	3e-06	0.363867	1.47	0.0341427	5628.16	1	WT.CLA_PWS.CLA	gene		Ipw		-2.32371	2.3979	78.9474	6.37873e-19	1.18574e-14	-1	WT.CLA_PWS.CLA	gene
											Ndn		0.587759	7.83849	20.7118	5.33861e-06	0.0496197	1	WT.CLA_PWS.CLA	gene
