# Supplementary material for: Dietary Conjugated Linoleic Acid Reduces Body Weight and Fat in Snord116m+/p− and Snord116m−/p− Mouse Models of Prader–Willi Syndrome
Source: Nutrients. 2022 Feb 18;14(4):860. doi: 10.3390/nu14040860 (PMC8880678; doi:10.3390/nu14040860)
Supplement: Supplementary file 1 [file nutrients-14-00860-s001.zip › SupData3_DEseq2.results_quantified.to.gene_summary.xlsx]

## Sheet: A. control.all_CLA.all - gene
Name	Minimum	Maximum	Track Name	Sequence Name	Length	# Intervals	Direction	gene	DE p-value	DE Log2 Ratio	DE Absolute Confidence	DE Adjusted p-value	DE Base Mean	DE Confidence	note	Type	ExpressionType	db_xref	Differential Expression Log2 Standard Error	Differential Expression Wald Statistic	gene_synonym	pseudo	NCBI Feature Key
Sardh gene	27188393	27248332	Diff Expression - Gene - control.all/CLA.all	Chr2 NC_000068	59940	1	reverse	Sardh	4.89e-06	-0.305177	1.8	0.0159377	398.98	-1.8	sarcosine dehydrogenase; Derived by automated computational analysis using gene prediction method: BestRefSeq,Gnomon.	Expression Difference	gene	GeneID:192166; MGI:MGI:2183102	0.0667878	-4.56935			gene
Ptpa gene	30416050	30447807	Diff Expression - Gene - control.all/CLA.all	Chr2 NC_000068	31758	1	forward	Ptpa	4.42e-06	-0.211194	1.8	0.0159377	6130.12	-1.8	protein phosphatase 2 protein activator; Derived byautomated computational analysis using gene predictionmethod: BestRefSeq.	Expression Difference	gene	GeneID:110854; MGI:MGI:1346006	0.0460046	-4.59071	2610042B21Rik; C77440; N28142; Ppp2r4; PR53		gene
Tbc1d10a gene	4186833	4215507	Diff Expression - Gene - control.all/CLA.all	Chr11 NC_000077	28675	1	forward	Tbc1d10a	4.24e-06	-0.332513	1.8	0.0159377	546.55	-1.8	TBC1 domain family, member 10a; Derived by automated computational analysis using gene prediction method: BestRefSeq,Gnomon.	Expression Difference	gene	GeneID:103724; MGI:MGI:2144164	0.0722952	-4.59938	AI447804; EPI64; mFLJ00288; Tbc1d10		gene
Serpina3n gene	104406646	104414334	Diff Expression - Gene - control.all/CLA.all	Chr12 NC_000078	7689	1	forward	Serpina3n	5.33e-06	-0.273274	1.8	0.0159377	889.775	-1.8	serine (or cysteine) peptidase inhibitor, clade A, member 3N; Derived by automated computational analysis using gene prediction method: BestRefSeq,Gnomon.	Expression Difference	gene	GeneID:20716; MGI:MGI:105045	0.0600433	-4.55129	Spi2-2; Spi2.2; Spi2/eb.4		gene
Chmp1b gene	67205359	67207887	Diff Expression - Gene - control.all/CLA.all	Chr18 NC_000084	2529	1	forward	Chmp1b	2.73e-06	0.342631	1.8	0.0159377	265.916	1.8	charged multivesicular body protein 1B; Derived by automated computational analysis using gene prediction method: BestRefSeq.	Expression Difference	gene	GeneID:67064; MGI:MGI:1914314	0.0730556	4.69001	2810405I11Rik; Chmp1b1		gene
Pdzd4 gene	73793357	73825043	Diff Expression - Gene - control.all/CLA.all	ChrX NC_000086	31687	1	reverse	Pdzd4	9.05e-06	-0.179724	1.65	0.0225498	2982.03	-1.65	PDZ domain containing 4; Derived by automated computational analysis using gene prediction method: BestRefSeq,Gnomon.	Expression Difference	gene	GeneID:245469; MGI:MGI:2443483	0.0404907	-4.43865	B230341P03; D130075J17Rik; Kiaa1444-hp; LU1; Pdzk4; PDZRN4L; Pdzrnk4l; Xlu		gene
Gpr25 gene	136258914	136260926	Diff Expression - Gene - control.all/CLA.all	Chr1 NC_000067	2013	1	reverse	Gpr25	1.38e-05	-0.353966	1.57	0.027019	68.3214	-1.57	G protein-coupled receptor 25; Derived by automatedcomputational analysis using gene prediction method:BestRefSeq.	Expression Difference	gene	GeneID:383563; MGI:MGI:2686146	0.0814402	-4.34633	Gm1300		gene
Plekha1 gene	130860551	130913494	Diff Expression - Gene - control.all/CLA.all	Chr7 NC_000073	52944	1	forward	Plekha1	1.45e-05	0.169646	1.57	0.027019	2475.61	1.57	pleckstrin homology domain containing, family A (phosphoinositide binding specific) member 1; Derived by automated computational analysis using gene prediction method: BestRefSeq,Gnomon.	Expression Difference	gene	GeneID:101476; MGI:MGI:2442213	0.0391185	4.33672	AA960558; C920009D07Rik; TAPP1		gene
Rnd2 gene	101468175	101471853	Diff Expression - Gene - control.all/CLA.all	Chr11 NC_000077	3679	1	forward	Rnd2	1.99e-05	-0.223835	1.56	0.0276617	3551.31	-1.56	Rho family GTPase 2; Derived by automated computational analysis using gene prediction method: BestRefSeq.	Expression Difference	gene	GeneID:11858; MGI:MGI:1338755	0.0524648	-4.26638	Arhn; rho7; Rohn		gene
Polr1c gene	46243920	46248045	Diff Expression - Gene - control.all/CLA.all	Chr17 NC_000083	4126	1	reverse	Polr1c	2.04e-05	-0.191203	1.56	0.0276617	682.248	-1.56	polymerase (RNA) I polypeptide C; Derived by automated computational analysis using gene prediction method: BestRefSeq.	Expression Difference	gene	GeneID:20016; MGI:MGI:103288	0.0448736	-4.26092	40kDa; AA409007; AA959927; AL024089; Polr1e; RPA40; Rpo1-1		gene
Psmg2 gene	67641587	67654181	Diff Expression - Gene - control.all/CLA.all	Chr18 NC_000084	12595	1	forward	Psmg2	1.91e-05	0.300822	1.56	0.0276617	494.764	1.56	proteasome (prosome, macropain) assembly chaperone 2; Derived by automated computational analysis using gene prediction method: BestRefSeq.	Expression Difference	gene	GeneID:107047; MGI:MGI:1922901	0.0703645	4.2752	1700017I17Rik; AW545363; Clast3; Tnfsf5ip1		gene
Sept2 gene	93478969	93509733	Diff Expression - Gene - control.all/CLA.all	Chr1 NC_000067	30765	1	forward	2-Sep	2.56e-05	0.196266	1.53	0.0294178	1641.8	1.53	septin 2; Derived by automated computational analysis using gene prediction method: BestRefSeq,Gnomon.	Expression Difference	gene	GeneID:18000; MGI:MGI:97298	0.0466239	4.20955	AW208991; mKIAA0158; Nedd-5; Nedd5; Septin2		gene
Uqcc2 gene	27122665	27133891	Diff Expression - Gene - control.all/CLA.all	Chr17 NC_000083	11227	1	reverse	Uqcc2	2.55e-05	-0.275481	1.53	0.0294178	2152.94	-1.53	ubiquinol-cytochrome c reductase complex assembly factor 2; Derived by automated computational analysis using gene prediction method: BestRefSeq,Gnomon.	Expression Difference	gene	GeneID:67267; MGI:MGI:1914517	0.0654288	-4.21039	2900010M23Rik; Cbp6; M19; Mnf1		gene
Afg3l2 gene	67404764	67449192	Diff Expression - Gene - control.all/CLA.all	Chr18 NC_000084	44429	1	reverse	Afg3l2	3.43e-05	0.204757	1.44	0.0366606	2722.55	1.44	AFG3-like AAA ATPase 2; Derived by automated computational analysis using gene prediction method: BestRefSeq,Gnomon.	Expression Difference	gene	GeneID:69597; MGI:MGI:1916847	0.0494273	4.14259	2310036I02Rik; AW260507; Emv66; par		gene
Zfp444 gene	6172468	6193104	Diff Expression - Gene - control.all/CLA.all	Chr7 NC_000073	20637	1	forward	Zfp444	3.76e-05	-0.252966	1.43	0.0374832	772.645	-1.43	zinc finger protein 444; Derived by automated computational analysis using gene prediction method: BestRefSeq,Gnomon.	Expression Difference	gene	GeneID:72667; MGI:MGI:1923365	0.0613751	-4.12164	2810031J10Rik; 6230401O10Rik; mFLJ00134		gene
Ube2d-ps gene	5762150	5784710	Diff Expression - Gene - control.all/CLA.all	Chr11 NC_000077	22561	1	forward	Ube2d-ps	4.49e-05	0.298727	1.4	0.0395147	469.342	1.4	ubiquitin-conjugating enzyme E2D, pseudogene; Derived by automated computational analysis using gene prediction method: BestRefSeq.	Expression Difference	gene	GeneID:76508; MGI:MGI:1913774	0.0732091	4.08047	1600028I17Rik; 2210015D19Rik; AI596465		gene
Nol11 gene	107166651	107189381	Diff Expression - Gene - control.all/CLA.all	Chr11 NC_000077	22731	1	reverse	Nol11	4.42e-05	0.186578	1.4	0.0395147	888.006	1.4	nucleolar protein 11; Derived by automated computational analysis using gene prediction method: BestRefSeq.	Expression Difference	gene	GeneID:68979; MGI:MGI:1916229	0.0456832	4.08417	1500002M01Rik; AU015220; AU019874		gene
Ergic3 gene	156008028	156018279	Diff Expression - Gene - control.all/CLA.all	Chr2 NC_000068	10252	1	forward	Ergic3	4.95e-05	-0.188411	1.39	0.0406958	5435.37	-1.39	ERGIC and golgi 3; Derived by automated computational analysis using gene prediction method: BestRefSeq.	Expression Difference	gene	GeneID:66366; MGI:MGI:1913616	0.0464315	-4.05782	2310015B14Rik; AV318804; CGI-54; D2Ucla1; NY-BR-84; Sdbcag84		gene
Svop gene	114026913	114091380	Diff Expression - Gene - control.all/CLA.all	Chr5 NC_000071	64468	1	reverse	Svop	5.17e-05	-0.214047	1.39	0.0406958	3668.15	-1.39	SV2 related protein; Derived by automated computational analysis using gene prediction method: BestRefSeq.	Expression Difference	gene	GeneID:68666; MGI:MGI:1915916	0.0528819	-4.04765	1110030H18Rik; AI415691; msvop		gene
Pex6 gene	46711476	46725543	Diff Expression - Gene - control.all/CLA.all	Chr17 NC_000083	14068	1	forward	Pex6	5.6e-05	-0.22411	1.38	0.0418726	1561.72	-1.38	peroxisomal biogenesis factor 6; Derived by automated computational analysis using gene prediction method: BestRefSeq.	Expression Difference	gene	GeneID:224824; MGI:MGI:2385054	0.0556252	-4.02893	AI132582; D130055I09Rik; PAF-2		gene
Ydjc gene	17146900	17148857	Diff Expression - Gene - control.all/CLA.all	Chr16 NC_000082	1958	1	forward	Ydjc	6.51e-05	-0.301342	1.33	0.0463065	245.353	-1.33	YdjC homolog (bacterial); Derived by automated computational analysis using gene prediction method: BestRefSeq,Gnomon.	Expression Difference	gene	GeneID:69101; MGI:MGI:1916351	0.0754553	-3.99365	1810015A11Rik; 4930521M19Rik		gene
Srebf2 gene	82147269	82205379	Diff Expression - Gene - control.all/CLA.all	Chr15 NC_000081	58111	1	forward	Srebf2	6.97e-05	-0.164396	1.32	0.0473582	4989.16	-1.32	sterol regulatory element binding factor 2; Derivedby automated computational analysis using gene predictionmethod: BestRefSeq,Gnomon.	Expression Difference	gene	GeneID:20788; MGI:MGI:107585	0.0413338	-3.97727	AI608257; bHLHd2; lop13; nuc; SREBP-2; SREBP2; SREBP2gc		gene
Mfge8 gene	79133768	79149060	Diff Expression - Gene - control.all/CLA.all	Chr7 NC_000073	15293	1	reverse	Mfge8	7.7e-05	-0.265483	1.3	0.0500577	2527.81	-1.3	milk fat globule-EGF factor 8 protein; Derived by automated computational analysis using gene prediction method: BestRefSeq.	Expression Difference	gene	GeneID:17304; MGI:MGI:102768	0.0671523	-3.95345	AA408458; AI325141; lactadherin; MFG-E8; Mfgm; MP47; P47; SED1		gene
Thop1 gene	81070083	81082360	Diff Expression - Gene - control.all/CLA.all	Chr10 NC_000076	12278	1	forward	Thop1	8.96e-05	-0.217281	1.28	0.0528924	1177.8	-1.28	thimet oligopeptidase 1; Derived by automated computational analysis using gene prediction method: BestRefSeq.	Expression Difference	gene	GeneID:50492; MGI:MGI:1354165	0.0554688	-3.91718	AI131655; AI327041; EP24.15		gene
Dnal4 gene	79761449	79774467	Diff Expression - Gene - control.all/CLA.all	Chr15 NC_000081	13019	1	reverse	Dnal4	9.2e-05	-0.239899	1.28	0.0528924	663.549	-1.28	dynein, axonemal, light chain 4; Derived by automated computational analysis using gene prediction method: BestRefSeq,Gnomon.	Expression Difference	gene	GeneID:54152; MGI:MGI:1859217	0.0613435	-3.91075	D15Ertd424e; Dnalc4		gene
Sh3gl1 gene	56016750	56036659	Diff Expression - Gene - control.all/CLA.all	Chr17 NC_000083	19910	1	reverse	Sh3gl1	8.35e-05	-0.231596	1.28	0.0519922	799.76	-1.28	SH3-domain GRB2-like 1; Derived by automated computational analysis using gene prediction method: BestRefSeq.	Expression Difference	gene	GeneID:20405; MGI:MGI:700010	0.0588679	-3.93416	C77078; EEN; Sh3d2b; SH3P8		gene
Lsm4 gene	70673231	70678752	Diff Expression - Gene - control.all/CLA.all	Chr8 NC_000074	5522	1	forward	Lsm4	9.94e-05	-0.276176	1.26	0.0550027	484.496	-1.26	LSM4 homolog, U6 small nuclear RNA and mRNA degradation associated; Derived by automated computational analysis using gene prediction method: BestRefSeq,Gnomon.	Expression Difference	gene	GeneID:50783; MGI:MGI:1354692	0.0709574	-3.89214			gene
Golga7b gene	42247578	42270348	Diff Expression - Gene - control.all/CLA.all	Chr19 NC_000085	22771	1	forward	Golga7b	0.000104874	-0.208911	1.25	0.0559802	1321.02	-1.25	golgi autoantigen, golgin subfamily a, 7B; Derived by automated computational analysis using gene prediction method: BestRefSeq,Gnomon.	Expression Difference	gene	GeneID:71146; MGI:MGI:1918396	0.0538566	-3.87903	4933417O08Rik; AI839934		gene
Eif6 gene	155819837	155826925	Diff Expression - Gene - control.all/CLA.all	Chr2 NC_000068	7089	1	reverse	Eif6	0.000138101	-0.234324	1.21	0.061992	1130.11	-1.21	eukaryotic translation initiation factor 6; Derivedby automated computational analysis using gene predictionmethod: BestRefSeq.	Expression Difference	gene	GeneID:16418; MGI:MGI:1196288	0.0614775	-3.81155	1110004P11; AA408895; CAB; eIF-6; imc-415; Itgb4bp; p27(BBP); p27BBP		gene
Hes5 gene	154960626	154962372	Diff Expression - Gene - control.all/CLA.all	Chr4 NC_000070	1747	1	forward	Hes5	0.000145856	-0.313038	1.21	0.061992	238.495	-1.21	hes family bHLH transcription factor 5; Derived by automated computational analysis using gene prediction method: BestRefSeq,Gnomon.	Expression Difference	gene	GeneID:15208; MGI:MGI:104876	0.0824214	-3.79802	bHLHb38		gene
Tmub1 gene	24445463	24451704	Diff Expression - Gene - control.all/CLA.all	Chr5 NC_000071	6242	1	reverse	Tmub1	0.000124498	-0.236728	1.21	0.061992	407.638	-1.21	transmembrane and ubiquitin-like domain containing 1; Derived by automated computational analysis using gene prediction method: BestRefSeq,Gnomon.	Expression Difference	gene	GeneID:64295; MGI:MGI:1923764	0.0616947	-3.83709	2010004O20Rik; AB030183; Hops		gene
Rtn2 gene	19282624	19296164	Diff Expression - Gene - control.all/CLA.all	Chr7 NC_000073	13541	1	forward	Rtn2	0.000135741	-0.204736	1.21	0.061992	1847.76	-1.21	reticulon 2 (Z-band associated protein); Derived byautomated computational analysis using gene predictionmethod: BestRefSeq.	Expression Difference	gene	GeneID:20167; MGI:MGI:107612	0.0536548	-3.8158	MMS10-P; Ms10p; Nspl1; NSPLI		gene
Taf1c gene	119597974	119605242	Diff Expression - Gene - control.all/CLA.all	Chr8 NC_000074	7269	1	reverse	Taf1c	0.000153137	-0.27478	1.21	0.061992	228.009	-1.21	TATA-box binding protein associated factor, RNA polymerase I, C; Derived by automated computational analysis using gene prediction method: BestRefSeq,Gnomon.	Expression Difference	gene	GeneID:21341; MGI:MGI:109576	0.0725794	-3.78593	mTAFI95; Tafi95		gene
Plek gene	16971206	17008718	Diff Expression - Gene - control.all/CLA.all	Chr11 NC_000077	37513	1	reverse	Plek	0.000153466	0.227263	1.21	0.061992	398.086	1.21	pleckstrin; Derived by automated computational analysis using gene prediction method: BestRefSeq.	Expression Difference	gene	GeneID:56193; MGI:MGI:1860485	0.0600369	3.78539	2010300B13Rik		gene
Btbd17 gene	114790669	114801916	Diff Expression - Gene - control.all/CLA.all	Chr11 NC_000077	11248	1	reverse	Btbd17	0.000147612	-0.261093	1.21	0.061992	327.249	-1.21	BTB (POZ) domain containing 17; Derived by automated computational analysis using gene prediction method: BestRefSeq,Gnomon.	Expression Difference	gene	GeneID:72014; MGI:MGI:1919264	0.0687983	-3.79505	1500005I02Rik; Tango10a		gene
Msh3 gene	92211878	92355004	Diff Expression - Gene - control.all/CLA.all	Chr13 NC_000079	143127	1	reverse	Msh3	0.000146415	0.221125	1.21	0.061992	580.785	1.21	mutS homolog 3; Derived by automated computational analysis using gene prediction method: BestRefSeq,Gnomon.	Expression Difference	gene	GeneID:17686; MGI:MGI:109519	0.0582357	3.79707	D13Em1; Rep-3; Rep3		gene
Slc39a7 gene	34028266	34031690	Diff Expression - Gene - control.all/CLA.all	Chr17 NC_000083	3425	1	reverse	Slc39a7	0.000121926	-0.186566	1.21	0.061992	2524.44	-1.21	solute carrier family 39 (zinc transporter), member7; Derived by automated computational analysis using geneprediction method: BestRefSeq.	Expression Difference	gene	GeneID:14977; MGI:MGI:95909	0.0485567	-3.84222	AA408174; AI117660; AL024048; H-2Ke4; H2-Ke4; Ke-4; Ke4; Ring5; Zip7		gene
Dars gene	128363707	128417416	Diff Expression - Gene - control.all/CLA.all	Chr1 NC_000067	53710	1	reverse	Dars	0.000208253	0.189426	1.2	0.0630275	1763.55	1.2	aspartyl-tRNA synthetase; Derived by automated computational analysis using gene prediction method: BestRefSeq.	Expression Difference	gene	GeneID:226414; MGI:MGI:2442544	0.0510748	3.70879	5730439G15Rik		gene
Dipk1b gene	26628457	26636497	Diff Expression - Gene - control.all/CLA.all	Chr2 NC_000068	8041	1	forward	Dipk1b	0.000184704	-0.209443	1.2	0.0630275	1515.8	-1.2	divergent protein kinase domain 1B; Derived by automated computational analysis using gene prediction method: BestRefSeq.	Expression Difference	gene	GeneID:56279; MGI:MGI:1927576	0.0560147	-3.73907	AB030186; AW209000; B230317C12Rik; Fam69b; PIP49		gene
LOC115489919 gene	154897420	154901185	Diff Expression - Gene - control.all/CLA.all	Chr4 NC_000070	3766	1	forward	LOC115489919	0.000188561	-0.285987	1.2	0.0630275	472.264	-1.2	Derived by automated computational analysis using gene prediction method: Gnomon.	Expression Difference	gene	GeneID:115489919	0.0765928	-3.73387			gene
Vasp gene	19256929	19271854	Diff Expression - Gene - control.all/CLA.all	Chr7 NC_000073	14926	1	reverse	Vasp	0.000215068	-0.287191	1.2	0.0630275	441.263	-1.2	vasodilator-stimulated phosphoprotein; Derived by automated computational analysis using gene prediction method: BestRefSeq.	Expression Difference	gene	GeneID:22323; MGI:MGI:109268	0.077606	-3.70063			gene
Exosc5 gene	25659153	25668032	Diff Expression - Gene - control.all/CLA.all	Chr7 NC_000073	8880	1	forward	Exosc5	0.00019247	-0.240975	1.2	0.0630275	366.955	-1.2	exosome component 5; Derived by automated computational analysis using gene prediction method: BestRefSeq.	Expression Difference	gene	GeneID:27998; MGI:MGI:107889	0.0646271	-3.7287	D7Wsu180e		gene
Emc10 gene	44489937	44496524	Diff Expression - Gene - control.all/CLA.all	Chr7 NC_000073	6588	1	reverse	Emc10	0.00021467	-0.238635	1.2	0.0630275	3200.94	-1.2	ER membrane protein complex subunit 10; Derived by automated computational analysis using gene prediction method: BestRefSeq,Gnomon.	Expression Difference	gene	GeneID:69683; MGI:MGI:1916933	0.0644768	-3.7011	2310044H10Rik; 5430410O10Rik; Inm02; Mirta22		gene
LOC115486872 gene	70531806	70539529	Diff Expression - Gene - control.all/CLA.all	Chr8 NC_000074	7724	1	reverse	LOC115486872	0.000175184	-0.221367	1.2	0.0630275	2641.16	-1.2	Derived by automated computational analysis using gene prediction method: Gnomon.	Expression Difference	gene	GeneID:115486872	0.0589943	-3.75235			gene
Ssbp4 gene	70597485	70608434	Diff Expression - Gene - control.all/CLA.all	Chr8 NC_000074	10950	1	reverse	Ssbp4	0.000208376	-0.270042	1.2	0.0630275	3005.1	-1.2	single stranded DNA binding protein 4; Derived by automated computational analysis using gene prediction method: BestRefSeq,Gnomon.	Expression Difference	gene	GeneID:76900; MGI:MGI:1924150	0.0728142	-3.70864	1210002E11Rik; AW743380; Sspb4		gene
Pick1 gene	79229140	79249466	Diff Expression - Gene - control.all/CLA.all	Chr15 NC_000081	20327	1	forward	Pick1	0.00021293	-0.155895	1.2	0.0630275	1642.64	-1.2	protein interacting with C kinase 1; Derived by automated computational analysis using gene prediction method: BestRefSeq,Gnomon.	Expression Difference	gene	GeneID:18693; MGI:MGI:894645	0.0420979	-3.70316	Prkcabp		gene
Cdkl4 gene	80523550	80577813	Diff Expression - Gene - control.all/CLA.all	Chr17 NC_000083	54264	1	reverse	Cdkl4	0.000176709	0.26036	1.2	0.0630275	275.243	1.2	cyclin-dependent kinase-like 4; Derived by automated computational analysis using gene prediction method: BestRefSeq,Gnomon.	Expression Difference	gene	GeneID:381113; MGI:MGI:3587025	0.069426	3.75018	AU067824; Gm942		gene
Rps14 gene	60774596	60778546	Diff Expression - Gene - control.all/CLA.all	Chr18 NC_000084	3951	1	forward	Rps14	0.000200157	-0.232195	1.2	0.0630275	3466.98	-1.2	ribosomal protein S14; Derived by automated computational analysis using gene prediction method: BestRefSeq.	Expression Difference	gene	GeneID:20044; MGI:MGI:98107	0.0624379	-3.71882	2600014J02Rik; AL023078		gene
Aip gene	4113756	4126559	Diff Expression - Gene - control.all/CLA.all	Chr19 NC_000085	12804	1	reverse	Aip	0.000186267	-0.178767	1.2	0.0630275	2313.86	-1.2	aryl-hydrocarbon receptor-interacting protein; Derived by automated computational analysis using gene prediction method: BestRefSeq,Gnomon.	Expression Difference	gene	GeneID:11632; MGI:MGI:109622	0.0478377	-3.73695	AA408703; Ara9; AW476050; D19Bwg1412e; Fkbp16; Xap2		gene
Ankrd13d gene	4270180	4284053	Diff Expression - Gene - control.all/CLA.all	Chr19 NC_000085	13874	1	reverse	Ankrd13d	0.000194821	-0.149501	1.2	0.0630275	2556.94	-1.2	ankyrin repeat domain 13 family, member D; Derived by automated computational analysis using gene prediction method: BestRefSeq,Gnomon.	Expression Difference	gene	GeneID:68423; MGI:MGI:1915673	0.0401277	-3.72564	0710001P18Rik; AI430801		gene
Macrod1 gene	7056715	7198062	Diff Expression - Gene - control.all/CLA.all	Chr19 NC_000085	141348	1	forward	Macrod1	0.000167367	-0.229888	1.2	0.0630275	762.461	-1.2	MACRO domain containing 1; Derived by automated computational analysis using gene prediction method: BestRefSeq,Gnomon.	Expression Difference	gene	GeneID:107227; MGI:MGI:2147583	0.0610792	-3.76378	AI604841; AW743046; D930010J01Rik; Lrp16		gene
Crocc gene	141016637	141060615	Diff Expression - Gene - control.all/CLA.all	Chr4 NC_000070	43979	1	reverse	Crocc	0.000225757	-0.260175	1.19	0.0645565	2510.25	-1.19	ciliary rootlet coiled-coil, rootletin; Derived by automated computational analysis using gene prediction method: BestRefSeq,Gnomon.	Expression Difference	gene	GeneID:230872; MGI:MGI:3529431	0.0705406	-3.6883			gene
Capns1 gene	30186934	30198883	Diff Expression - Gene - control.all/CLA.all	Chr7 NC_000073	11950	1	reverse	Capns1	0.000228924	-0.178289	1.19	0.0645565	5328.44	-1.19	calpain, small subunit 1; Derived by automated computational analysis using gene prediction method: BestRefSeq,Gnomon.	Expression Difference	gene	GeneID:12336; MGI:MGI:88266	0.0483857	-3.68475	Capa-4; Capa4; Capn4; Cdps; Css1; D7Ertd146e		gene
Mvd gene	122433596	122443422	Diff Expression - Gene - control.all/CLA.all	Chr8 NC_000074	9827	1	reverse	Mvd	0.000248161	-0.252273	1.18	0.0662323	387.978	-1.18	mevalonate (diphospho) decarboxylase; Derived by automated computational analysis using gene prediction method: BestRefSeq.	Expression Difference	gene	GeneID:192156; MGI:MGI:2179327	0.0688491	-3.66415	C78718; Mpd		gene
Mex3d gene	80380355	80387651	Diff Expression - Gene - control.all/CLA.all	Chr10 NC_000076	7297	1	reverse	Mex3d	0.000247863	-0.262898	1.18	0.0662323	234.89	-1.18	mex3 RNA binding family member D; Derived by automated computational analysis using gene prediction method: BestRefSeq,Gnomon.	Expression Difference	gene	GeneID:237400; MGI:MGI:2681847	0.0717427	-3.66446	BC059858; Rkhd1		gene
Cdc5l gene	45391887	45433707	Diff Expression - Gene - control.all/CLA.all	Chr17 NC_000083	41821	1	reverse	Cdc5l	0.000247667	0.224455	1.18	0.0662323	718.168	1.18	cell division cycle 5-like (S. pombe); Derived by automated computational analysis using gene prediction method: BestRefSeq,Gnomon.	Expression Difference	gene	GeneID:71702; MGI:MGI:1918952	0.0612486	3.66466	1200002I02Rik; AA408004; PCDC5RP		gene
F3 gene	121723537	121735052	Diff Expression - Gene - control.all/CLA.all	Chr3 NC_000069	11516	1	forward	F3	0.000272062	0.20859	1.17	0.067514	1206.24	1.17	coagulation factor III; Derived by automated computational analysis using gene prediction method: BestRefSeq.	Expression Difference	gene	GeneID:14066; MGI:MGI:88381	0.0572963	3.64054	AA409063; CD142; Cf-3; Cf3; TF		gene
Mtmr2 gene	13747260	13808896	Diff Expression - Gene - control.all/CLA.all	Chr9 NC_000075	61637	1	forward	Mtmr2	0.00026896	0.169444	1.17	0.067514	1639.06	1.17	myotubularin related protein 2; Derived by automated computational analysis using gene prediction method: BestRefSeq,Gnomon.	Expression Difference	gene	GeneID:77116; MGI:MGI:1924366	0.046506	3.6435	6030445P13Rik		gene
Pes1 gene	3963975	3980004	Diff Expression - Gene - control.all/CLA.all	Chr11 NC_000077	16030	1	forward	Pes1	0.000263313	-0.25982	1.17	0.067514	683.538	-1.17	pescadillo ribosomal biogenesis factor 1; Derived by automated computational analysis using gene prediction method: BestRefSeq.	Expression Difference	gene	GeneID:64934; MGI:MGI:1890613	0.0712041	-3.64895			gene
Rasl10b gene	83409137	83421039	Diff Expression - Gene - control.all/CLA.all	Chr11 NC_000077	11903	1	forward	Rasl10b	0.000275549	-0.184539	1.17	0.067514	2318.5	-1.17	RAS-like, family 10, member B; Derived by automatedcomputational analysis using gene prediction method:BestRefSeq,Gnomon.	Expression Difference	gene	GeneID:276952; MGI:MGI:2685575	0.0507358	-3.63726	B230331P10Rik; Gm729; VTS58635		gene
Aars2 gene	45503515	45520843	Diff Expression - Gene - control.all/CLA.all	Chr17 NC_000083	17329	1	forward	Aars2	0.000274575	-0.213256	1.17	0.067514	886.73	-1.17	alanyl-tRNA synthetase 2, mitochondrial; Derived byautomated computational analysis using gene predictionmethod: BestRefSeq,Gnomon.	Expression Difference	gene	GeneID:224805; MGI:MGI:2681839	0.0586162	-3.63818	Aarsl; AlaRS; Gm89		gene
Bzw1 gene	58392898	58407354	Diff Expression - Gene - control.all/CLA.all	Chr1 NC_000067	14457	1	forward	Bzw1	0.000327601	0.222526	1.16	0.0689624	2586.71	1.16	basic leucine zipper and W2 domains 1; Derived by automated computational analysis using gene prediction method: BestRefSeq,Gnomon.	Expression Difference	gene	GeneID:66882; MGI:MGI:1914132	0.0619429	3.59244	1200015E15Rik; mKIAA0005		gene
Mrps26 gene	130563757	130565394	Diff Expression - Gene - control.all/CLA.all	Chr2 NC_000068	1638	1	forward	Mrps26	0.000324454	-0.24733	1.16	0.0689624	692.946	-1.16	mitochondrial ribosomal protein S26; Derived by automated computational analysis using gene prediction method: BestRefSeq.	Expression Difference	gene	GeneID:99045; MGI:MGI:1333830	0.0687993	-3.59495	AI648866; GI008; MRP-S13; MRP-S26; Rpms13		gene
Snx10 gene	51523900	51590679	Diff Expression - Gene - control.all/CLA.all	Chr6 NC_000072	66780	1	forward	Snx10	0.000318373	0.158991	1.16	0.0689624	2331.06	1.16	sorting nexin 10; Derived by automated computational analysis using gene prediction method: BestRefSeq,Gnomon.	Expression Difference	gene	GeneID:71982; MGI:MGI:1919232	0.0441657	3.59987	2410004M09Rik		gene
Fkbp8 gene	70527710	70535328	Diff Expression - Gene - control.all/CLA.all	Chr8 NC_000074	7619	1	forward	Fkbp8	0.000304948	-0.228446	1.16	0.0686471	6398.85	-1.16	FK506 binding protein 8; Derived by automated computational analysis using gene prediction method: BestRefSeq,Gnomon.	Expression Difference	gene	GeneID:14232; MGI:MGI:1341070	0.0632629	-3.61106	38kDa; FKBP-38; FKBP-8; Fkbp38; FKBPR38; mFKBP38		gene
Ccdc124 gene	70868226	70873490	Diff Expression - Gene - control.all/CLA.all	Chr8 NC_000074	5265	1	reverse	Ccdc124	0.000308975	-0.222525	1.16	0.0686471	1481.65	-1.16	coiled-coil domain containing 124; Derived by automated computational analysis using gene prediction method: BestRefSeq,Gnomon.	Expression Difference	gene	GeneID:234388; MGI:MGI:1916403	0.0616814	-3.60766	1810023B24Rik		gene
Ulk3 gene	57589141	57596233	Diff Expression - Gene - control.all/CLA.all	Chr9 NC_000075	7093	1	forward	Ulk3	0.00029196	-0.209358	1.16	0.0686471	584.926	-1.16	unc-51-like kinase 3; Derived by automated computational analysis using gene prediction method: BestRefSeq,Gnomon.	Expression Difference	gene	GeneID:71742; MGI:MGI:1918992	0.0577965	-3.62233	1200015E14Rik		gene
Klhdc8b gene	108447635	108461581	Diff Expression - Gene - control.all/CLA.all	Chr9 NC_000075	13947	1	reverse	Klhdc8b	0.000299533	-0.217748	1.16	0.0686471	1009.22	-1.16	kelch domain containing 8B; Derived by automated computational analysis using gene prediction method: BestRefSeq,Gnomon.	Expression Difference	gene	GeneID:78267; MGI:MGI:1925517	0.0602229	-3.6157	4931406O17Rik		gene
Cfap410 gene	77978530	77985438	Diff Expression - Gene - control.all/CLA.all	Chr10 NC_000076	6909	1	forward	Cfap410	0.000307081	-0.20077	1.16	0.0686471	894.472	-1.16	cilia and flagella associated protein 410; Derived by automated computational analysis using gene prediction method: BestRefSeq,Gnomon.	Expression Difference	gene	GeneID:67884; MGI:MGI:1915134	0.0556265	-3.60925	1810043G02Rik; AV026620; D10Jhu13e		gene
Mars gene	127296221	127311786	Diff Expression - Gene - control.all/CLA.all	Chr10 NC_000076	15566	1	reverse	Mars	0.000312324	-0.158012	1.16	0.0686471	1617.6	-1.16	methionine-tRNA synthetase; Derived by automated computational analysis using gene prediction method: BestRefSeq,Gnomon.	Expression Difference	gene	GeneID:216443; MGI:MGI:1345633	0.0438331	-3.60486	Metrs; Mtrns		gene
Amn gene	111271096	111276426	Diff Expression - Gene - control.all/CLA.all	Chr12 NC_000078	5331	1	forward	Amn	0.000300262	-0.288594	1.16	0.0686471	123.223	-1.16	amnionless; Derived by automated computational analysis using gene prediction method: BestRefSeq,Gnomon.	Expression Difference	gene	GeneID:93835; MGI:MGI:1934943	0.0798308	-3.61507			gene
Pkm gene	59656368	59679375	Diff Expression - Gene - control.all/CLA.all	Chr9 NC_000075	23008	1	forward	Pkm	0.000338067	-0.201647	1.15	0.0701771	18312.7	-1.15	pyruvate kinase, muscle; Derived by automated computational analysis using gene prediction method: BestRefSeq,Gnomon.	Expression Difference	gene	GeneID:18746; MGI:MGI:97591	0.0562595	-3.58424	AA414905; AL024370; AL024424; Pk-2; Pk-3; Pk3; Pkm2		gene
Nceh1 gene	27183004	27245266	Diff Expression - Gene - control.all/CLA.all	Chr3 NC_000069	62263	1	forward	Nceh1	0.000377892	0.157293	1.14	0.0724985	2203.86	1.14	neutral cholesterol ester hydrolase 1; Derived by automated computational analysis using gene prediction method: BestRefSeq,Gnomon.	Expression Difference	gene	GeneID:320024; MGI:MGI:2443191	0.0442448	3.55506	Aadacl1; B230106I24Rik; CPO-BP; Nceh		gene
Ctxn1 gene	4257646	4259274	Diff Expression - Gene - control.all/CLA.all	Chr8 NC_000074	1629	1	reverse	Ctxn1	0.000378354	-0.193035	1.14	0.0724985	1397.22	-1.14	cortexin 1; Derived by automated computational analysis using gene prediction method: BestRefSeq.	Expression Difference	gene	GeneID:330695; MGI:MGI:88566	0.0543036	-3.55474	BC028881; Ctxn		gene
Slc25a29 gene	108825878	108835876	Diff Expression - Gene - control.all/CLA.all	Chr12 NC_000078	9999	1	reverse	Slc25a29	0.000358056	-0.256518	1.14	0.0723974	223.635	-1.14	solute carrier family 25 (mitochondrial carrier, palmitoylcarnitine transporter), member 29; Derived by automated computational analysis using gene prediction method: BestRefSeq.	Expression Difference	gene	GeneID:214663; MGI:MGI:2444911	0.0718697	-3.56921	C030003J19Rik; CACL; mCACL		gene
Lman2 gene	55343833	55362783	Diff Expression - Gene - control.all/CLA.all	Chr13 NC_000079	18951	1	reverse	Lman2	0.000373137	-0.145488	1.14	0.0724985	2123.23	-1.14	lectin, mannose-binding 2; Derived by automated computational analysis using gene prediction method: BestRefSeq.	Expression Difference	gene	GeneID:66890; MGI:MGI:1914140	0.0408861	-3.55839	1110003H06Rik; 1300009F09Rik; AA408240; AL023023; AU040819; GP36B; VIP36		gene
Spryd3 gene	102116526	102136218	Diff Expression - Gene - control.all/CLA.all	Chr15 NC_000081	19693	1	reverse	Spryd3	0.000361769	-0.148834	1.14	0.0723974	4591.09	-1.14	SPRY domain containing 3; Derived by automated computational analysis using gene prediction method: BestRefSeq,Gnomon.	Expression Difference	gene	GeneID:223918; MGI:MGI:2446175	0.041731	-3.56651	BC008150		gene
Fem1a gene	56256793	56263608	Diff Expression - Gene - control.all/CLA.all	Chr17 NC_000083	6816	1	forward	Fem1a	0.000363295	-0.171644	1.14	0.0723974	709.924	-1.14	feminization 1 homolog a (C. elegans); Derived by automated computational analysis using gene prediction method: BestRefSeq.	Expression Difference	gene	GeneID:14154; MGI:MGI:1335089	0.0481415	-3.56541	AW611390; Fem1aa		gene
Cct6a gene	129787356	129846443	Diff Expression - Gene - control.all/CLA.all	Chr5 NC_000071	59088	1	forward	Cct6a	0.000410943	0.185754	1.13	0.0749019	4121.59	1.13	chaperonin containing Tcp1, subunit 6a (zeta); Derived by automated computational analysis using gene prediction method: BestRefSeq.	Expression Difference	gene	GeneID:12466; MGI:MGI:107943	0.0525776	3.53295	CCT-zeta; CCT-zeta-1; Cct6; Cctz-1; TCP-1-zeta		gene
Zranb1 gene	132931176	132986398	Diff Expression - Gene - control.all/CLA.all	Chr7 NC_000073	55223	1	forward	Zranb1	0.000400432	0.17721	1.13	0.0748108	1709.74	1.13	zinc finger, RAN-binding domain containing 1; Derived by automated computational analysis using gene prediction method: BestRefSeq,Gnomon.	Expression Difference	gene	GeneID:360216; MGI:MGI:106441	0.050062	3.5398	9330160G10Rik; D7Wsu87e; Gm1956; Trabid		gene
Rhbdd3 gene	5098282	5106100	Diff Expression - Gene - control.all/CLA.all	Chr11 NC_000077	7819	1	forward	Rhbdd3	0.000408364	-0.227049	1.13	0.0749019	547.431	-1.13	rhomboid domain containing 3; Derived by automated computational analysis using gene prediction method: BestRefSeq,Gnomon.	Expression Difference	gene	GeneID:279766; MGI:MGI:2444684	0.0642358	-3.53462	Ptag		gene
Zfp523 gene	28177196	28205886	Diff Expression - Gene - control.all/CLA.all	Chr17 NC_000083	28691	1	forward	Zfp523	0.000393923	-0.192146	1.13	0.0745263	2024.5	-1.13	zinc finger protein 523; Derived by automated computational analysis using gene prediction method: BestRefSeq,Gnomon.	Expression Difference	gene	GeneID:224656; MGI:MGI:2687278	0.0542154	-3.54412	2810027J07; BC025615; Znf76		gene
Gm20716 gene	168180965	168230379	Diff Expression - Gene - control.all/CLA.all	Chr2 NC_000068	49415	1	reverse	Gm20716	0.000426787	0.125666	1.11	0.0768524	2299.65	1.11	predicted gene 20716; Derived by automated computational analysis using gene prediction method: BestRefSeq.	Expression Difference	gene	GeneID:105980075; MGI:MGI:5313163	0.0356708	3.52294	Dpm1-adnp		gene
Dpm1 gene	168209048	168230379	Diff Expression - Gene - control.all/CLA.all	Chr2 NC_000068	21332	1	reverse	Dpm1	0.000466699	0.189377	1.09	0.0811079	776.337	1.09	dolichol-phosphate (beta-D) mannosyltransferase 1; Derived by automated computational analysis using gene prediction method: BestRefSeq.	Expression Difference	gene	GeneID:13480; MGI:MGI:1330239	0.0541204	3.49918	AI118379; AI194292		gene
H1f10 gene	87980421	87981482	Diff Expression - Gene - control.all/CLA.all	Chr6 NC_000072	1062	1	reverse	H1f10	0.000455936	-0.290593	1.09	0.0811079	196.766	-1.09	H1 histone family, member X; Derived by automated computational analysis using gene prediction method: BestRefSeq.	Expression Difference	gene	GeneID:243529; MGI:MGI:2685307	0.0828989	-3.50539	Gm461; H1.10; H1X		gene
Ppp1r1b gene	98348406	98357796	Diff Expression - Gene - control.all/CLA.all	Chr11 NC_000077	9391	1	forward	Ppp1r1b	0.000466529	-0.281212	1.09	0.0811079	372.215	-1.09	protein phosphatase 1, regulatory inhibitor subunit1B; Derived by automated computational analysis using geneprediction method: BestRefSeq.	Expression Difference	gene	GeneID:19049; MGI:MGI:94860	0.080363	-3.49927	AU040756; DARPP-32; Darpp32		gene
Adam9 gene	24949611	25017040	Diff Expression - Gene - control.all/CLA.all	Chr8 NC_000074	67430	1	reverse	Adam9	0.000499865	0.16041	1.08	0.0831424	1376.28	1.08	a disintegrin and metallopeptidase domain 9 (meltrin gamma); Derived by automated computational analysis using gene prediction method: BestRefSeq,Gnomon.	Expression Difference	gene	GeneID:11502; MGI:MGI:105376	0.0460839	3.48083	AU020942; MDC9; mKIAA0021; Mltng		gene
Abhd8 gene	71456700	71464707	Diff Expression - Gene - control.all/CLA.all	Chr8 NC_000074	8008	1	reverse	Abhd8	0.000500657	-0.230383	1.08	0.0831424	3968.19	-1.08	abhydrolase domain containing 8; Derived by automated computational analysis using gene prediction method: BestRefSeq,Gnomon.	Expression Difference	gene	GeneID:64296; MGI:MGI:1918946	0.0661942	-3.4804	0910001L24Rik; AB030191		gene
Tpgs1 gene	79669439	79676127	Diff Expression - Gene - control.all/CLA.all	Chr10 NC_000076	6689	1	forward	Tpgs1	0.000483727	-0.283466	1.08	0.0830877	727.928	-1.08	tubulin polyglutamylase complex subunit 1; Derived by automated computational analysis using gene prediction method: BestRefSeq.	Expression Difference	gene	GeneID:110012; MGI:MGI:106618	0.0812315	-3.48961	AV005629; Gm16517; Gtrgeo22; PGs1		gene
Tfg gene	56690329	56717467	Diff Expression - Gene - control.all/CLA.all	Chr16 NC_000082	27139	1	reverse	Tfg	0.000507978	0.175346	1.08	0.0834312	1945.16	1.08	Trk-fused gene; Derived by automated computational analysis using gene prediction method: BestRefSeq,Gnomon.	Expression Difference	gene	GeneID:21787; MGI:MGI:1338041	0.0504374	3.47651	AI173908		gene
Arhgef37 gene	61491657	61536928	Diff Expression - Gene - control.all/CLA.all	Chr18 NC_000084	45272	1	reverse	Arhgef37	0.000489209	0.289981	1.08	0.0830877	110.288	1.08	Rho guanine nucleotide exchange factor (GEF) 37; Derived by automated computational analysis using gene prediction method: BestRefSeq,Gnomon.	Expression Difference	gene	GeneID:328967; MGI:MGI:3045339	0.0831702	3.4866	4933429F08Rik		gene
Chchd6 gene	89383146	89595652	Diff Expression - Gene - control.all/CLA.all	Chr6 NC_000072	212507	1	reverse	Chchd6	0.000526777	-0.22983	1.07	0.0849273	1355.26	-1.07	coiled-coil-helix-coiled-coil-helix domain containing 6; Derived by automated computational analysis using gene prediction method: BestRefSeq,Gnomon.	Expression Difference	gene	GeneID:66098; MGI:MGI:1913348	0.0662955	-3.46676	0710001P09Rik; 1700021B03Rik; Micos25		gene
Stub1 gene	25830634	25832919	Diff Expression - Gene - control.all/CLA.all	Chr17 NC_000083	2286	1	reverse	Stub1	0.000528452	-0.172761	1.07	0.0849273	2323.02	-1.07	STIP1 homology and U-Box containing protein 1; Derived by automated computational analysis using gene prediction method: BestRefSeq.	Expression Difference	gene	GeneID:56424; MGI:MGI:1891731	0.0498458	-3.4659	0610033N24Rik; 2210017D18Rik; 2310040B03Rik; AW046544; Chip		gene
Ehmt2 gene	34898463	34914073	Diff Expression - Gene - control.all/CLA.all	Chr17 NC_000083	15611	1	forward	Ehmt2	0.000535421	-0.193895	1.07	0.0851319	5487.37	-1.07	euchromatic histone lysine N-methyltransferase 2; Derived by automated computational analysis using gene prediction method: BestRefSeq,Gnomon.	Expression Difference	gene	GeneID:110147; MGI:MGI:2148922	0.0560006	-3.46238	Bat8; D17Ertd710e; G9a; KMT1C; NG36		gene
Tspan2 gene	102734770	102772310	Diff Expression - Gene - control.all/CLA.all	Chr3 NC_000069	37541	1	forward	Tspan2	0.000571264	0.190544	1.06	0.08751	3866.99	1.06	tetraspanin 2; Derived by automated computational analysis using gene prediction method: BestRefSeq.	Expression Difference	gene	GeneID:70747; MGI:MGI:1917997	0.0553119	3.4449	6330415F13Rik; B230119D02Rik; tspan-2		gene
Fpgt gene	155084915	155093387	Diff Expression - Gene - control.all/CLA.all	Chr3 NC_000069	8473	1	reverse	Fpgt	0.000594882	0.228541	1.06	0.0877158	388.301	1.06	fucose-1-phosphate guanylyltransferase; Derived by automated computational analysis using gene prediction method: BestRefSeq,Gnomon.	Expression Difference	gene	GeneID:75540; MGI:MGI:1922790	0.0665535	3.43394	1700016E03Rik		gene
Khdrbs1 gene	129702380	129743878	Diff Expression - Gene - control.all/CLA.all	Chr4 NC_000070	41499	1	reverse	Khdrbs1	0.000585508	0.15411	1.06	0.08751	2834.44	1.06	KH domain containing, RNA binding, signal transduction associated 1; Derived by automated computational analysis using gene prediction method: BestRefSeq,Gnomon.	Expression Difference	gene	GeneID:20218; MGI:MGI:893579	0.0448225	3.43824	p62; p68; Sam68		gene
Pnrc2 gene	135870917	135873846	Diff Expression - Gene - control.all/CLA.all	Chr4 NC_000070	2930	1	reverse	Pnrc2	0.000584016	0.193604	1.06	0.08751	937.358	1.06	proline-rich nuclear receptor coactivator 2; Derived by automated computational analysis using gene prediction method: BestRefSeq,Gnomon.	Expression Difference	gene	GeneID:52830; MGI:MGI:106512	0.0562976	3.43893	0610011E17Rik; D4Bwg0593e		gene
Mib2 gene	155654468	155669254	Diff Expression - Gene - control.all/CLA.all	Chr4 NC_000070	14787	1	reverse	Mib2	0.000554146	-0.193966	1.06	0.0871817	3178.13	-1.06	mindbomb E3 ubiquitin protein ligase 2; Derived by automated computational analysis using gene prediction method: BestRefSeq,Gnomon.	Expression Difference	gene	GeneID:76580; MGI:MGI:2679684	0.0561713	-3.45312	2210008I11Rik; skd; Zzank1		gene
Tppp3 gene	105467492	105471422	Diff Expression - Gene - control.all/CLA.all	Chr8 NC_000074	3931	1	reverse	Tppp3	0.000581517	-0.225239	1.06	0.08751	3717.5	-1.06	tubulin polymerization-promoting protein family member 3; Derived by automated computational analysis using gene prediction method: BestRefSeq,Gnomon.	Expression Difference	gene	GeneID:67971; MGI:MGI:1915221	0.0654748	-3.44009	2700055K07Rik; Ceacam9; CGI-38; mmCGM8		gene
Slc25a47 gene	108849833	108856815	Diff Expression - Gene - control.all/CLA.all	Chr12 NC_000078	6983	1	forward	Slc25a47	0.000598622	-0.283797	1.06	0.0877158	70.6147	-1.06	solute carrier family 25, member 47; Derived by automated computational analysis using gene prediction method: BestRefSeq,Gnomon.	Expression Difference	gene	GeneID:104910; MGI:MGI:2144766	0.0826856	-3.43224	AI132487; AI876593; HDMCP		gene
Pak2 gene	32016290	32079342	Diff Expression - Gene - control.all/CLA.all	Chr16 NC_000082	63053	1	reverse	Pak2	0.00058377	0.15446	1.06	0.08751	1522.29	1.06	p21 (RAC1) activated kinase 2; Derived by automatedcomputational analysis using gene prediction method:BestRefSeq,Gnomon.	Expression Difference	gene	GeneID:224105; MGI:MGI:1339984	0.0449137	3.43905	5330420P17Rik; A130002K10Rik; AI836325; D16Ertd269e; mKIAA4182; PAK-2		gene
Uxs1 gene	43746961	43827839	Diff Expression - Gene - control.all/CLA.all	Chr1 NC_000067	80879	1	reverse	Uxs1	0.000715872	0.175364	1.05	0.0884207	953.944	1.05	UDP-glucuronate decarboxylase 1; Derived by automated computational analysis using gene prediction method: BestRefSeq.	Expression Difference	gene	GeneID:67883; MGI:MGI:1915133	0.0518302	3.38343	1600025I13Rik; AI451869; AI649125; AW550562		gene
Retreg2 gene	75142786	75147909	Diff Expression - Gene - control.all/CLA.all	Chr1 NC_000067	5124	1	forward	Retreg2	0.000777106	-0.168539	1.05	0.0884207	4881.5	-1.05	reticulophagy regulator family member 2; Derived byautomated computational analysis using gene predictionmethod: BestRefSeq.	Expression Difference	gene	GeneID:227298; MGI:MGI:2388278	0.0501483	-3.36082	Fam134a		gene
Fcgr2b gene	170960558	170976071	Diff Expression - Gene - control.all/CLA.all	Chr1 NC_000067	15514	1	reverse	Fcgr2b	0.00076219	0.279793	1.05	0.0884207	69.6164	1.05	Fc receptor, IgG, low affinity IIb; Derived by automated computational analysis using gene prediction method: BestRefSeq.	Expression Difference	gene	GeneID:14130; MGI:MGI:95499	0.083119	3.36617	AI528646; CD32; F630109E10Rik; Fcgr2; Fcgr2a; FcgRII; Fcr-2; Fcr-3; fcRII; Fc[g]RII; Ly-17; Ly-m20; Lym-1; LyM-1		gene
Pycr2 gene	180904274	180908088	Diff Expression - Gene - control.all/CLA.all	Chr1 NC_000067	3815	1	forward	Pycr2	0.000769239	-0.224813	1.05	0.0884207	614.308	-1.05	pyrroline-5-carboxylate reductase family, member 2;Derived by automated computational analysis using geneprediction method: BestRefSeq.	Expression Difference	gene	GeneID:69051; MGI:MGI:1277956	0.0668363	-3.36363	1810018M05Rik; P5cr2		gene
Egfl7 gene	26581083	26592682	Diff Expression - Gene - control.all/CLA.all	Chr2 NC_000068	11600	1	forward	Egfl7	0.000636341	-0.228305	1.05	0.0884207	809.33	-1.05	EGF-like domain 7; Derived by automated computational analysis using gene prediction method: BestRefSeq.	Expression Difference	gene	GeneID:353156; MGI:MGI:2449923	0.0668412	-3.41563	VE-statin; Zneu1		gene
Nr1h3 gene	91184061	91202829	Diff Expression - Gene - control.all/CLA.all	Chr2 NC_000068	18769	1	reverse	Nr1h3	0.0007208	-0.254203	1.05	0.0884207	139.421	-1.05	nuclear receptor subfamily 1, group H, member 3; Derived by automated computational analysis using gene prediction method: BestRefSeq,Gnomon.	Expression Difference	gene	GeneID:22259; MGI:MGI:1352462	0.0751736	-3.38154	AU018371; LXR; RLD1; Unr1		gene
Naxe gene	88056520	88058542	Diff Expression - Gene - control.all/CLA.all	Chr3 NC_000069	2023	1	reverse	Naxe	0.000624821	-0.168306	1.05	0.0884207	1421.27	-1.05	NAD(P)HX epimerase; Derived by automated computational analysis using gene prediction method: BestRefSeq,Gnomon.	Expression Difference	gene	GeneID:246703; MGI:MGI:2180167	0.0492037	-3.4206	AA087124; AI-BP; AIBP; Apoa1bp; Apoa1ip; ESTM37		gene
Sema6c gene	95160420	95174050	Diff Expression - Gene - control.all/CLA.all	Chr3 NC_000069	13631	1	forward	Sema6c	0.000786658	-0.202545	1.05	0.0884207	915.582	-1.05	sema domain, transmembrane domain (TM), and cytoplasmic domain, (semaphorin) 6C; Derived by automated computational analysis using gene prediction method: BestRefSeq,Gnomon.	Expression Difference	gene	GeneID:20360; MGI:MGI:1338032	0.060327	-3.35745	mKIAA1869; Semay		gene
Eif2b3 gene	117019399	117086852	Diff Expression - Gene - control.all/CLA.all	Chr4 NC_000070	67454	1	forward	Eif2b3	0.000748783	0.188032	1.05	0.0884207	514.72	1.05	eukaryotic translation initiation factor 2B, subunit 3; Derived by automated computational analysis using gene prediction method: BestRefSeq,Gnomon.	Expression Difference	gene	GeneID:108067; MGI:MGI:1313286	0.0557781	3.37106	1190002P15Rik		gene
Dtx2 gene	135994800	136032881	Diff Expression - Gene - control.all/CLA.all	Chr5 NC_000071	38082	1	forward	Dtx2	0.000787209	-0.258624	1.05	0.0884207	228.271	-1.05	deltex 2, E3 ubiquitin ligase; Derived by automatedcomputational analysis using gene prediction method:BestRefSeq,Gnomon.	Expression Difference	gene	GeneID:74198; MGI:MGI:1921448	0.0770345	-3.35725	2610524D08Rik; AA408415; AU022494; Deltex2		gene
H2afj gene	136808248	136810074	Diff Expression - Gene - control.all/CLA.all	Chr6 NC_000072	1827	1	forward	H2afj	0.000806396	-0.278405	1.05	0.0885821	232.661	-1.05	H2A histone family, member J; Derived by automated computational analysis using gene prediction method: BestRefSeq.	Expression Difference	gene	GeneID:232440; MGI:MGI:3606192	0.0830913	-3.35059	E130307C13		gene
Cacng8 gene	3394042	3416266	Diff Expression - Gene - control.all/CLA.all	Chr7 NC_000073	22225	1	forward	Cacng8	0.000758266	-0.220751	1.05	0.0884207	638.045	-1.05	calcium channel, voltage-dependent, gamma subunit 8; Derived by automated computational analysis using gene prediction method: BestRefSeq.	Expression Difference	gene	GeneID:81905; MGI:MGI:1932376	0.0655515	-3.3676			gene
Nat14 gene	4918877	4925006	Diff Expression - Gene - control.all/CLA.all	Chr7 NC_000073	6130	1	forward	Nat14	0.000689507	-0.243775	1.05	0.0884207	917.808	-1.05	N-acetyltransferase 14; Derived by automated computational analysis using gene prediction method: BestRefSeq,Gnomon.	Expression Difference	gene	GeneID:269854; MGI:MGI:3039561	0.0718312	-3.39372	BC047219		gene
Hs3st2 gene	121391585	121501768	Diff Expression - Gene - control.all/CLA.all	Chr7 NC_000073	110184	1	forward	Hs3st2	0.000792746	-0.26646	1.05	0.0884207	112.412	-1.05	heparan sulfate (glucosamine) 3-O-sulfotransferase 2; Derived by automated computational analysis using gene prediction method: BestRefSeq,Gnomon.	Expression Difference	gene	GeneID:195646; MGI:MGI:1333802	0.0794142	-3.35532	6430516N12Rik; A830061E14Rik; AW491345		gene
Zdhhc1 gene	105472419	105497092	Diff Expression - Gene - control.all/CLA.all	Chr8 NC_000074	24674	1	reverse	Zdhhc1	0.000715361	-0.162338	1.05	0.0884207	1619.7	-1.05	zinc finger, DHHC domain containing 1; Derived by automated computational analysis using gene prediction method: BestRefSeq,Gnomon.	Expression Difference	gene	GeneID:70796; MGI:MGI:1918046	0.0479776	-3.38362	4432412D04Rik; DHHC-1		gene
Tipin gene	64281491	64305422	Diff Expression - Gene - control.all/CLA.all	Chr9 NC_000075	23932	1	forward	Tipin	0.000791301	0.195078	1.05	0.0884207	426.81	1.05	timeless interacting protein; Derived by automated computational analysis using gene prediction method: BestRefSeq,Gnomon.	Expression Difference	gene	GeneID:66131; MGI:MGI:1921571	0.0581312	3.35582	1110005A05Rik; 1110018P21Rik		gene
Chchd10 gene	75933130	75937750	Diff Expression - Gene - control.all/CLA.all	Chr10 NC_000076	4621	1	forward	Chchd10	0.000680637	-0.245431	1.05	0.0884207	1790.14	-1.05	coiled-coil-helix-coiled-coil-helix domain containing 10; Derived by automated computational analysis using gene prediction method: BestRefSeq.	Expression Difference	gene	GeneID:103172; MGI:MGI:2143558	0.0722439	-3.39726	1620401E04Rik; AI267078; Ndg2		gene
Wdr18 gene	79960152	79969247	Diff Expression - Gene - control.all/CLA.all	Chr10 NC_000076	9096	1	forward	Wdr18	0.000811973	-0.188391	1.05	0.0885821	1715.88	-1.05	WD repeat domain 18; Derived by automated computational analysis using gene prediction method: BestRefSeq,Gnomon.	Expression Difference	gene	GeneID:216156; MGI:MGI:2158400	0.0562582	-3.34868	2310012I10Rik; AU044733; AW122032		gene
Cbarp gene	80130434	80140355	Diff Expression - Gene - control.all/CLA.all	Chr10 NC_000076	9922	1	reverse	Cbarp	0.000672618	-0.199478	1.05	0.0884207	8632.04	-1.05	calcium channel, voltage-dependent, beta subunit associated regulatory protein; Derived by automated computational analysis using gene prediction method: BestRefSeq,Gnomon.	Expression Difference	gene	GeneID:100503659; MGI:MGI:1354170	0.0586612	-3.4005	9630008F14; Dos; R29144/1		gene
Mbd3 gene	80392539	80399531	Diff Expression - Gene - control.all/CLA.all	Chr10 NC_000076	6993	1	reverse	Mbd3	0.000791934	-0.197997	1.05	0.0884207	1188.87	-1.05	methyl-CpG binding domain protein 3; Derived by automated computational analysis using gene prediction method: BestRefSeq.	Expression Difference	gene	GeneID:17192; MGI:MGI:1333812	0.059005	-3.3556	AI181826; AU019209		gene
Ccdc157 gene	4141123	4160293	Diff Expression - Gene - control.all/CLA.all	Chr11 NC_000077	19171	1	reverse	Ccdc157	0.000774036	-0.228059	1.05	0.0884207	1188.16	-1.05	coiled-coil domain containing 157; Derived by automated computational analysis using gene prediction method: BestRefSeq,Gnomon.	Expression Difference	gene	GeneID:216516; MGI:MGI:3041210	0.0678359	-3.36192	4930562D19Rik; mKIAA1656		gene
Nudt14 gene	112934291	112942142	Diff Expression - Gene - control.all/CLA.all	Chr12 NC_000078	7852	1	reverse	Nudt14	0.000690239	-0.275484	1.05	0.0884207	182.943	-1.05	nudix (nucleoside diphosphate linked moiety X)-typemotif 14; Derived by automated computational analysisusing gene prediction method: BestRefSeq.	Expression Difference	gene	GeneID:66174; MGI:MGI:1913424	0.0811818	-3.39343	1110030M18Rik; UGPPase		gene
Arrdc3 gene	80883384	80896042	Diff Expression - Gene - control.all/CLA.all	Chr13 NC_000079	12659	1	forward	Arrdc3	0.000775949	0.207212	1.05	0.0884207	1147.81	1.05	arrestin domain containing 3; Derived by automated computational analysis using gene prediction method: BestRefSeq,Gnomon.	Expression Difference	gene	GeneID:105171; MGI:MGI:2145242	0.0616476	3.36123	AI450344; mKIAA1376		gene
Trappc13 gene	104142153	104178466	Diff Expression - Gene - control.all/CLA.all	Chr13 NC_000079	36314	1	reverse	Trappc13	0.000740587	0.169874	1.05	0.0884207	1717.61	1.05	trafficking protein particle complex 13; Derived byautomated computational analysis using gene predictionmethod: BestRefSeq.	Expression Difference	gene	GeneID:66975; MGI:MGI:1914225	0.0503466	3.3741	2410002O22Rik; 2610524F24Rik; AI451892; AU017229		gene
Jph4 gene	55106826	55116935	Diff Expression - Gene - control.all/CLA.all	Chr14 NC_000080	10110	1	reverse	Jph4	0.000728964	-0.164137	1.05	0.0884207	3710.36	-1.05	junctophilin 4; Derived by automated computational analysis using gene prediction method: BestRefSeq.	Expression Difference	gene	GeneID:319984; MGI:MGI:2443113	0.0485834	-3.37845	9330157P13Rik; JP-4; JPHL1		gene
Ipo4 gene	55625400	55635868	Diff Expression - Gene - control.all/CLA.all	Chr14 NC_000080	10469	1	reverse	Ipo4	0.00079948	-0.160477	1.05	0.0885113	3110.45	-1.05	importin 4; Derived by automated computational analysis using gene prediction method: BestRefSeq,Gnomon.	Expression Difference	gene	GeneID:75751; MGI:MGI:1923001	0.0478611	-3.35297	8430408O15Rik; AA409693; Imp4a; RanBP4		gene
Gm9748 gene	79769908	79772742	Diff Expression - Gene - control.all/CLA.all	Chr14 NC_000080	2835	1	forward	Gm9748	0.000629972	-0.284371	1.05	0.0884207	84.2865	-1.05	predicted gene 9748; Derived by automated computational analysis using gene prediction method: BestRefSeq.	Expression Difference	gene	GeneID:102633266; MGI:MGI:3642166	0.083189	-3.41837			gene
Selenop gene	3270767	3280510	Diff Expression - Gene - control.all/CLA.all	Chr15 NC_000081	9744	1	forward	Selenop	0.000823869	0.171488	1.05	0.0892286	7395.89	1.05	selenoprotein P; Derived by automated computationalanalysis using gene prediction method: BestRefSeq.	Expression Difference	gene	GeneID:20363; MGI:MGI:894288	0.0512722	3.34465	AU018766; D15Ucla1; Se-P; selp; Sepp1		gene
Rpl8 gene	76904071	76906318	Diff Expression - Gene - control.all/CLA.all	Chr15 NC_000081	2248	1	forward	Rpl8	0.000642981	-0.186741	1.05	0.0884207	7256.08	-1.05	ribosomal protein L8; Derived by automated computational analysis using gene prediction method: BestRefSeq.	Expression Difference	gene	GeneID:26961; MGI:MGI:1350927	0.0547176	-3.4128			gene
Eif4a2 gene	23107468	23114132	Diff Expression - Gene - control.all/CLA.all	Chr16 NC_000082	6665	1	forward	Eif4a2	0.000657508	0.146978	1.05	0.0884207	10666.6	1.05	eukaryotic translation initiation factor 4A2; Derived by automated computational analysis using gene prediction method: BestRefSeq,Gnomon.	Expression Difference	gene	GeneID:13682; MGI:MGI:106906	0.0431435	3.40671	4833432N07Rik; BM-010; Ddx2b; eIF-4A-II; Eif4; eIF4A-II		gene
Spats1 gene	45443230	45475108	Diff Expression - Gene - control.all/CLA.all	Chr17 NC_000083	31879	1	reverse	Spats1	0.000611954	0.24844	1.05	0.0884207	230.396	1.05	spermatogenesis associated, serine-rich 1; Derived by automated computational analysis using gene prediction method: BestRefSeq,Gnomon.	Expression Difference	gene	GeneID:71020; MGI:MGI:1918270	0.0725105	3.42626	1700011H05Rik; 4933400B06Rik; Ddip; Srsp1		gene
Fsd1 gene	55986462	55996883	Diff Expression - Gene - control.all/CLA.all	Chr17 NC_000083	10422	1	forward	Fsd1	0.000766105	-0.180623	1.05	0.0884207	1460.24	-1.05	fibronectin type 3 and SPRY domain-containing protein; Derived by automated computational analysis using gene prediction method: BestRefSeq,Gnomon.	Expression Difference	gene	GeneID:240121; MGI:MGI:1934858	0.0536807	-3.36476			gene
Galnt1 gene	24205321	24286816	Diff Expression - Gene - control.all/CLA.all	Chr18 NC_000084	81496	1	forward	Galnt1	0.000647818	0.182678	1.05	0.0884207	1552.31	1.05	polypeptide N-acetylgalactosaminyltransferase 1; Derived by automated computational analysis using gene prediction method: BestRefSeq,Gnomon.	Expression Difference	gene	GeneID:14423; MGI:MGI:894693	0.0535594	3.41076			gene
Snhg1 gene	8723487	8726326	Diff Expression - Gene - control.all/CLA.all	Chr19 NC_000085	2840	1	forward	Snhg1	0.000627571	0.235911	1.05	0.0884207	450.72	1.05	small nucleolar RNA host gene 1; Derived by automated computational analysis using gene prediction method: BestRefSeq.	Expression Difference	gene	GeneID:83673; MGI:MGI:3763743	0.0689918	3.41941			gene
Tmem132a gene	10857829	10870205	Diff Expression - Gene - control.all/CLA.all	Chr19 NC_000085	12377	1	reverse	Tmem132a	0.000695779	-0.224983	1.05	0.0884207	1848.84	-1.05	transmembrane protein 132A; Derived by automated computational analysis using gene prediction method: BestRefSeq,Gnomon.	Expression Difference	gene	GeneID:98170; MGI:MGI:2147810	0.0663426	-3.39124	6720481D13Rik; Hspa5bp1; Orai1; R74613		gene
Naa10 gene	73916870	73921944	Diff Expression - Gene - control.all/CLA.all	ChrX NC_000086	5075	1	reverse	Naa10	0.000699447	-0.188988	1.05	0.0884207	866.395	-1.05	N(alpha)-acetyltransferase 10, NatA catalytic subunit; Derived by automated computational analysis using gene prediction method: BestRefSeq,Gnomon.	Expression Difference	gene	GeneID:56292; MGI:MGI:1915255	0.0557521	-3.3898	2310039H09Rik; Ard1; Ard1a; Te2		gene
Gtf2b gene	142765247	142783606	Diff Expression - Gene - control.all/CLA.all	Chr3 NC_000069	18360	1	forward	Gtf2b	0.000867774	0.181518	1.03	0.092641	840.276	1.03	general transcription factor IIB; Derived by automated computational analysis using gene prediction method: BestRefSeq.	Expression Difference	gene	GeneID:229906; MGI:MGI:2385191	0.0545064	3.33022			gene
Comtd1 gene	21845861	21848910	Diff Expression - Gene - control.all/CLA.all	Chr14 NC_000080	3050	1	reverse	Comtd1	0.000862712	-0.234803	1.03	0.092641	276.386	-1.03	catechol-O-methyltransferase domain containing 1; Derived by automated computational analysis using gene prediction method: BestRefSeq.	Expression Difference	gene	GeneID:69156; MGI:MGI:1916406	0.0704723	-3.33185	1810030M08Rik; MT773		gene
Jmjd8 gene	25829043	25831843	Diff Expression - Gene - control.all/CLA.all	Chr17 NC_000083	2801	1	forward	Jmjd8	0.000879726	-0.138656	1.03	0.093251	1964.05	-1.03	jumonji domain containing 8; Derived by automated computational analysis using gene prediction method: BestRefSeq.	Expression Difference	gene	GeneID:72106; MGI:MGI:1919356	0.0416834	-3.32641	2610003J06Rik		gene
Msto1 gene	88909616	88913950	Diff Expression - Gene - control.all/CLA.all	Chr3 NC_000069	4335	1	reverse	Msto1	0.00092588	-0.166944	1.02	0.0960987	781.282	-1.02	misato 1, mitochondrial distribution and morphologyregulator; Derived by automated computational analysisusing gene prediction method: BestRefSeq.	Expression Difference	gene	GeneID:229524; MGI:MGI:2385175	0.0504037	-3.31213	BC008103; mst		gene
B9d2 gene	25680780	25686562	Diff Expression - Gene - control.all/CLA.all	Chr7 NC_000073	5783	1	forward	B9d2	0.000914059	-0.211687	1.02	0.0955351	380.703	-1.02	B9 protein domain 2; Derived by automated computational analysis using gene prediction method: BestRefSeq.	Expression Difference	gene	GeneID:232987; MGI:MGI:2387643	0.0638435	-3.31572	stumpy		gene
Fam173a gene	25790500	25792787	Diff Expression - Gene - control.all/CLA.all	Chr17 NC_000083	2288	1	reverse	Fam173a	0.000906182	-0.209078	1.02	0.0953789	1435.96	-1.02	family with sequence similarity 173, member A; Derived by automated computational analysis using gene prediction method: BestRefSeq.	Expression Difference	gene	GeneID:214917; MGI:MGI:2384888	0.0630106	-3.31814			gene
Ebf4 gene	130295126	130370482	Diff Expression - Gene - control.all/CLA.all	Chr2 NC_000068	75357	1	forward	Ebf4	0.000976311	-0.202137	1.01	0.0985942	954.345	-1.01	early B cell factor 4; Derived by automated computational analysis using gene prediction method: BestRefSeq,Gnomon.	Expression Difference	gene	GeneID:228598; MGI:MGI:2385972	0.0613043	-3.29727	Ebf3; O/E-4; Olf-1		gene
Gm5831 gene	42964894	42966444	Diff Expression - Gene - control.all/CLA.all	Chr9 NC_000075	1551	1	forward	Gm5831	0.000938763	0.237267	1.01	0.0967638	126.515	1.01	predicted gene 5831; Derived by automated computational analysis using gene prediction method: Curated Genomic.	Expression Difference	gene	GeneID:545339; MGI:MGI:3779529	0.0717195	3.30826	545339		gene
Galk1 gene	116008357	116012719	Diff Expression - Gene - control.all/CLA.all	Chr11 NC_000077	4363	1	reverse	Galk1	0.000950484	-0.229994	1.01	0.0973009	287.999	-1.01	galactokinase 1; Derived by automated computationalanalysis using gene prediction method: BestRefSeq.	Expression Difference	gene	GeneID:14635; MGI:MGI:95730	0.0695942	-3.30479	AA409894; GALK; Gk; Glk; Glk1		gene
Gm46526 gene	84104841	84110040	Diff Expression - Gene - control.all/CLA.all	Chr15 NC_000081	5200	1	forward	Gm46526	0.000972388	-0.274409	1.01	0.0985942	131.715	-1.01	Derived by automated computational analysis using gene prediction method: Gnomon.	Expression Difference	gene	GeneID:108168251; MGI:MGI:5826163	0.0831946	-3.2984			gene
Chid1 gene	141493136	141539905	Diff Expression - Gene - control.all/CLA.all	Chr7 NC_000073	46770	1	reverse	Chid1	0.00102298	-0.158407	0.99	0.102208	2125.69	-0.99	chitinase domain containing 1; Derived by automatedcomputational analysis using gene prediction method:BestRefSeq,Gnomon.	Expression Difference	gene	GeneID:68038; MGI:MGI:1915288	0.048234	-3.28413	3110023E09Rik; AI841869		gene
Limk2 gene	3343297	3409276	Diff Expression - Gene - control.all/CLA.all	Chr11 NC_000077	65980	1	reverse	Limk2	0.00102577	-0.224435	0.99	0.102208	3711.49	-0.99	LIM motif-containing protein kinase 2; Derived by automated computational analysis using gene prediction method: BestRefSeq,Gnomon.	Expression Difference	gene	GeneID:16886; MGI:MGI:1197517	0.0683554	-3.28336	Limk-2; whe		gene
Phtf2 gene	20758664	20882137	Diff Expression - Gene - control.all/CLA.all	Chr5 NC_000071	123474	1	reverse	Phtf2	0.00110123	0.211632	0.97	0.107225	389.233	0.97	putative homeodomain transcription factor 2; Derived by automated computational analysis using gene prediction method: BestRefSeq,Gnomon.	Expression Difference	gene	GeneID:68770; MGI:MGI:1916020	0.0648523	3.2633	1110054G21Rik; 9530062N20Rik; AI447096; C77923		gene
LOC115490214 gene	146192408	146204196	Diff Expression - Gene - control.all/CLA.all	Chr5 NC_000071	11789	1	forward	LOC115490214	0.00111159	0.267003	0.97	0.107225	89.9737	0.97	Derived by automated computational analysis using gene prediction method: Gnomon.	Expression Difference	gene	GeneID:115490214	0.0818866	3.26064			gene
Sertad1 gene	27486953	27490316	Diff Expression - Gene - control.all/CLA.all	Chr7 NC_000073	3364	1	forward	Sertad1	0.00114729	-0.270141	0.97	0.107846	63.5693	-0.97	SERTA domain containing 1; Derived by automated computational analysis using gene prediction method: BestRefSeq,Gnomon.	Expression Difference	gene	GeneID:55942; MGI:MGI:1913438	0.0830777	-3.25167	1110032C13Rik; AV000455; AW456625; Sei-1; Sei1; TRIP-Br1		gene
LOC115486455 gene	28309840	28312773	Diff Expression - Gene - control.all/CLA.all	Chr7 NC_000073	2934	1	forward	LOC115486455	0.00114211	-0.27005	0.97	0.107846	55.3133	-0.97	Derived by automated computational analysis using gene prediction method: Gnomon.	Expression Difference	gene	GeneID:115486455	0.0830168	-3.25296			gene
LOC115486905 gene	122437484	122440696	Diff Expression - Gene - control.all/CLA.all	Chr8 NC_000074	3213	1	forward	LOC115486905	0.0011557	-0.258953	0.97	0.107894	85.6262	-0.97	Derived by automated computational analysis using gene prediction method: Gnomon.	Expression Difference	gene	GeneID:115486905	0.0796878	-3.24959			gene
Tbcel gene	42412316	42472273	Diff Expression - Gene - control.all/CLA.all	Chr9 NC_000075	59958	1	reverse	Tbcel	0.00117316	0.133312	0.97	0.108235	1168.04	0.97	tubulin folding cofactor E-like; Derived by automated computational analysis using gene prediction method: BestRefSeq,Gnomon.	Expression Difference	gene	GeneID:272589; MGI:MGI:1925543	0.0410782	3.24533	D330014K23; E130107N23Rik; Lrrc35		gene
Tmem198b gene	128798089	128805386	Diff Expression - Gene - control.all/CLA.all	Chr10 NC_000076	7298	1	reverse	Tmem198b	0.0010819	-0.226955	0.97	0.107087	257.249	-0.97	transmembrane protein 198b; Derived by automated computational analysis using gene prediction method: BestRefSeq,Gnomon.	Expression Difference	gene	GeneID:73827; MGI:MGI:1921077	0.069441	-3.26831	1110012D08Rik		gene
Fam171a2 gene	102436981	102447677	Diff Expression - Gene - control.all/CLA.all	Chr11 NC_000077	10697	1	reverse	Fam171a2	0.001112	-0.236754	0.97	0.107225	924.625	-0.97	family with sequence similarity 171, member A2; Derived by automated computational analysis using gene prediction method: BestRefSeq,Gnomon.	Expression Difference	gene	GeneID:217219; MGI:MGI:2448496	0.0726118	-3.26054			gene
Eif2b2 gene	85219481	85226628	Diff Expression - Gene - control.all/CLA.all	Chr12 NC_000078	7148	1	forward	Eif2b2	0.00116225	-0.189973	0.97	0.107894	1023.51	-0.97	eukaryotic translation initiation factor 2B, subunit 2 beta; Derived by automated computational analysis using gene prediction method: BestRefSeq.	Expression Difference	gene	GeneID:217715; MGI:MGI:2145118	0.0584894	-3.24799	EIF-2Bbeta; EIF2B		gene
LOC115488471 gene	98806315	98810380	Diff Expression - Gene - control.all/CLA.all	Chr15 NC_000081	4066	1	forward	LOC115488471	0.00112855	-0.267703	0.97	0.107435	108.42	-0.97	Derived by automated computational analysis using gene prediction method: Gnomon.	Expression Difference	gene	GeneID:115488471	0.0822094	-3.25635			gene
Nckap5l gene	99422034	99457938	Diff Expression - Gene - control.all/CLA.all	Chr15 NC_000081	35905	1	reverse	Nckap5l	0.00109094	-0.226052	0.97	0.107225	539.42	-0.97	NCK-associated protein 5-like; Derived by automatedcomputational analysis using gene prediction method:BestRefSeq,Gnomon.	Expression Difference	gene	GeneID:380969; MGI:MGI:3609653	0.0692145	-3.26596	C230021P08Rik; Cep169		gene
Map3k15 gene	159988204	160123351	Diff Expression - Gene - control.all/CLA.all	ChrX NC_000086	135148	1	forward	Map3k15	0.00112604	0.161128	0.97	0.107435	1294.94	0.97	mitogen-activated protein kinase kinase kinase 15; Derived by automated computational analysis using gene prediction method: BestRefSeq.	Expression Difference	gene	GeneID:270672; MGI:MGI:2448588	0.0494715	3.25698	BC031147; MEKK15		gene
Clta gene	44003816	44032846	Diff Expression - Gene - control.all/CLA.all	Chr4 NC_000070	29031	1	forward	Clta	0.00122125	-0.152082	0.96	0.108648	5059.94	-0.96	clathrin, light polypeptide (Lca); Derived by automated computational analysis using gene prediction method: BestRefSeq,Gnomon.	Expression Difference	gene	GeneID:12757; MGI:MGI:894297	0.047028	-3.23387	AV026556; Lca		gene
Fam133b gene	3543833	3570548	Diff Expression - Gene - control.all/CLA.all	Chr5 NC_000071	26716	1	forward	Fam133b	0.00123708	0.203287	0.96	0.108761	784.573	0.96	family with sequence similarity 133, member B; Derived by automated computational analysis using gene prediction method: BestRefSeq.	Expression Difference	gene	GeneID:68152; MGI:MGI:1915402	0.0629334	3.23019	2900022K02Rik; 5830415L20Rik		gene
Coro1a gene	126699774	126704816	Diff Expression - Gene - control.all/CLA.all	Chr7 NC_000073	5043	1	reverse	Coro1a	0.00119754	-0.220551	0.96	0.108475	1437.83	-0.96	coronin, actin binding protein 1A; Derived by automated computational analysis using gene prediction method: BestRefSeq,Gnomon.	Expression Difference	gene	GeneID:12721; MGI:MGI:1345961	0.0680824	-3.23947	Clabp; Lmb3; p57; TACO		gene
Slc27a1 gene	71568728	71587307	Diff Expression - Gene - control.all/CLA.all	Chr8 NC_000074	18580	1	forward	Slc27a1	0.00124553	-0.180012	0.96	0.108864	2830.93	-0.96	solute carrier family 27 (fatty acid transporter), member 1; Derived by automated computational analysis using gene prediction method: BestRefSeq,Gnomon.	Expression Difference	gene	GeneID:26457; MGI:MGI:1347098	0.0557615	-3.22824	Fatp; FATP1		gene
Zfp26 gene	20428318	20460169	Diff Expression - Gene - control.all/CLA.all	Chr9 NC_000075	31852	1	reverse	Zfp26	0.0011898	0.187818	0.96	0.108475	558.403	0.96	zinc finger protein 26; Derived by automated computational analysis using gene prediction method: BestRefSeq,Gnomon.	Expression Difference	gene	GeneID:22688; MGI:MGI:99173	0.0579451	3.24131	5033428C05Rik; KRAB15; mKIAA4196; mkr-3; mszf14; mszf52; Zfp-26; Zfp70; Zfp81-rs1		gene
Aftph gene	20685084	20741595	Diff Expression - Gene - control.all/CLA.all	Chr11 NC_000077	56512	1	reverse	Aftph	0.00122063	0.150876	0.96	0.108648	2107.65	0.96	aftiphilin; Derived by automated computational analysis using gene prediction method: BestRefSeq,Gnomon.	Expression Difference	gene	GeneID:216549; MGI:MGI:1923012	0.0466527	3.23402			gene
Ppp1r16a gene	76671643	76694919	Diff Expression - Gene - control.all/CLA.all	Chr15 NC_000081	23277	1	forward	Ppp1r16a	0.00123612	-0.189335	0.96	0.108761	1546.56	-0.96	protein phosphatase 1, regulatory subunit 16A; Derived by automated computational analysis using gene prediction method: BestRefSeq.	Expression Difference	gene	GeneID:73062; MGI:MGI:1920312	0.05861	-3.23041	2900084E10Rik; Mypt3; R75527		gene
Wdr24 gene	25823627	25828730	Diff Expression - Gene - control.all/CLA.all	Chr17 NC_000083	5104	1	forward	Wdr24	0.00119099	-0.216656	0.96	0.108475	480.697	-0.96	WD repeat domain 24; Derived by automated computational analysis using gene prediction method: BestRefSeq.	Expression Difference	gene	GeneID:268933; MGI:MGI:2446285	0.0668478	-3.24103	BC037651		gene
Mpnd gene	56009201	56016790	Diff Expression - Gene - control.all/CLA.all	Chr17 NC_000083	7590	1	forward	Mpnd	0.00121374	-0.19961	0.96	0.108648	2637.66	-0.96	MPN domain containing; Derived by automated computational analysis using gene prediction method: BestRefSeq.	Expression Difference	gene	GeneID:68047; MGI:MGI:1915297	0.0616912	-3.23563	E130307M08Rik		gene
Paqr6 gene	88364072	88368541	Diff Expression - Gene - control.all/CLA.all	Chr3 NC_000069	4470	1	forward	Paqr6	0.00132044	-0.19491	0.95	0.112561	447.283	-0.95	progestin and adipoQ receptor family member VI; Derived by automated computational analysis using gene prediction method: BestRefSeq,Gnomon.	Expression Difference	gene	GeneID:68957; MGI:MGI:1916207	0.0606914	-3.2115	1500001B10Rik		gene
Prxl2b gene	154896430	154899043	Diff Expression - Gene - control.all/CLA.all	Chr4 NC_000070	2614	1	reverse	Prxl2b	0.00128574	-0.219634	0.95	0.111276	1274.26	-0.95	peroxiredoxin like 2B; Derived by automated computational analysis using gene prediction method: BestRefSeq.	Expression Difference	gene	GeneID:66469; MGI:MGI:1913719	0.0682275	-3.21914	2810405K02Rik; AI836168; Fam213b; PM/PGFS		gene
Celsr3 gene	108826023	108852969	Diff Expression - Gene - control.all/CLA.all	Chr9 NC_000075	26947	1	forward	Celsr3	0.00128802	-0.175565	0.95	0.111276	4155.07	-0.95	cadherin, EGF LAG seven-pass G-type receptor 3; Derived by automated computational analysis using gene prediction method: BestRefSeq,Gnomon.	Expression Difference	gene	GeneID:107934; MGI:MGI:1858236	0.0545464	-3.21864	Adgrc3; flamingo; Fmi1; mKIAA0812		gene
Scrn2 gene	97029893	97033960	Diff Expression - Gene - control.all/CLA.all	Chr11 NC_000077	4068	1	forward	Scrn2	0.00131605	-0.249028	0.95	0.112561	175.784	-0.95	secernin 2; Derived by automated computational analysis using gene prediction method: BestRefSeq,Gnomon.	Expression Difference	gene	GeneID:217140; MGI:MGI:1343092	0.0775195	-3.21246	AV001119; D11Moh48; SES2		gene
Atg2a gene	6241478	6262304	Diff Expression - Gene - control.all/CLA.all	Chr19 NC_000085	20827	1	forward	Atg2a	0.00132548	-0.193239	0.95	0.112561	1751.7	-0.95	autophagy related 2A; Derived by automated computational analysis using gene prediction method: BestRefSeq,Gnomon.	Expression Difference	gene	GeneID:329015; MGI:MGI:1916291	0.0601915	-3.2104	1810013C15Rik; A830054M12; BC023754; mKIAA0404		gene
Fkbp7 gene	76663034	76673098	Diff Expression - Gene - control.all/CLA.all	Chr2 NC_000068	10065	1	reverse	Fkbp7	0.00144648	0.25856	0.94	0.115948	114.789	0.94	FK506 binding protein 7; Derived by automated computational analysis using gene prediction method: BestRefSeq.	Expression Difference	gene	GeneID:14231; MGI:MGI:1336879	0.0811751	3.18521	23kDa; FKBP-7; FKBP23		gene
Usp33 gene	152346184	152393617	Diff Expression - Gene - control.all/CLA.all	Chr3 NC_000069	47434	1	forward	Usp33	0.00144086	0.14446	0.94	0.115948	4397.33	0.94	ubiquitin specific peptidase 33; Derived by automated computational analysis using gene prediction method: BestRefSeq,Gnomon.	Expression Difference	gene	GeneID:170822; MGI:MGI:2159711	0.0453374	3.18634	9830169D19Rik; AA409780; Vdu1		gene
Acot7 gene	152178100	152271855	Diff Expression - Gene - control.all/CLA.all	Chr4 NC_000070	93756	1	forward	Acot7	0.00138615	-0.175251	0.94	0.115948	9766.1	-0.94	acyl-CoA thioesterase 7; Derived by automated computational analysis using gene prediction method: BestRefSeq,Gnomon.	Expression Difference	gene	GeneID:70025; MGI:MGI:1917275	0.0548083	-3.19752	2410041A17Rik; Ach1; Act; Bach; Cte-II; CTE-IIa; Lach1		gene
Lfng gene	140607341	140615545	Diff Expression - Gene - control.all/CLA.all	Chr5 NC_000071	8205	1	forward	Lfng	0.00143512	-0.20335	0.94	0.115948	685.521	-0.94	LFNG O-fucosylpeptide 3-beta-N-acetylglucosaminyltransferase; Derived by automated computational analysis using gene prediction method: BestRefSeq.	Expression Difference	gene	GeneID:16848; MGI:MGI:1095413	0.0637963	-3.18749	AW061165		gene
Lsm14a gene	34344144	34390026	Diff Expression - Gene - control.all/CLA.all	Chr7 NC_000073	45883	1	reverse	Lsm14a	0.00142322	0.139385	0.94	0.115948	1830.73	0.94	LSM14A mRNA processing body assembly factor; Derived by automated computational analysis using gene prediction method: BestRefSeq,Gnomon.	Expression Difference	gene	GeneID:67070; MGI:MGI:1914320	0.0436958	3.1899	2700023B17Rik; AA407828; AU017544; mRAP55A;Tral		gene
C1qtnf5 gene	44101770	44109187	Diff Expression - Gene - control.all/CLA.all	Chr9 NC_000075	7418	1	forward	C1qtnf5	0.00143035	-0.245313	0.94	0.115948	157.142	-0.94	C1q and tumor necrosis factor related protein 5; Derived by automated computational analysis using gene prediction method: BestRefSeq.	Expression Difference	gene	GeneID:235312; MGI:MGI:2385958	0.0769379	-3.18846	Adie; Ctrp5; Mfrp		gene
Mfrp gene	44101770	44109187	Diff Expression - Gene - control.all/CLA.all	Chr9 NC_000075	7418	1	forward	Mfrp	0.00143035	-0.245313	0.94	0.115948	157.142	-0.94	membrane frizzled-related protein; Derived by automated computational analysis using gene prediction method: BestRefSeq.	Expression Difference	gene	GeneID:259172; MGI:MGI:2385957	0.0769379	-3.18846	rd6		gene
LOC115487784 gene	70595359	70600971	Diff Expression - Gene - control.all/CLA.all	Chr11 NC_000077	5613	1	reverse	LOC115487784	0.00140049	-0.265479	0.94	0.115948	105.34	-0.94	Derived by automated computational analysis using gene prediction method: Gnomon.	Expression Difference	gene	GeneID:115487784	0.0831037	-3.19455			gene
Rhbdl3 gene	80300471	80355986	Diff Expression - Gene - control.all/CLA.all	Chr11 NC_000077	55516	1	forward	Rhbdl3	0.0013561	-0.166572	0.94	0.11451	626.707	-0.94	rhomboid like 3; Derived by automated computationalanalysis using gene prediction method: BestRefSeq,Gnomon.	Expression Difference	gene	GeneID:246104; MGI:MGI:2179276	0.0519915	-3.20384	AI847581; Rhbdl4; Rhomr1; Vrho		gene
Fkbp3 gene	65062432	65073938	Diff Expression - Gene - control.all/CLA.all	Chr12 NC_000078	11507	1	reverse	Fkbp3	0.00145071	0.159947	0.94	0.115948	4425.66	0.94	FK506 binding protein 3; Derived by automated computational analysis using gene prediction method: BestRefSeq.	Expression Difference	gene	GeneID:30795; MGI:MGI:1353460	0.0502287	3.18437	25kDa; FKBP-3; FKBP25		gene
Psmc6 gene	45329823	45349074	Diff Expression - Gene - control.all/CLA.all	Chr14 NC_000080	19252	1	forward	Psmc6	0.00139259	0.164368	0.94	0.115948	3163.87	0.94	proteasome (prosome, macropain) 26S subunit, ATPase, 6; Derived by automated computational analysis using gene prediction method: BestRefSeq,Gnomon.	Expression Difference	gene	GeneID:67089; MGI:MGI:1914339	0.0514262	3.19618	2300001E01Rik; AI451058		gene
Dnm3 gene	161982450	162478321	Diff Expression - Gene - control.all/CLA.all	Chr1 NC_000067	495872	1	reverse	Dnm3	0.00146145	0.134736	0.93	0.116185	7243.17	0.93	dynamin 3; Derived by automated computational analysis using gene prediction method: BestRefSeq,Gnomon.	Expression Difference	gene	GeneID:103967; MGI:MGI:1341299	0.04234	3.18223	9630020E24Rik; AW061159; B230343F03Rik; C530045C17; Dyna III; mKIAA0820		gene
Usp20 gene	30982279	31022655	Diff Expression - Gene - control.all/CLA.all	Chr2 NC_000068	40377	1	forward	Usp20	0.0015444	-0.175982	0.93	0.116261	2707.81	-0.93	ubiquitin specific peptidase 20; Derived by automated computational analysis using gene prediction method: BestRefSeq,Gnomon.	Expression Difference	gene	GeneID:74270; MGI:MGI:1921520	0.0555812	-3.16621	1700055M05Rik; AI467231; Vdu2		gene
Gucy1b1 gene	82032004	82074711	Diff Expression - Gene - control.all/CLA.all	Chr3 NC_000069	42708	1	reverse	Gucy1b1	0.0015524	0.177696	0.93	0.116261	2835.42	0.93	guanylate cyclase 1, soluble, beta 1; Derived by automated computational analysis using gene prediction method: BestRefSeq.	Expression Difference	gene	GeneID:54195; MGI:MGI:1860604	0.0561492	3.16471	GC-S-beta-1; GCbeta1; Gucy1b3		gene
Ttc39aos1 gene	109402279	109406257	Diff Expression - Gene - control.all/CLA.all	Chr4 NC_000070	3979	1	reverse	Ttc39aos1	0.00153382	0.211082	0.93	0.116261	310.649	0.93	Ttc39a opposite strand RNA 1; Derived by automated computational analysis using gene prediction method: BestRefSeq.	Expression Difference	gene	GeneID:102635290; MGI:MGI:3651956	0.0666251	3.16821	Gm12750; lincRNA-EPS		gene
Znrf2 gene	54816916	54890224	Diff Expression - Gene - control.all/CLA.all	Chr6 NC_000072	73309	1	forward	Znrf2	0.00157743	0.214681	0.93	0.117295	276.523	0.93	zinc and ring finger 2; Derived by automated computational analysis using gene prediction method: BestRefSeq.	Expression Difference	gene	GeneID:387524; MGI:MGI:1196246	0.0679361	3.16005	1190002C14Rik; AU044205; D6Ertd365e		gene
Map3k10 gene	27656375	27674630	Diff Expression - Gene - control.all/CLA.all	Chr7 NC_000073	18256	1	reverse	Map3k10	0.00146934	-0.190878	0.93	0.116195	2490.83	-0.93	mitogen-activated protein kinase kinase kinase 10; Derived by automated computational analysis using gene prediction method: BestRefSeq,Gnomon.	Expression Difference	gene	GeneID:269881; MGI:MGI:1346879	0.0600118	-3.18067	BC028668; BC046514; Mlk2; MST		gene
Hpgd gene	56294552	56321046	Diff Expression - Gene - control.all/CLA.all	Chr8 NC_000074	26495	1	forward	Hpgd	0.00155574	0.26328	0.93	0.116261	122.049	0.93	hydroxyprostaglandin dehydrogenase 15 (NAD); Derived by automated computational analysis using gene prediction method: BestRefSeq.	Expression Difference	gene	GeneID:15446; MGI:MGI:108085	0.0832091	3.16408	15-PGDH; AV026552		gene
Gadd45gip1 gene	84832282	84835482	Diff Expression - Gene - control.all/CLA.all	Chr8 NC_000074	3201	1	forward	Gadd45gip1	0.00149175	-0.175414	0.93	0.116261	884.29	-0.93	growth arrest and DNA-damage-inducible, gamma interacting protein 1; Derived by automated computational analysis using gene prediction method: BestRefSeq.	Expression Difference	gene	GeneID:102060; MGI:MGI:1914947	0.0552261	-3.17628	2310040G17Rik; AI425883; Crif1; MRP-L59; Plinp1		gene
Borcs6 gene	69059775	69061576	Diff Expression - Gene - control.all/CLA.all	Chr11 NC_000077	1802	1	forward	Borcs6	0.00155168	-0.228588	0.93	0.116261	444.141	-0.93	BLOC-1 related complex subunit 6; Derived by automated computational analysis using gene prediction method: BestRefSeq.	Expression Difference	gene	GeneID:71923; MGI:MGI:1919173	0.0722274	-3.16484	2310047M10Rik		gene
Ecm2 gene	49504810	49532789	Diff Expression - Gene - control.all/CLA.all	Chr13 NC_000079	27980	1	forward	Ecm2	0.00150314	0.261806	0.93	0.116261	92.7448	0.93	extracellular matrix protein 2, female organ and adipocyte specific; Derived by automated computational analysis using gene prediction method: BestRefSeq.	Expression Difference	gene	GeneID:407800; MGI:MGI:3039578	0.0824824	3.17408	9030618O22Rik; BC065151; tenonectin		gene
Washc1 gene	66111529	66120503	Diff Expression - Gene - control.all/CLA.all	Chr17 NC_000083	8975	1	forward	Washc1	0.00153122	-0.190616	0.93	0.116261	740.796	-0.93	WASH complex subunit 1; Derived by automated computational analysis using gene prediction method: BestRefSeq,Gnomon.	Expression Difference	gene	GeneID:68767; MGI:MGI:1916017	0.0601559	-3.1687	1110049F14Rik; ORF19; Wash; Wash1		gene
LOC115489018 gene	5114133	5119332	Diff Expression - Gene - control.all/CLA.all	Chr19 NC_000085	5200	1	forward	LOC115489018	0.00154458	-0.246483	0.93	0.116261	373.352	-0.93	Derived by automated computational analysis using gene prediction method: Gnomon.	Expression Difference	gene	GeneID:115489018	0.0778488	-3.16617			gene
A330040F15Rik gene	12585868	12596566	Diff Expression - Gene - control.all/CLA.all	Chr19 NC_000085	10699	1	reverse	A330040F15Rik	0.00152147	-0.263518	0.93	0.116261	65.9932	-0.93	RIKEN cDNA A330040F15 gene; Derived by automated computational analysis using gene prediction method: BestRefSeq.	Expression Difference	gene	GeneID:74333; MGI:MGI:3698434	0.0831142	-3.17056			gene
Rbbp7 gene	162760372	162779090	Diff Expression - Gene - control.all/CLA.all	ChrX NC_000086	18719	1	forward	Rbbp7	0.0014941	0.162395	0.93	0.116261	2277.38	0.93	retinoblastoma binding protein 7, chromatin remodeling factor; Derived by automated computational analysis using gene prediction method: BestRefSeq,Gnomon.	Expression Difference	gene	GeneID:245688; MGI:MGI:1194910	0.0511349	3.17583	AA409861; AI173248; AU019541; BB114024; mRbAp46		gene
Lad1 gene	135818598	135833341	Diff Expression - Gene - control.all/CLA.all	Chr1 NC_000067	14744	1	forward	Lad1	0.00167138	-0.260823	0.92	0.120098	70.4729	-0.92	ladinin; Derived by automated computational analysis using gene prediction method: BestRefSeq.	Expression Difference	gene	GeneID:16763; MGI:MGI:109343	0.0829812	-3.14315	lad-1; LADA		gene
Rbck1 gene	152316334	152332663	Diff Expression - Gene - control.all/CLA.all	Chr2 NC_000068	16330	1	reverse	Rbck1	0.00171565	-0.171234	0.92	0.120981	2543.07	-0.92	RanBP-type and C3HC4-type zinc finger containing 1;Derived by automated computational analysis using geneprediction method: BestRefSeq,Gnomon.	Expression Difference	gene	GeneID:24105; MGI:MGI:1344372	0.0546116	-3.13549	AL033326; HOIL-1; HOIL-1L; Ubce7ip3; UIP28		gene
Slc35c2 gene	165276522	165287888	Diff Expression - Gene - control.all/CLA.all	Chr2 NC_000068	11367	1	reverse	Slc35c2	0.00165864	-0.154716	0.92	0.119964	1362.67	-0.92	solute carrier family 35, member C2; Derived by automated computational analysis using gene prediction method: BestRefSeq,Gnomon.	Expression Difference	gene	GeneID:228875; MGI:MGI:2385166	0.0491882	-3.14539	C85957; CGI-15; D2Wsu58e; Ovcov1		gene
Megf8 gene	25316738	25365917	Diff Expression - Gene - control.all/CLA.all	Chr7 NC_000073	49180	1	forward	Megf8	0.00171313	-0.189638	0.92	0.120981	6099.58	-0.92	multiple EGF-like-domains 8; Derived by automated computational analysis using gene prediction method: BestRefSeq,Gnomon.	Expression Difference	gene	GeneID:269878; MGI:MGI:2446294	0.0604726	-3.13593	AW049492; b2b1702.2Clo; b2b1702Clo; b2b288Clo; Egfl4; m687Ddg; mKIAA0817		gene
Ifrd2 gene	107587718	107593038	Diff Expression - Gene - control.all/CLA.all	Chr9 NC_000075	5321	1	forward	Ifrd2	0.00165591	-0.246633	0.92	0.119964	160.67	-0.92	interferon-related developmental regulator 2; Derived by automated computational analysis using gene prediction method: BestRefSeq.	Expression Difference	gene	GeneID:15983; MGI:MGI:1316708	0.0783989	-3.14587	1810034A24Rik; AA470234; AI838527; SKMc15		gene
Uqcrq gene	53427922	53430831	Diff Expression - Gene - control.all/CLA.all	Chr11 NC_000077	2910	1	reverse	Uqcrq	0.00171604	-0.21737	0.92	0.120981	1434.16	-0.92	ubiquinol-cytochrome c reductase, complex III subunit VII; Derived by automated computational analysis using gene prediction method: BestRefSeq.	Expression Difference	gene	GeneID:22272; MGI:MGI:107807	0.069327	-3.13543	1100001F06Rik; 1500040F11Rik; 5830407L17Rik; 9.5kDa; AA959903; c1502; QP-C; Qpc; Uqcrb		gene
Mnt gene	74830806	74845725	Diff Expression - Gene - control.all/CLA.all	Chr11 NC_000077	14920	1	forward	Mnt	0.00170761	-0.158398	0.92	0.120981	824.025	-0.92	max binding protein; Derived by automated computational analysis using gene prediction method: BestRefSeq,Gnomon.	Expression Difference	gene	GeneID:17428; MGI:MGI:109150	0.0504954	-3.13687	bHLHd3; Rox		gene
Pomc gene	3954945	3960643	Diff Expression - Gene - control.all/CLA.all	Chr12 NC_000078	5699	1	forward	Pomc	0.00162179	-0.260658	0.92	0.119633	513.768	-0.92	pro-opiomelanocortin-alpha; Derived by automated computational analysis using gene prediction method: BestRefSeq.	Expression Difference	gene	GeneID:18976; MGI:MGI:97742	0.0826971	-3.15196	ACTH; alpha-MSH; alphaMSH; BE; Beta-LPH; beta-MSH; Clip; Gamma-LPH; gamma-MSH; Npp; Pomc-1; Pomc1		gene
Trmt61a gene	111678105	111683902	Diff Expression - Gene - control.all/CLA.all	Chr12 NC_000078	5798	1	forward	Trmt61a	0.00162488	-0.249344	0.92	0.119633	242.507	-0.92	tRNA methyltransferase 61A; Derived by automated computational analysis using gene prediction method: BestRefSeq.	Expression Difference	gene	GeneID:328162; MGI:MGI:2443487	0.0791215	-3.1514	6720458F09Rik; AI606093; Gcd14; Trm61		gene
Gm34588 gene	70924285	70941819	Diff Expression - Gene - control.all/CLA.all	Chr14 NC_000080	17535	1	reverse	Gm34588	0.00163558	-0.257922	0.92	0.119831	69.1935	-0.92	Derived by automated computational analysis using gene prediction method: Gnomon.	Expression Difference	gene	GeneID:102637892; MGI:MGI:5593747	0.0818934	-3.14949			gene
Rangap1 gene	81704248	81730798	Diff Expression - Gene - control.all/CLA.all	Chr15 NC_000081	26551	1	reverse	Rangap1	0.00172476	-0.12081	0.92	0.121025	7555.62	-0.92	RAN GTPase activating protein 1; Derived by automated computational analysis using gene prediction method: BestRefSeq,Gnomon.	Expression Difference	gene	GeneID:19387; MGI:MGI:103071	0.038549	-3.13394	C79654; Fug1; mKIAA1835		gene
Atp6v1a gene	44085402	44139702	Diff Expression - Gene - control.all/CLA.all	Chr16 NC_000082	54301	1	reverse	Atp6v1a	0.00166148	0.120247	0.92	0.119964	10796.1	0.92	ATPase, H+ transporting, lysosomal V1 subunit A; Derived by automated computational analysis using gene prediction method: BestRefSeq,Gnomon.	Expression Difference	gene	GeneID:11964; MGI:MGI:1201780	0.0382355	3.14489	AI647066; Atp6a1; Atp6a2; Atp6v1a1; VA68; VPP2		gene
Rhov gene	119269201	119278008	Diff Expression - Gene - control.all/CLA.all	Chr2 NC_000068	8808	1	reverse	Rhov	0.00186123	-0.216037	0.91	0.122588	304.575	-0.91	ras homolog family member V; Derived by automated computational analysis using gene prediction method: BestRefSeq,Gnomon.	Expression Difference	gene	GeneID:228543; MGI:MGI:2444227	0.0694311	-3.11153	A030005A06Rik; Arhv		gene
Exosc9 gene	36552606	36565727	Diff Expression - Gene - control.all/CLA.all	Chr3 NC_000069	13122	1	forward	Exosc9	0.00182101	0.171523	0.91	0.122588	848.787	0.91	exosome component 9; Derived by automated computational analysis using gene prediction method: BestRefSeq.	Expression Difference	gene	GeneID:50911; MGI:MGI:1355319	0.0550111	3.11797	p5; p6; PM/Scl-75; Pmscl1; RRP45		gene
Ccna2 gene	36564865	36573038	Diff Expression - Gene - control.all/CLA.all	Chr3 NC_000069	8174	1	reverse	Ccna2	0.00184091	0.216129	0.91	0.122588	191.667	0.91	cyclin A2; Derived by automated computational analysis using gene prediction method: BestRefSeq.	Expression Difference	gene	GeneID:12428; MGI:MGI:108069	0.0693884	3.11477	AA408589; Ccn-1; Ccn1; Ccna; Cyca; CycA2		gene
Tmem144 gene	79812564	79852787	Diff Expression - Gene - control.all/CLA.all	Chr3 NC_000069	40224	1	reverse	Tmem144	0.00174524	0.252191	0.91	0.121835	439.754	0.91	transmembrane protein 144; Derived by automated computational analysis using gene prediction method: BestRefSeq,Gnomon.	Expression Difference	gene	GeneID:70652; MGI:MGI:1917902	0.08056	3.13047	1110057I03Rik; 5730537D05Rik		gene
Lrrc61 gene	48554780	48570722	Diff Expression - Gene - control.all/CLA.all	Chr6 NC_000072	15943	1	forward	Lrrc61	0.00193	-0.1701	0.91	0.123802	543.635	-0.91	leucine rich repeat containing 61; Derived by automated computational analysis using gene prediction method: BestRefSeq,Gnomon.	Expression Difference	gene	GeneID:243371; MGI:MGI:2652848	0.0548569	-3.1008	BC027309		gene
Lgi4 gene	31058909	31070935	Diff Expression - Gene - control.all/CLA.all	Chr7 NC_000073	12027	1	forward	Lgi4	0.00187008	-0.178337	0.91	0.122588	963.682	-0.91	leucine-rich repeat LGI family, member 4; Derived by automated computational analysis using gene prediction method: BestRefSeq,Gnomon.	Expression Difference	gene	GeneID:243914; MGI:MGI:2180197	0.0573406	-3.11013	clp; Lgil3		gene
Efl1 gene	82648603	82777852	Diff Expression - Gene - control.all/CLA.all	Chr7 NC_000073	129250	1	forward	Efl1	0.00179912	0.18629	0.91	0.122588	444.448	0.91	elongation factor like GTPase 1; Derived by automated computational analysis using gene prediction method: BestRefSeq,Gnomon.	Expression Difference	gene	GeneID:101592; MGI:MGI:2141969	0.0596789	3.12153	4932434J20Rik; 6030468D11Rik; AI451340; AU019507; AU022896; D7Ertd791e; Eftud1		gene
Pnpla6 gene	3515235	3544267	Diff Expression - Gene - control.all/CLA.all	Chr8 NC_000074	29033	1	forward	Pnpla6	0.00181498	-0.15789	0.91	0.122588	2859.79	-0.91	patatin-like phospholipase domain containing 6; Derived by automated computational analysis using gene prediction method: BestRefSeq,Gnomon.	Expression Difference	gene	GeneID:50767; MGI:MGI:1354723	0.0506229	-3.11895	AI661849; MSws; Nte		gene
Matk gene	81252935	81262985	Diff Expression - Gene - control.all/CLA.all	Chr10 NC_000076	10051	1	forward	Matk	0.00176077	-0.185399	0.91	0.121835	3796.92	-0.91	megakaryocyte-associated tyrosine kinase; Derived by automated computational analysis using gene prediction method: BestRefSeq,Gnomon.	Expression Difference	gene	GeneID:17179; MGI:MGI:99259	0.059273	-3.12787	CHK; HYL; Ntk; p56ntk		gene
Glipr1 gene	111985448	112002639	Diff Expression - Gene - control.all/CLA.all	Chr10 NC_000076	17192	1	reverse	Glipr1	0.00186559	0.211139	0.91	0.122588	176.612	0.91	GLI pathogenesis-related 1 (glioma); Derived by automated computational analysis using gene prediction method: BestRefSeq,Gnomon.	Expression Difference	gene	GeneID:73690; MGI:MGI:1920940	0.0678722	3.11084	2410114O14Rik; mRTVP-1; RTVP-1; RTVP1		gene
Unc119 gene	78343495	78349164	Diff Expression - Gene - control.all/CLA.all	Chr11 NC_000077	5670	1	forward	Unc119	0.00181892	-0.18271	0.91	0.122588	942.055	-0.91	unc-119 lipid binding chaperone; Derived by automated computational analysis using gene prediction method: BestRefSeq.	Expression Difference	gene	GeneID:22248; MGI:MGI:1328357	0.0585926	-3.11831	D11Bhm52; HRG4; MRG4; Rg4; Rtg4; Unc119h		gene
Rundc3a gene	102393394	102402555	Diff Expression - Gene - control.all/CLA.all	Chr11 NC_000077	9162	1	forward	Rundc3a	0.00191881	-0.146396	0.91	0.123802	6592.99	-0.91	RUN domain containing 3A; Derived by automated computational analysis using gene prediction method: BestRefSeq,Gnomon.	Expression Difference	gene	GeneID:51799; MGI:MGI:1858752	0.0471862	-3.10252	Rap2ip; RPIP-8; Rpip8		gene
Kcnj16 gene	110968033	111027968	Diff Expression - Gene - control.all/CLA.all	Chr11 NC_000077	59936	1	forward	Kcnj16	0.00192891	0.167189	0.91	0.123802	702.52	0.91	potassium inwardly-rectifying channel, subfamily J,member 16; Derived by automated computational analysisusing gene prediction method: BestRefSeq.	Expression Difference	gene	GeneID:16517; MGI:MGI:1314842	0.0539153	3.10096	6430410F18Rik; AI132396; Kir5.1		gene
Pgs1 gene	117986297	118024011	Diff Expression - Gene - control.all/CLA.all	Chr11 NC_000077	37715	1	forward	Pgs1	0.00185914	-0.174828	0.91	0.122588	1504.25	-0.91	phosphatidylglycerophosphate synthase 1; Derived byautomated computational analysis using gene predictionmethod: BestRefSeq,Gnomon.	Expression Difference	gene	GeneID:74451; MGI:MGI:1921701	0.0561813	-3.11186	2610019F11Rik; 4933424M23Rik; SAF		gene
Vps41 gene	18717292	18866811	Diff Expression - Gene - control.all/CLA.all	Chr13 NC_000079	149520	1	forward	Vps41	0.00189583	0.14466	0.91	0.123242	6273.91	0.91	VPS41 HOPS complex subunit; Derived by automated computational analysis using gene prediction method: BestRefSeq,Gnomon.	Expression Difference	gene	GeneID:218035; MGI:MGI:1929215	0.0465731	3.10608	AI317346; mVam2; Vam2		gene
Rnase4 gene	51091077	51106151	Diff Expression - Gene - control.all/CLA.all	Chr14 NC_000080	15075	1	forward	Rnase4	0.0018637	0.194084	0.91	0.122588	347.355	0.91	ribonuclease, RNase A family 4; Derived by automated computational analysis using gene prediction method: BestRefSeq.	Expression Difference	gene	GeneID:58809; MGI:MGI:1926217	0.0623836	3.11113	C730049F20Rik; Rab1		gene
Wnt7b gene	85535437	85581821	Diff Expression - Gene - control.all/CLA.all	Chr15 NC_000081	46385	1	reverse	Wnt7b	0.00177289	-0.219259	0.91	0.122109	511.561	-0.91	wingless-type MMTV integration site family, member 7B; Derived by automated computational analysis using gene prediction method: BestRefSeq.	Expression Difference	gene	GeneID:22422; MGI:MGI:98962	0.0701436	-3.12585	Wnt-7b		gene
Caskin1 gene	24487897	24508909	Diff Expression - Gene - control.all/CLA.all	Chr17 NC_000083	21013	1	forward	Caskin1	0.00189653	-0.162571	0.91	0.123242	5632.27	-0.91	CASK interacting protein 1; Derived by automated computational analysis using gene prediction method: BestRefSeq,Gnomon.	Expression Difference	gene	GeneID:268932; MGI:MGI:2442952	0.0523415	-3.10597	3300002N10Rik; C130061I24; C630036E02Rik; mKIAA1306		gene
Ythdc2 gene	44827730	44889720	Diff Expression - Gene - control.all/CLA.all	Chr18 NC_000084	61991	1	forward	Ythdc2	0.0017544	0.158743	0.91	0.121835	874.431	0.91	YTH domain containing 2; Derived by automated computational analysis using gene prediction method: BestRefSeq,Gnomon.	Expression Difference	gene	GeneID:240255; MGI:MGI:2448561	0.0507338	3.12894	3010002F02Rik; BC037178; mYTHDC2		gene
Spindoc gene	7356463	7384302	Diff Expression - Gene - control.all/CLA.all	Chr19 NC_000085	27840	1	reverse	Spindoc	0.00185624	-0.158682	0.91	0.122588	1064.78	-0.91	spindlin interactor and repressor of chromatin binding; Derived by automated computational analysis using gene prediction method: BestRefSeq,Gnomon.	Expression Difference	gene	GeneID:68229; MGI:MGI:2147611	0.050985	-3.11232	1700105P06Rik; AI846148; SPIN-DOC		gene
Ubr3 gene	69896932	70024010	Diff Expression - Gene - control.all/CLA.all	Chr2 NC_000068	127079	1	forward	Ubr3	0.00196731	0.125281	0.9	0.125656	5046.87	0.9	ubiquitin protein ligase E3 component n-recognin 3;Derived by automated computational analysis using geneprediction method: BestRefSeq,Gnomon.	Expression Difference	gene	GeneID:68795; MGI:MGI:1861100	0.0404769	3.09512	1110059H15Rik; 4833421P10Rik; A130030D10Rik; AA409735; AA414972; AA422631; AI646861; AU016126; Zfp650; Znf650		gene
Entpd6 gene	150748980	150771675	Diff Expression - Gene - control.all/CLA.all	Chr2 NC_000068	22696	1	forward	Entpd6	0.00203538	-0.159139	0.89	0.127818	2660.17	-0.89	ectonucleoside triphosphate diphosphohydrolase 6; Derived by automated computational analysis using gene prediction method: BestRefSeq,Gnomon.	Expression Difference	gene	GeneID:12497; MGI:MGI:1202295	0.0515843	-3.08502	2700026H11Rik; Cd39l2; NTPDase-6		gene
Snhg5 gene	88521052	88522897	Diff Expression - Gene - control.all/CLA.all	Chr9 NC_000075	1846	1	reverse	Snhg5	0.00200962	0.239017	0.89	0.127812	169.628	0.89	small nucleolar RNA host gene 5; Derived by automated computational analysis using gene prediction method: BestRefSeq.	Expression Difference	gene	GeneID:72655; MGI:MGI:1919905	0.0773816	3.08881	2810026P18Rik; 4933428I09Rik; mU50HG-b		gene
4930535L15Rik gene	107991710	108002612	Diff Expression - Gene - control.all/CLA.all	Chr9 NC_000075	10903	1	reverse	4930535L15Rik	0.00204714	-0.237134	0.89	0.128019	117.509	-0.89	Derived by automated computational analysis using gene prediction method: Gnomon.	Expression Difference	gene	GeneID:78027; MGI:MGI:1925277	0.0769089	-3.08331			gene
Bbof1 gene	84408461	84441428	Diff Expression - Gene - control.all/CLA.all	Chr12 NC_000078	32968	1	forward	Bbof1	0.00205829	0.148165	0.89	0.12818	1418.94	0.89	basal body orientation factor 1; Derived by automated computational analysis using gene prediction method: BestRefSeq,Gnomon.	Expression Difference	gene	GeneID:72873; MGI:MGI:1920123	0.0480792	3.08169	2900006K08Rik; AI427784; Ccdc176		gene
Crip2 gene	113140236	113145506	Diff Expression - Gene - control.all/CLA.all	Chr12 NC_000078	5271	1	forward	Crip2	0.00202457	-0.165891	0.89	0.127818	1235.7	-0.89	cysteine rich protein 2; Derived by automated computational analysis using gene prediction method: BestRefSeq,Gnomon.	Expression Difference	gene	GeneID:68337; MGI:MGI:1915587	0.0537456	-3.0866	0610010I23Rik; AW743261; C77570; Crp; CRP2;CRP4; ESP1; Hlp		gene
Mtrex gene	112867780	112927380	Diff Expression - Gene - control.all/CLA.all	Chr13 NC_000079	59601	1	reverse	Mtrex	0.00202847	0.141235	0.89	0.127818	2190.93	0.89	Mtr4 exosome RNA helicase; Derived by automated computational analysis using gene prediction method: BestRefSeq.	Expression Difference	gene	GeneID:72198; MGI:MGI:1919448	0.045766	3.08603	2610528A15Rik; mKIAA0052; Skiv2l2		gene
Kptn gene	16119876	16127516	Diff Expression - Gene - control.all/CLA.all	Chr7 NC_000073	7641	1	forward	Kptn	0.00214211	-0.192046	0.88	0.131753	592.542	-0.88	kaptin; Derived by automated computational analysisusing gene prediction method: BestRefSeq.	Expression Difference	gene	GeneID:70394; MGI:MGI:1890380	0.0625601	-3.06979	2310042D10Rik; 2E4; C030013F01Rik		gene
Zfp617 gene	71922825	71934630	Diff Expression - Gene - control.all/CLA.all	Chr8 NC_000074	11806	1	forward	Zfp617	0.00216355	0.24544	0.88	0.132527	165.307	0.88	zinc finger protein 617; Derived by automated computational analysis using gene prediction method: BestRefSeq.	Expression Difference	gene	GeneID:170938; MGI:MGI:2684459	0.0800311	3.06681	Zfps11-6		gene
Dbnl gene	5788483	5800980	Diff Expression - Gene - control.all/CLA.all	Chr11 NC_000077	12498	1	forward	Dbnl	0.00211338	-0.155453	0.88	0.131065	2225.33	-0.88	drebrin-like; Derived by automated computational analysis using gene prediction method: BestRefSeq.	Expression Difference	gene	GeneID:13169; MGI:MGI:700006	0.0505733	-3.07382	Abp1; mAbp1; SH3P7		gene
Ero1l gene	45283087	45318572	Diff Expression - Gene - control.all/CLA.all	Chr14 NC_000080	35486	1	reverse	Ero1l	0.0021289	0.139334	0.88	0.131482	1344.89	0.88	ERO1-like (S. cerevisiae); Derived by automated computational analysis using gene prediction method: BestRefSeq.	Expression Difference	gene	GeneID:50527; MGI:MGI:1354385	0.0453616	3.07163	ERO1-L; Ero1a		gene
Aamp gene	74279840	74284738	Diff Expression - Gene - control.all/CLA.all	Chr1 NC_000067	4899	1	reverse	Aamp	0.00224245	-0.187849	0.87	0.134086	3811.47	-0.87	angio-associated migratory protein; Derived by automated computational analysis using gene prediction method: BestRefSeq,Gnomon.	Expression Difference	gene	GeneID:227290; MGI:MGI:107809	0.0614671	-3.05609	Aamp-rs; AU040907		gene
Ccdc180 gene	45890303	45950774	Diff Expression - Gene - control.all/CLA.all	Chr4 NC_000070	60472	1	forward	Ccdc180	0.00230834	-0.253198	0.87	0.135829	172.291	-0.87	coiled-coil domain containing 180; Derived by automated computational analysis using gene prediction method: BestRefSeq,Gnomon.	Expression Difference	gene	GeneID:381522; MGI:MGI:2685871	0.0830868	-3.0474	E230008N13Rik; Gm1025		gene
Bckdha gene	25629852	25658782	Diff Expression - Gene - control.all/CLA.all	Chr7 NC_000073	28931	1	reverse	Bckdha	0.00220395	-0.176258	0.87	0.133764	1455.91	-0.87	branched chain ketoacid dehydrogenase E1, alpha polypeptide; Derived by automated computational analysis using gene prediction method: BestRefSeq,Gnomon.	Expression Difference	gene	GeneID:12039; MGI:MGI:107701	0.0575765	-3.06128			gene
Aifm2 gene	61715263	61739260	Diff Expression - Gene - control.all/CLA.all	Chr10 NC_000076	23998	1	forward	Aifm2	0.00225095	-0.166524	0.87	0.134086	492.562	-0.87	apoptosis-inducing factor, mitochondrion-associated2; Derived by automated computational analysis using geneprediction method: BestRefSeq,Gnomon.	Expression Difference	gene	GeneID:71361; MGI:MGI:1918611	0.0545096	-3.05495	5430437E11Rik; Amid; D730001I10Rik; PRG3		gene
Gm30823 gene	80387760	80395068	Diff Expression - Gene - control.all/CLA.all	Chr10 NC_000076	7309	1	forward	Gm30823	0.00221061	-0.169163	0.87	0.133764	848.699	-0.87	Derived by automated computational analysis using gene prediction method: Gnomon.	Expression Difference	gene	GeneID:102632860; MGI:MGI:5589982	0.0552754	-3.06037			gene
Ugp2 gene	21321126	21371267	Diff Expression - Gene - control.all/CLA.all	Chr11 NC_000077	50142	1	reverse	Ugp2	0.00227496	0.173999	0.87	0.134927	2125.28	0.87	UDP-glucose pyrophosphorylase 2; Derived by automated computational analysis using gene prediction method: BestRefSeq.	Expression Difference	gene	GeneID:216558; MGI:MGI:2183447	0.0570159	3.05177	UDPGP; UGPase		gene
Flot2 gene	78037931	78060434	Diff Expression - Gene - control.all/CLA.all	Chr11 NC_000077	22504	1	forward	Flot2	0.00225181	-0.13101	0.87	0.134086	3437.4	-0.87	flotillin 2; Derived by automated computational analysis using gene prediction method: BestRefSeq,Gnomon.	Expression Difference	gene	GeneID:14252; MGI:MGI:103309	0.0428862	-3.05484	AI573412; Esa; reggie-2		gene
B230344G16Rik gene	115987998	115993715	Diff Expression - Gene - control.all/CLA.all	Chr11 NC_000077	5718	1	reverse	B230344G16Rik	0.00219704	-0.252599	0.87	0.133764	63.4634	-0.87	RIKEN cDNA B230344G16 gene; Derived by automated computational analysis using gene prediction method: BestRefSeq.	Expression Difference	gene	GeneID:100038636; MGI:MGI:3642312	0.082489	-3.06222			gene
Prr7 gene	55464267	55473162	Diff Expression - Gene - control.all/CLA.all	Chr13 NC_000079	8896	1	forward	Prr7	0.00228529	-0.241017	0.87	0.135004	293.899	-0.87	proline rich 7 (synaptic); Derived by automated computational analysis using gene prediction method: BestRefSeq,Gnomon.	Expression Difference	gene	GeneID:432763; MGI:MGI:3487246	0.0790114	-3.05041	XM_484263		gene
Bricd5 gene	24473487	24475471	Diff Expression - Gene - control.all/CLA.all	Chr17 NC_000083	1985	1	forward	Bricd5	0.00225052	-0.202235	0.87	0.134086	199.457	-0.87	BRICHOS domain containing 5; Derived by automated computational analysis using gene prediction method: BestRefSeq,Gnomon.	Expression Difference	gene	GeneID:319259; MGI:MGI:2441766	0.0661979	-3.05501	9930021D14Rik		gene
Anapc2 gene	25272466	25285916	Diff Expression - Gene - control.all/CLA.all	Chr2 NC_000068	13451	1	forward	Anapc2	0.00239819	-0.145593	0.86	0.137598	3460	-0.86	anaphase promoting complex subunit 2; Derived by automated computational analysis using gene prediction method: BestRefSeq.	Expression Difference	gene	GeneID:99152; MGI:MGI:2139135	0.0479572	-3.0359	9230107K09Rik; AL024279; Apc2; Emi4; Imi4; mKIAA1406		gene
Snta1 gene	154376313	154408107	Diff Expression - Gene - control.all/CLA.all	Chr2 NC_000068	31795	1	reverse	Snta1	0.00239126	-0.184447	0.86	0.137598	932.56	-0.86	syntrophin, acidic 1; Derived by automated computational analysis using gene prediction method: BestRefSeq,Gnomon.	Expression Difference	gene	GeneID:20648; MGI:MGI:101772	0.0607379	-3.03677	AW228934; Snt1		gene
Trim46 gene	89234169	89246358	Diff Expression - Gene - control.all/CLA.all	Chr3 NC_000069	12190	1	reverse	Trim46	0.00244051	-0.15098	0.86	0.138166	1888.9	-0.86	tripartite motif-containing 46; Derived by automated computational analysis using gene prediction method: BestRefSeq,Gnomon.	Expression Difference	gene	GeneID:360213; MGI:MGI:2673000	0.0498181	-3.03062	TRIFIC		gene
Atg16l2 gene	101286325	101302267	Diff Expression - Gene - control.all/CLA.all	Chr7 NC_000073	15943	1	reverse	Atg16l2	0.00234496	-0.195031	0.86	0.136723	777.448	-0.86	autophagy related 16-like 2 (S. cerevisiae); Derived by automated computational analysis using gene prediction method: BestRefSeq,Gnomon.	Expression Difference	gene	GeneID:73683; MGI:MGI:1920933	0.0640989	-3.04266	2410118P20Rik		gene
Slu7 gene	43433726	43447982	Diff Expression - Gene - control.all/CLA.all	Chr11 NC_000077	14257	1	forward	Slu7	0.0024349	0.175618	0.86	0.138166	1771.45	0.86	SLU7 splicing factor homolog (S. cerevisiae); Derived by automated computational analysis using gene prediction method: BestRefSeq,Gnomon.	Expression Difference	gene	GeneID:193116; MGI:MGI:2385598	0.0579347	3.03132	AU018913; D11Ertd730e; D3Bwg0878e		gene
Ppp2r5c gene	110447144	110583075	Diff Expression - Gene - control.all/CLA.all	Chr12 NC_000078	135932	1	forward	Ppp2r5c	0.00235098	0.111531	0.86	0.136723	4709.92	0.86	protein phosphatase 2, regulatory subunit B', gamma; Derived by automated computational analysis using gene prediction method: BestRefSeq,Gnomon.	Expression Difference	gene	GeneID:26931; MGI:MGI:1349475	0.0366649	3.04189	2610043M05Rik; 2700063L20Rik; AI060890; AW545884; C85228; D12Bwg0916e		gene
Zswim6 gene	107724617	107890064	Diff Expression - Gene - control.all/CLA.all	Chr13 NC_000079	165448	1	reverse	Zswim6	0.00240286	0.187283	0.86	0.137598	437.933	0.86	zinc finger SWIM-type containing 6; Derived by automated computational analysis using gene prediction method: BestRefSeq.	Expression Difference	gene	GeneID:67263; MGI:MGI:1914513	0.0617014	3.03531	2900036G02Rik; mKIAA1577		gene
Rsl1d1 gene	11193037	11203292	Diff Expression - Gene - control.all/CLA.all	Chr16 NC_000082	10256	1	reverse	Rsl1d1	0.00234488	0.15268	0.86	0.136723	1432.72	0.86	ribosomal L1 domain containing 1; Derived by automated computational analysis using gene prediction method: BestRefSeq.	Expression Difference	gene	GeneID:66409; MGI:MGI:1913659	0.0501795	3.04267	2410005K20Rik; C76439; pBK1		gene
Zfp24 gene	24009717	24020813	Diff Expression - Gene - control.all/CLA.all	Chr18 NC_000084	11097	1	reverse	Zfp24	0.00240039	0.197347	0.86	0.137598	951.333	0.86	zinc finger protein 24; Derived by automated computational analysis using gene prediction method: BestRefSeq.	Expression Difference	gene	GeneID:59057; MGI:MGI:1929704	0.0650105	3.03562	3526401F17Rik; 5033419P20Rik; AI480505; AI642085; AL024422; KOX17; ZF-12; Zfp191; Znf24		gene
Sipa1 gene	5651185	5663722	Diff Expression - Gene - control.all/CLA.all	Chr19 NC_000085	12538	1	reverse	Sipa1	0.00246965	-0.210908	0.86	0.139288	424.862	-0.86	signal-induced proliferation associated gene 1; Derived by automated computational analysis using gene prediction method: BestRefSeq,Gnomon.	Expression Difference	gene	GeneID:20469; MGI:MGI:107576	0.0696746	-3.02704	Spa1		gene
Pls3 gene	75785653	75875182	Diff Expression - Gene - control.all/CLA.all	ChrX NC_000086	89530	1	reverse	Pls3	0.00241499	0.16787	0.86	0.137765	3631.33	0.86	plastin 3 (T-isoform); Derived by automated computational analysis using gene prediction method: BestRefSeq,Gnomon.	Expression Difference	gene	GeneID:102866; MGI:MGI:104807	0.0553333	3.03379	AI115446; AL024105		gene
Itm2c gene	85894510	85908698	Diff Expression - Gene - control.all/CLA.all	Chr1 NC_000067	14189	1	forward	Itm2c	0.0027056	-0.148501	0.84	0.145985	18640.5	-0.84	integral membrane protein 2C; Derived by automated computational analysis using gene prediction method: BestRefSeq.	Expression Difference	gene	GeneID:64294; MGI:MGI:1927594	0.0495111	-2.99935	3110038L02Rik; BRI3; Bricd2c; E25; E25C; ITM3		gene
Igsf8 gene	172312367	172319843	Diff Expression - Gene - control.all/CLA.all	Chr1 NC_000067	7477	1	forward	Igsf8	0.00254748	-0.171176	0.84	0.143138	4922.39	-0.84	immunoglobulin superfamily, member 8; Derived by automated computational analysis using gene prediction method: BestRefSeq.	Expression Difference	gene	GeneID:140559; MGI:MGI:2154090	0.0567249	-3.01764	ESTM34; EWI-2; KCT-4; PGRL		gene
0610040B10Rik gene	143329308	143332704	Diff Expression - Gene - control.all/CLA.all	Chr5 NC_000071	3397	1	forward	0610040B10Rik	0.00267782	0.244304	0.84	0.14501	57.1271	0.84	RIKEN cDNA 0610040B10 gene; Derived by automated computational analysis using gene prediction method: BestRefSeq.	Expression Difference	gene	GeneID:67672; MGI:MGI:1914922	0.0813673	3.00249			gene
Arhgap33 gene	30522225	30535171	Diff Expression - Gene - control.all/CLA.all	Chr7 NC_000073	12947	1	reverse	Arhgap33	0.00262233	-0.189229	0.84	0.14407	1920.72	-0.84	Rho GTPase activating protein 33; Derived by automated computational analysis using gene prediction method: BestRefSeq,Gnomon.	Expression Difference	gene	GeneID:233071; MGI:MGI:2673998	0.0628905	-3.00886	AW324378; NOMA-GAP; Snx26; TCGAP		gene
Arap1 gene	101347921	101412586	Diff Expression - Gene - control.all/CLA.all	Chr7 NC_000073	64666	1	forward	Arap1	0.00258837	-0.190377	0.84	0.143813	837.727	-0.84	ArfGAP with RhoGAP domain, ankyrin repeat and PH domain 1; Derived by automated computational analysis using gene prediction method: BestRefSeq,Gnomon.	Expression Difference	gene	GeneID:69710; MGI:MGI:1916960	0.063189	-3.01281	2410002L19Rik; Centd2; mKIAA0782		gene
Ric3 gene	109034268	109083432	Diff Expression - Gene - control.all/CLA.all	Chr7 NC_000073	49165	1	reverse	Ric3	0.00265327	0.110335	0.84	0.144203	2136.03	0.84	RIC3 acetylcholine receptor chaperone; Derived by automated computational analysis using gene prediction method: BestRefSeq,Gnomon.	Expression Difference	gene	GeneID:320360; MGI:MGI:2443887	0.0367135	3.00529	E130307J04Rik		gene
Plppr2 gene	21935684	21948907	Diff Expression - Gene - control.all/CLA.all	Chr9 NC_000075	13224	1	forward	Plppr2	0.00261651	-0.17202	0.84	0.14407	2523.97	-0.84	phospholipid phosphatase related 2; Derived by automated computational analysis using gene prediction method: BestRefSeq,Gnomon.	Expression Difference	gene	GeneID:235044; MGI:MGI:2384575	0.0571585	-3.00953	Lppr2; PRG-4		gene
Dlat gene	50634633	50659780	Diff Expression - Gene - control.all/CLA.all	Chr9 NC_000075	25148	1	reverse	Dlat	0.00263138	0.126372	0.84	0.14407	2593.59	0.84	dihydrolipoamide S-acetyltransferase (E2 component of pyruvate dehydrogenase complex); Derived by automated computational analysis using gene prediction method: BestRefSeq.	Expression Difference	gene	GeneID:235339; MGI:MGI:2385311	0.0420145	3.00781	6332404G05Rik; DLTA; PDC-E2		gene
Herc4 gene	63243751	63317881	Diff Expression - Gene - control.all/CLA.all	Chr10 NC_000076	74131	1	forward	Herc4	0.00256826	0.147647	0.84	0.143346	948.907	0.84	hect domain and RLD 4; Derived by automated computational analysis using gene prediction method: BestRefSeq,Gnomon.	Expression Difference	gene	GeneID:67345; MGI:MGI:1914595	0.0489678	3.01518	1700056O17Rik; 4921531D01Rik; 9530080M15Rik; mKIAA1593		gene
Purb gene	6467599	6476076	Diff Expression - Gene - control.all/CLA.all	Chr11 NC_000077	8478	1	reverse	Purb	0.00264046	0.154249	0.84	0.14407	6082.44	0.84	purine rich element binding protein B; Derived by automated computational analysis using gene prediction method: BestRefSeq.	Expression Difference	gene	GeneID:19291; MGI:MGI:1338779	0.0513007	3.00676	2310015K15Rik; AA114818; Cager-2; D11Bwg0414e		gene
Atg101 gene	101284301	101290947	Diff Expression - Gene - control.all/CLA.all	Chr15 NC_000081	6647	1	forward	Atg101	0.00264118	-0.189709	0.84	0.14407	394.111	-0.84	autophagy related 101; Derived by automated computational analysis using gene prediction method: BestRefSeq,Gnomon.	Expression Difference	gene	GeneID:68118; MGI:MGI:1915368	0.063096	-3.00668	9430023L20Rik; AA407441; AU022967		gene
Trim8 gene	46501648	46516805	Diff Expression - Gene - control.all/CLA.all	Chr19 NC_000085	15158	1	forward	Trim8	0.00257036	-0.162286	0.84	0.143346	1211.53	-0.84	tripartite motif-containing 8; Derived by automatedcomputational analysis using gene prediction method:BestRefSeq,Gnomon.	Expression Difference	gene	GeneID:93679; MGI:MGI:1933302	0.0538275	-3.01493	AA408830; BB006755; GERP; Rnf27		gene
Fbxo3 gene	104027799	104063237	Diff Expression - Gene - control.all/CLA.all	Chr2 NC_000068	35439	1	forward	Fbxo3	0.00282831	0.108867	0.83	0.14779	3267.62	0.83	F-box protein 3; Derived by automated computationalanalysis using gene prediction method: BestRefSeq.	Expression Difference	gene	GeneID:57443; MGI:MGI:1929084	0.0364615	2.98581	1200002G09Rik; 1700026K02Rik; AI046358; Fba		gene
Adgrb2 gene	129984773	130022633	Diff Expression - Gene - control.all/CLA.all	Chr4 NC_000070	37861	1	forward	Adgrb2	0.00283794	-0.170842	0.83	0.14779	5750.72	-0.83	adhesion G protein-coupled receptor B2; Derived by automated computational analysis using gene prediction method: BestRefSeq,Gnomon.	Expression Difference	gene	GeneID:230775; MGI:MGI:2451244	0.0572378	-2.98477	Bai2		gene
Arhgef19 gene	141239587	141257915	Diff Expression - Gene - control.all/CLA.all	Chr4 NC_000070	18329	1	forward	Arhgef19	0.0027947	-0.219609	0.83	0.14779	466.465	-0.83	Rho guanine nucleotide exchange factor (GEF) 19; Derived by automated computational analysis using gene prediction method: BestRefSeq,Gnomon.	Expression Difference	gene	GeneID:213649; MGI:MGI:1925912	0.0734611	-2.98946	6030432F23; 6430573B13Rik; WGEF		gene
Zfp428 gene	24504548	24515682	Diff Expression - Gene - control.all/CLA.all	Chr7 NC_000073	11135	1	forward	Zfp428	0.00288024	-0.227408	0.83	0.149195	377.794	-0.83	zinc finger protein 428; Derived by automated computational analysis using gene prediction method: BestRefSeq,Gnomon.	Expression Difference	gene	GeneID:232969; MGI:MGI:1916463	0.0763052	-2.98024	2410005H09Rik; AV271806; AW047854; Znf428		gene
Bola2 gene	126696000	126696693	Diff Expression - Gene - control.all/CLA.all	Chr7 NC_000073	694	1	forward	Bola2	0.00282616	-0.244806	0.83	0.14779	421.345	-0.83	bolA-like 2 (E. coli); Derived by automated computational analysis using gene prediction method: BestRefSeq.	Expression Difference	gene	GeneID:66162; MGI:MGI:1913412	0.0819836	-2.98604	1110025L05Rik; BolA-2		gene
Cep57l1 gene	41718840	41809868	Diff Expression - Gene - control.all/CLA.all	Chr10 NC_000076	91029	1	reverse	Cep57l1	0.0027755	0.233853	0.83	0.14779	155.174	0.83	centrosomal protein 57-like 1; Derived by automatedcomputational analysis using gene prediction method:BestRefSeq.	Expression Difference	gene	GeneID:103268; MGI:MGI:1915511	0.0781709	2.99157	2410017P07Rik; 4930484D11Rik; AI607327; cep57R		gene
Dohh gene	81384404	81391560	Diff Expression - Gene - control.all/CLA.all	Chr10 NC_000076	7157	1	forward	Dohh	0.00281726	-0.212572	0.83	0.14779	1250.96	-0.83	deoxyhypusine hydroxylase/monooxygenase; Derived byautomated computational analysis using gene predictionmethod: BestRefSeq,Gnomon.	Expression Difference	gene	GeneID:102115; MGI:MGI:1915964	0.0711657	-2.987	1110033C18Rik; AI585913; AL022869; Hlrc1		gene
Agap2 gene	127075269	127093170	Diff Expression - Gene - control.all/CLA.all	Chr10 NC_000076	17902	1	forward	Agap2	0.00280914	-0.167986	0.83	0.14779	5995.62	-0.83	ArfGAP with GTPase domain, ankyrin repeat and PH domain 2; Derived by automated computational analysis using gene prediction method: BestRefSeq,Gnomon.	Expression Difference	gene	GeneID:216439; MGI:MGI:3580016	0.0562224	-2.98789	AGAP-2; Centg1; cnt-g1; mKIAA0167; PIKE		gene
Ddx56 gene	6257545	6269786	Diff Expression - Gene - control.all/CLA.all	Chr11 NC_000077	12242	1	reverse	Ddx56	0.00289543	-0.174271	0.83	0.149195	1142.09	-0.83	DEAD (Asp-Glu-Ala-Asp) box polypeptide 56; Derived by automated computational analysis using gene prediction method: BestRefSeq,Gnomon.	Expression Difference	gene	GeneID:52513; MGI:MGI:1277172	0.0585071	-2.97863	2600001H07Rik; D11Ertd619e; Noh61		gene
Lbhd2 gene	111402049	111412092	Diff Expression - Gene - control.all/CLA.all	Chr12 NC_000078	10044	1	forward	Lbhd2	0.00289765	-0.242714	0.83	0.149195	227.538	-0.83	LBH domain containing 2; Derived by automated computational analysis using gene prediction method: BestRefSeq,Gnomon.	Expression Difference	gene	GeneID:380787; MGI:MGI:2685744	0.0814917	-2.97839	A230065H16Rik; Gm898; Lbh2		gene
Fbxl3 gene	103080239	103099566	Diff Expression - Gene - control.all/CLA.all	Chr14 NC_000080	19328	1	reverse	Fbxl3	0.00272701	0.160913	0.83	0.146611	1859.75	0.83	F-box and leucine-rich repeat protein 3; Derived byautomated computational analysis using gene predictionmethod: BestRefSeq,Gnomon.	Expression Difference	gene	GeneID:50789; MGI:MGI:1354702	0.0536923	2.99694	AU041772; AW212966; FBK; Fbl3a; Fbxl3a; Ovtm; Play68		gene
Ccdc184 gene	98167806	98170134	Diff Expression - Gene - control.all/CLA.all	Chr15 NC_000081	2329	1	forward	Ccdc184	0.00281677	-0.142337	0.83	0.14779	1003.37	-0.83	coiled-coil domain containing 184; Derived by automated computational analysis using gene prediction method: BestRefSeq.	Expression Difference	gene	GeneID:239650; MGI:MGI:2146066	0.0476513	-2.98706	5630400A08; AI836003		gene
Senp2 gene	22009432	22049269	Diff Expression - Gene - control.all/CLA.all	Chr16 NC_000082	39838	1	forward	Senp2	0.00290484	0.14042	0.83	0.149195	2509.23	0.83	SUMO/sentrin specific peptidase 2; Derived by automated computational analysis using gene prediction method: BestRefSeq,Gnomon.	Expression Difference	gene	GeneID:75826; MGI:MGI:1923076	0.0471583	2.97763	2310007L05Rik; 4930538C18Rik; AI646780; AW554757; mKIAA1331; Smt3ip2; SuPr-1		gene
Klf9 gene	23141226	23168129	Diff Expression - Gene - control.all/CLA.all	Chr19 NC_000085	26904	1	forward	Klf9	0.00277464	0.207978	0.83	0.14779	2092.2	0.83	Kruppel-like factor 9; Derived by automated computational analysis using gene prediction method: BestRefSeq.	Expression Difference	gene	GeneID:16601; MGI:MGI:1333856	0.0695192	2.99166	2310051E17Rik; AA589643; BTEB-1; Bteb1; Gm9971		gene
Polr2b gene	77310484	77349328	Diff Expression - Gene - control.all/CLA.all	Chr5 NC_000071	38845	1	forward	Polr2b	0.00294902	0.144766	0.82	0.150946	2354.55	0.82	polymerase (RNA) II (DNA directed) polypeptide B; Derived by automated computational analysis using gene prediction method: BestRefSeq.	Expression Difference	gene	GeneID:231329; MGI:MGI:2388280	0.0486935	2.973	Pol2rb; Rpb140; Rpb2		gene
Unc45a gene	80325292	80341000	Diff Expression - Gene - control.all/CLA.all	Chr7 NC_000073	15709	1	reverse	Unc45a	0.00305239	-0.171798	0.82	0.15174	1259.27	-0.82	unc-45 myosin chaperone A; Derived by automated computational analysis using gene prediction method: BestRefSeq,Gnomon.	Expression Difference	gene	GeneID:101869; MGI:MGI:2142246	0.0579927	-2.96241	AW538196		gene
Junb gene	84976909	84978748	Diff Expression - Gene - control.all/CLA.all	Chr8 NC_000074	1840	1	reverse	Junb	0.00302361	-0.246081	0.82	0.151622	178.002	-0.82	jun B proto-oncogene; Derived by automated computational analysis using gene prediction method: BestRefSeq.	Expression Difference	gene	GeneID:16477; MGI:MGI:96647	0.0829862	-2.96533			gene
Jph3 gene	121730559	121791083	Diff Expression - Gene - control.all/CLA.all	Chr8 NC_000074	60525	1	forward	Jph3	0.00302751	-0.1532	0.82	0.151622	2948.38	-0.82	junctophilin 3; Derived by automated computational analysis using gene prediction method: BestRefSeq.	Expression Difference	gene	GeneID:57340; MGI:MGI:1891497	0.0516707	-2.96493	JP-3; Jp3		gene
Apeh gene	108085413	108094490	Diff Expression - Gene - control.all/CLA.all	Chr9 NC_000075	9078	1	reverse	Apeh	0.00305592	-0.161679	0.82	0.15174	1388.83	-0.82	acylpeptide hydrolase; Derived by automated computational analysis using gene prediction method: BestRefSeq,Gnomon.	Expression Difference	gene	GeneID:235606; MGI:MGI:88041	0.0545835	-2.96206			gene
Uqcr11 gene	80402997	80406821	Diff Expression - Gene - control.all/CLA.all	Chr10 NC_000076	3825	1	reverse	Uqcr11	0.00300612	-0.225649	0.82	0.151622	596.761	-0.82	ubiquinol-cytochrome c reductase, complex III subunit XI; Derived by automated computational analysis using gene prediction method: BestRefSeq.	Expression Difference	gene	GeneID:66594; MGI:MGI:1913844	0.07605	-2.96711	0710008D09Rik; AL022707; Uqcr		gene
Appbp2 gene	85191308	85235120	Diff Expression - Gene - control.all/CLA.all	Chr11 NC_000077	43813	1	reverse	Appbp2	0.00308459	0.147969	0.82	0.152657	901.619	0.82	amyloid beta precursor protein (cytoplasmic tail) binding protein 2; Derived by automated computational analysis using gene prediction method: BestRefSeq.	Expression Difference	gene	GeneID:66884; MGI:MGI:1914134	0.0500032	2.95918	1300003O07Rik; AI465480; PAT1		gene
Zc3h14 gene	98742017	98787774	Diff Expression - Gene - control.all/CLA.all	Chr12 NC_000078	45758	1	forward	Zc3h14	0.00296993	0.137646	0.82	0.151497	1941.2	0.82	zinc finger CCCH type containing 14; Derived by automated computational analysis using gene prediction method: BestRefSeq,Gnomon.	Expression Difference	gene	GeneID:75553; MGI:MGI:1919824	0.0463326	2.97083	1010001P15Rik; 1700016A15Rik; 2700069A02Rik; AU014748		gene
Ly6h gene	75564745	75569470	Diff Expression - Gene - control.all/CLA.all	Chr15 NC_000081	4726	1	reverse	Ly6h	0.00299405	-0.231514	0.82	0.151622	3902.51	-0.82	lymphocyte antigen 6 complex, locus H; Derived by automated computational analysis using gene prediction method: BestRefSeq,Gnomon.	Expression Difference	gene	GeneID:23934; MGI:MGI:1346030	0.0779943	-2.96835			gene
Gga1 gene	78877167	78894585	Diff Expression - Gene - control.all/CLA.all	Chr15 NC_000081	17419	1	forward	Gga1	0.00303279	-0.163033	0.82	0.151622	2182.95	-0.82	golgi associated, gamma adaptin ear containing, ARFbinding protein 1; Derived by automated computationalanalysis using gene prediction method: BestRefSeq,Gnomon.	Expression Difference	gene	GeneID:106039; MGI:MGI:2146207	0.054997	-2.96439	4930406E12Rik; AU016030; AW209092		gene
Tubb6 gene	67390731	67402749	Diff Expression - Gene - control.all/CLA.all	Chr18 NC_000084	12019	1	forward	Tubb6	0.00303325	-0.242527	0.82	0.151622	223.437	-0.82	tubulin, beta 6 class V; Derived by automated computational analysis using gene prediction method: BestRefSeq.	Expression Difference	gene	GeneID:67951; MGI:MGI:1915201	0.0818148	-2.96435	2310057H16Rik; BB220206		gene
Gm28364 gene	74281161	74282714	Diff Expression - Gene - control.all/CLA.all	Chr1 NC_000067	1554	1	forward	Gm28364	0.00314765	-0.187969	0.81	0.153388	1124.59	-0.81	Derived by automated computational analysis using gene prediction method: Gnomon.	Expression Difference	gene	GeneID:108167628; MGI:MGI:5579070	0.063655	-2.95294			gene
Rps6kc1 gene	190772879	190913010	Diff Expression - Gene - control.all/CLA.all	Chr1 NC_000067	140132	1	reverse	Rps6kc1	0.00354109	-0.139	0.81	0.156121	1390.37	-0.81	ribosomal protein S6 kinase polypeptide 1; Derived by automated computational analysis using gene prediction method: BestRefSeq,Gnomon.	Expression Difference	gene	GeneID:320119; MGI:MGI:2443419	0.0476616	-2.91639	AA682037; B130003F20Rik; C80612; Rpk118		gene
Tubb4b gene	25222158	25224702	Diff Expression - Gene - control.all/CLA.all	Chr2 NC_000068	2545	1	reverse	Tubb4b	0.00324409	-0.159223	0.81	0.153388	2702.44	-0.81	tubulin, beta 4B class IVB; Derived by automated computational analysis using gene prediction method: BestRefSeq.	Expression Difference	gene	GeneID:227613; MGI:MGI:1915472	0.0540909	-2.94361	4930542G03Rik; Tubb2c; Tubb2c1		gene
Edf1 gene	25557824	25562084	Diff Expression - Gene - control.all/CLA.all	Chr2 NC_000068	4261	1	forward	Edf1	0.0032101	-0.192118	0.81	0.153388	1697.81	-0.81	endothelial differentiation-related factor 1; Derived by automated computational analysis using gene prediction method: BestRefSeq,Gnomon.	Expression Difference	gene	GeneID:59022; MGI:MGI:1891227	0.0651939	-2.94687	0610008L11Rik; AA409425; MBF1		gene
Sh3glb2 gene	30344777	30359358	Diff Expression - Gene - control.all/CLA.all	Chr2 NC_000068	14582	1	reverse	Sh3glb2	0.00359095	-0.168749	0.81	0.156473	5263.46	-0.81	SH3-domain GRB2-like endophilin B2; Derived by automated computational analysis using gene prediction method: BestRefSeq,Gnomon.	Expression Difference	gene	GeneID:227700; MGI:MGI:2385131	0.0579491	-2.91202	SPAS-1		gene
Sys1 gene	164456930	164480221	Diff Expression - Gene - control.all/CLA.all	Chr2 NC_000068	23292	1	forward	Sys1	0.00318733	-0.188541	0.81	0.153388	680.216	-0.81	SYS1 Golgi-localized integral membrane protein homolog (S. cerevisiae); Derived by automated computational analysis using gene prediction method: BestRefSeq,Gnomon.	Expression Difference	gene	GeneID:66460; MGI:MGI:1913710	0.0639323	-2.94907	2610042O14Rik; AI266964; C87389		gene
Asph gene	9449085	9669344	Diff Expression - Gene - control.all/CLA.all	Chr4 NC_000070	220260	1	reverse	Asph	0.00359074	0.123733	0.81	0.156473	2836.79	0.81	aspartate-beta-hydroxylase; Derived by automated computational analysis using gene prediction method: BestRefSeq,Gnomon.	Expression Difference	gene	GeneID:65973; MGI:MGI:1914186	0.0424901	2.91204	2310005F16Rik; 3110001L23Rik; AI848629; AW261690; AW561901; BAH; C79816; cI-37		gene
Cyp2j9 gene	96568424	96592523	Diff Expression - Gene - control.all/CLA.all	Chr4 NC_000070	24100	1	reverse	Cyp2j9	0.00335542	0.213855	0.81	0.153388	1270.86	0.81	cytochrome P450, family 2, subfamily j, polypeptide9; Derived by automated computational analysis using geneprediction method: BestRefSeq,Gnomon.	Expression Difference	gene	GeneID:74519; MGI:MGI:1921769	0.0729097	2.93315	8430417E17Rik		gene
Hectd3 gene	116995296	117005277	Diff Expression - Gene - control.all/CLA.all	Chr4 NC_000070	9982	1	forward	Hectd3	0.00321901	-0.138132	0.81	0.153388	2178.17	-0.81	HECT domain E3 ubiquitin protein ligase 3; Derived by automated computational analysis using gene prediction method: BestRefSeq,Gnomon.	Expression Difference	gene	GeneID:76608; MGI:MGI:1923858	0.0468878	-2.94601	1700064K09Rik; AI467540; AW743312		gene
Unc119b gene	115122566	115134975	Diff Expression - Gene - control.all/CLA.all	Chr5 NC_000071	12410	1	reverse	Unc119b	0.00337346	-0.179218	0.81	0.153388	529.158	-0.81	unc-119 lipid binding chaperone B; Derived by automated computational analysis using gene prediction method: BestRefSeq.	Expression Difference	gene	GeneID:106840; MGI:MGI:2147162	0.0611354	-2.93148	AA407659; AI414892		gene
Sdsl gene	120458193	120472823	Diff Expression - Gene - control.all/CLA.all	Chr5 NC_000071	14631	1	reverse	Sdsl	0.00328219	-0.215761	0.81	0.153388	282.089	-0.81	serine dehydratase-like; Derived by automated computational analysis using gene prediction method: BestRefSeq,Gnomon.	Expression Difference	gene	GeneID:257635; MGI:MGI:2182607	0.0733881	-2.93999	4432411H13Rik; AI504310; SDH1; SDS-RS1; TDH		gene
Uncx gene	139543865	139548179	Diff Expression - Gene - control.all/CLA.all	Chr5 NC_000071	4315	1	forward	Uncx	0.00343566	-0.239785	0.81	0.153388	60.3779	-0.81	UNC homeobox; Derived by automated computational analysis using gene prediction method: BestRefSeq,Gnomon.	Expression Difference	gene	GeneID:22255; MGI:MGI:108013	0.0819553	-2.92581	Chx4; Uncx4.1		gene
Zfp316 gene	143249695	143270031	Diff Expression - Gene - control.all/CLA.all	Chr5 NC_000071	20337	1	reverse	Zfp316	0.00330468	-0.209138	0.81	0.153388	509.983	-0.81	zinc finger protein 316; Derived by automated computational analysis using gene prediction method: BestRefSeq,Gnomon.	Expression Difference	gene	GeneID:54201; MGI:MGI:1860402	0.0711869	-2.93788	Emzf1; Mzf3; Znf316		gene
Eno2 gene	124760053	124769673	Diff Expression - Gene - control.all/CLA.all	Chr6 NC_000072	9621	1	reverse	Eno2	0.00328959	-0.138012	0.81	0.153388	23266.7	-0.81	enolase 2, gamma neuronal; Derived by automated computational analysis using gene prediction method: BestRefSeq,Gnomon.	Expression Difference	gene	GeneID:13807; MGI:MGI:95394	0.0469542	-2.9393	AI837106; D6Ertd375e; Eno-2; NSE		gene
Kcna1 gene	126636463	126645801	Diff Expression - Gene - control.all/CLA.all	Chr6 NC_000072	9339	1	reverse	Kcna1	0.00339236	0.208176	0.81	0.153388	2012.81	0.81	potassium voltage-gated channel, shaker-related subfamily, member 1; Derived by automated computational analysis using gene prediction method: BestRefSeq.	Expression Difference	gene	GeneID:16485; MGI:MGI:96654	0.071056	2.92975	AI840627; Kca1-1; Kv1.1; MBK1; mceph; Mk-1;Shak		gene
Ttc9b gene	27653924	27656207	Diff Expression - Gene - control.all/CLA.all	Chr7 NC_000073	2284	1	forward	Ttc9b	0.00343606	-0.225621	0.81	0.153388	292.714	-0.81	tetratricopeptide repeat domain 9B; Derived by automated computational analysis using gene prediction method: BestRefSeq.	Expression Difference	gene	GeneID:73032; MGI:MGI:1920282	0.077115	-2.92577	2900074C18Rik		gene
Dhdh gene	45472956	45488888	Diff Expression - Gene - control.all/CLA.all	Chr7 NC_000073	15933	1	reverse	Dhdh	0.00317679	0.198902	0.81	0.153388	297.279	0.81	dihydrodiol dehydrogenase (dimeric); Derived by automated computational analysis using gene prediction method: BestRefSeq,Gnomon.	Expression Difference	gene	GeneID:71755; MGI:MGI:1919005	0.0674221	2.95009	1300018L09Rik; AA591799; B830008H07Rik; Xld-1; Xld1		gene
Il18bp gene	102015074	102018232	Diff Expression - Gene - control.all/CLA.all	Chr7 NC_000073	3159	1	reverse	Il18bp	0.00313938	-0.245434	0.81	0.153388	145.634	-0.81	interleukin 18 binding protein; Derived by automated computational analysis using gene prediction method: BestRefSeq,Gnomon.	Expression Difference	gene	GeneID:16068; MGI:MGI:1333800	0.0830924	-2.95375	Igifbp; IL-18BP; MC54L		gene
Zfp809 gene	22225667	22254117	Diff Expression - Gene - control.all/CLA.all	Chr9 NC_000075	28451	1	forward	Zfp809	0.0034218	0.182533	0.81	0.153388	403.609	0.81	zinc finger protein 809; Derived by automated computational analysis using gene prediction method: BestRefSeq,Gnomon.	Expression Difference	gene	GeneID:235047; MGI:MGI:2143362	0.0623603	2.92706	BB114266; C330026E23		gene
Idh3a gene	54586511	54604662	Diff Expression - Gene - control.all/CLA.all	Chr9 NC_000075	18152	1	forward	Idh3a	0.00326614	0.124019	0.81	0.153388	5329.47	0.81	isocitrate dehydrogenase 3 (NAD+) alpha; Derived byautomated computational analysis using gene predictionmethod: BestRefSeq.	Expression Difference	gene	GeneID:67834; MGI:MGI:1915084	0.0421617	2.94151	1110003P10Rik; 1500012E04Rik; AA407078; AI316514		gene
Pcbp4 gene	106452982	106464012	Diff Expression - Gene - control.all/CLA.all	Chr9 NC_000075	11031	1	forward	Pcbp4	0.00357723	-0.177356	0.81	0.156473	4238.08	-0.81	poly(rC) binding protein 4; Derived by automated computational analysis using gene prediction method: BestRefSeq,Gnomon.	Expression Difference	gene	GeneID:59092; MGI:MGI:1890471	0.0608798	-2.91322	1200003L19Rik; AlphaCP-4		gene
Gna11 gene	81528724	81545162	Diff Expression - Gene - control.all/CLA.all	Chr10 NC_000076	16439	1	reverse	Gna11	0.00328012	-0.124911	0.81	0.153388	2982.17	-0.81	guanine nucleotide binding protein, alpha 11; Derived by automated computational analysis using gene prediction method: BestRefSeq.	Expression Difference	gene	GeneID:14672; MGI:MGI:95766	0.042484	-2.94019	Dsk7; E430025L19; g alpha-11		gene
Timp3 gene	86300412	86349505	Diff Expression - Gene - control.all/CLA.all	Chr10 NC_000076	49094	1	forward	Timp3	0.00337542	0.158408	0.81	0.153388	2211.1	0.81	tissue inhibitor of metalloproteinase 3; Derived byautomated computational analysis using gene predictionmethod: BestRefSeq.	Expression Difference	gene	GeneID:21859; MGI:MGI:98754	0.0540402	2.9313	Timp-3		gene
LOC115487752 gene	3323111	3335751	Diff Expression - Gene - control.all/CLA.all	Chr11 NC_000077	12641	1	reverse	LOC115487752	0.003175	-0.216064	0.81	0.153388	210.468	-0.81	Derived by automated computational analysis using gene prediction method: Gnomon.	Expression Difference	gene	GeneID:115487752	0.0732353	-2.95027			gene
Rnf215 gene	4135157	4141193	Diff Expression - Gene - control.all/CLA.all	Chr11 NC_000077	6037	1	forward	Rnf215	0.00356815	-0.170342	0.81	0.156473	911.853	-0.81	ring finger protein 215; Derived by automated computational analysis using gene prediction method: BestRefSeq,Gnomon.	Expression Difference	gene	GeneID:71673; MGI:MGI:1918923	0.058456	-2.91401	0610009J22Rik; AW557025; C77903		gene
Sqstm1 gene	50200152	50210820	Diff Expression - Gene - control.all/CLA.all	Chr11 NC_000077	10669	1	reverse	Sqstm1	0.00329186	-0.132553	0.81	0.153388	14764.2	-0.81	sequestosome 1; Derived by automated computational analysis using gene prediction method: BestRefSeq.	Expression Difference	gene	GeneID:18412; MGI:MGI:107931	0.0451001	-2.93908	A170; OSF-6; Osi; p62; STAP; STONE14		gene
Gm40191 gene	70239011	70269430	Diff Expression - Gene - control.all/CLA.all	Chr11 NC_000077	30420	1	forward	Gm40191	0.00339605	-0.228286	0.81	0.153388	226.396	-0.81	Derived by automated computational analysis using gene prediction method: Gnomon.	Expression Difference	gene	GeneID:105244601; MGI:MGI:5623076	0.0779289	-2.92941			gene
Phb gene	95666957	95680773	Diff Expression - Gene - control.all/CLA.all	Chr11 NC_000077	13817	1	forward	Phb	0.00345709	-0.148394	0.81	0.153388	1634.99	-0.81	prohibitin; Derived by automated computational analysis using gene prediction method: BestRefSeq.	Expression Difference	gene	GeneID:18673; MGI:MGI:97572	0.0507526	-2.92387	Bap32		gene
Plcd3 gene	103070296	103101710	Diff Expression - Gene - control.all/CLA.all	Chr11 NC_000077	31415	1	reverse	Plcd3	0.00320041	-0.201791	0.81	0.153388	292.267	-0.81	phospholipase C, delta 3; Derived by automated computational analysis using gene prediction method: BestRefSeq,Gnomon.	Expression Difference	gene	GeneID:72469; MGI:MGI:107451	0.0684546	-2.9478	2610205J15Rik; mKIAA1964		gene
Cbx8 gene	119036303	119040913	Diff Expression - Gene - control.all/CLA.all	Chr11 NC_000077	4611	1	reverse	Cbx8	0.00341151	-0.209939	0.81	0.153388	217.134	-0.81	chromobox 8; Derived by automated computational analysis using gene prediction method: BestRefSeq,Gnomon.	Expression Difference	gene	GeneID:30951; MGI:MGI:1353589	0.0717004	-2.928	Pc3		gene
Psma6 gene	55384222	55418459	Diff Expression - Gene - control.all/CLA.all	Chr12 NC_000078	34238	1	forward	Psma6	0.00316881	0.139416	0.81	0.153388	2509.82	0.81	proteasome (prosome, macropain) subunit, alpha type6; Derived by automated computational analysis using geneprediction method: BestRefSeq.	Expression Difference	gene	GeneID:26443; MGI:MGI:1347006	0.0472459	2.95087	IOTA		gene
Cep170b gene	112721514	112746592	Diff Expression - Gene - control.all/CLA.all	Chr12 NC_000078	25079	1	forward	Cep170b	0.00350614	-0.16249	0.81	0.155038	5360.39	-0.81	centrosomal protein 170B; Derived by automated computational analysis using gene prediction method: BestRefSeq,Gnomon.	Expression Difference	gene	GeneID:217882; MGI:MGI:2145043	0.0556572	-2.91948	AI466840; AW555464; Kiaa0284; mKIAA0284		gene
Zfp58 gene	67490167	67500522	Diff Expression - Gene - control.all/CLA.all	Chr13 NC_000079	10356	1	reverse	Zfp58	0.0034561	0.242901	0.81	0.153388	187.504	0.81	zinc finger protein 58; Derived by automated computational analysis using gene prediction method: BestRefSeq.	Expression Difference	gene	GeneID:238693; MGI:MGI:99205	0.0830726	2.92396	A530094I17Rik; Mfg-1; Mfg1; Rslcan5; Zfp817		gene
Erap1 gene	74639573	74693205	Diff Expression - Gene - control.all/CLA.all	Chr13 NC_000079	53633	1	forward	Erap1	0.00345611	0.198791	0.81	0.153388	408.266	0.81	endoplasmic reticulum aminopeptidase 1; Derived by automated computational analysis using gene prediction method: BestRefSeq,Gnomon.	Expression Difference	gene	GeneID:80898; MGI:MGI:1933403	0.067987	2.92396	A-LAP; ARTS-1; Arts1; ERAAP; PILSA; PILSAP		gene
Cdk7 gene	100697024	100730942	Diff Expression - Gene - control.all/CLA.all	Chr13 NC_000079	33919	1	reverse	Cdk7	0.00337453	0.128167	0.81	0.153388	1409.77	0.81	cyclin-dependent kinase 7; Derived by automated computational analysis using gene prediction method: BestRefSeq.	Expression Difference	gene	GeneID:12572; MGI:MGI:102956	0.0437224	2.93139	AI323415; AI528512; C230069N13; Cdkn7; Crk4		gene
Mlc1 gene	88955884	88982693	Diff Expression - Gene - control.all/CLA.all	Chr15 NC_000081	26810	1	reverse	Mlc1	0.00345857	-0.134341	0.81	0.153388	6763	-0.81	megalencephalic leukoencephalopathy with subcortical cysts 1 homolog (human); Derived by automated computational analysis using gene prediction method: BestRefSeq,Gnomon.	Expression Difference	gene	GeneID:170790; MGI:MGI:2157910	0.0459483	-2.92374	AW048630; BB074274; Kiaa0027-hp; LVM; MLC; VL; WKL1		gene
Mtch1 gene	29332076	29347947	Diff Expression - Gene - control.all/CLA.all	Chr17 NC_000083	15872	1	reverse	Mtch1	0.00329991	-0.127842	0.81	0.153388	12423.7	-0.81	mitochondrial carrier 1; Derived by automated computational analysis using gene prediction method: BestRefSeq,Gnomon.	Expression Difference	gene	GeneID:56462; MGI:MGI:1929261	0.0435086	-2.93832	2310034O17Rik; AI255158; AU018396; C77849; PSAP		gene
Rsph9 gene	46122038	46144242	Diff Expression - Gene - control.all/CLA.all	Chr17 NC_000083	22205	1	reverse	Rsph9	0.00335256	-0.144537	0.81	0.153388	1154.28	-0.81	radial spoke head 9 homolog (Chlamydomonas); Derived by automated computational analysis using gene prediction method: BestRefSeq,Gnomon.	Expression Difference	gene	GeneID:75564; MGI:MGI:1922814	0.0492728	-2.93341	1700027N10Rik		gene
Foxp4 gene	47867133	47924632	Diff Expression - Gene - control.all/CLA.all	Chr17 NC_000083	57500	1	reverse	Foxp4	0.0033412	-0.17641	0.81	0.153388	1361.93	-0.81	forkhead box P4; Derived by automated computationalanalysis using gene prediction method: BestRefSeq,Gnomon.	Expression Difference	gene	GeneID:74123; MGI:MGI:1921373	0.0601164	-2.93447	1200010K03Rik; 2310007G05Rik; mFKHLA		gene
Cpeb3 gene	37019341	37207620	Diff Expression - Gene - control.all/CLA.all	Chr19 NC_000085	188280	1	reverse	Cpeb3	0.00327282	0.14544	0.81	0.153388	2761.24	0.81	cytoplasmic polyadenylation element binding protein3; Derived by automated computational analysis using geneprediction method: BestRefSeq,Gnomon.	Expression Difference	gene	GeneID:208922; MGI:MGI:2443075	0.0494545	2.94088	4831444O18Rik; CPE-BP3; mKIAA0940		gene
Nudt11 gene	6047471	6054751	Diff Expression - Gene - control.all/CLA.all	ChrX NC_000086	7281	1	forward	Nudt11	0.0031252	0.189255	0.81	0.153388	382.662	0.81	nudix (nucleoside diphosphate linked moiety X)-typemotif 11; Derived by automated computational analysisusing gene prediction method: BestRefSeq,Gnomon.	Expression Difference	gene	GeneID:58242; MGI:MGI:1930957	0.0640426	2.95515	DIPP3; Dipp3a; DIPP3b; Nudt10		gene
Cad gene	31054620	31078479	Diff Expression - Gene - control.all/CLA.all	Chr5 NC_000071	23860	1	forward	Cad	0.00375465	-0.180555	0.8	0.159877	756.166	-0.8	carbamoyl-phosphate synthetase 2, aspartate transcarbamylase, and dihydroorotase; Derived by automated computational analysis using gene prediction method: BestRefSeq,Gnomon.	Expression Difference	gene	GeneID:69719; MGI:MGI:1916969	0.0623018	-2.89807	2410008J01Rik; AU018859; Cpad		gene
Tmem132b gene	125532418	125792583	Diff Expression - Gene - control.all/CLA.all	Chr5 NC_000071	260166	1	forward	Tmem132b	0.00368793	0.12683	0.8	0.15839	1692.34	0.8	transmembrane protein 132B; Derived by automated computational analysis using gene prediction method: BestRefSeq.	Expression Difference	gene	GeneID:208151; MGI:MGI:3609245	0.0436788	2.90369	AK220418; mKIAA1786		gene
Greb1 gene	16670615	16801394	Diff Expression - Gene - control.all/CLA.all	Chr12 NC_000078	130780	1	reverse	Greb1	0.00365631	-0.223597	0.8	0.157485	242.181	-0.8	gene regulated by estrogen in breast cancer protein; Derived by automated computational analysis using gene prediction method: BestRefSeq,Gnomon.	Expression Difference	gene	GeneID:268527; MGI:MGI:2149712	0.076933	-2.90639	5730583K22Rik; 9130004E13; AF180470; AU023194; mKIAA0575		gene
Map4k5 gene	69803757	69893163	Diff Expression - Gene - control.all/CLA.all	Chr12 NC_000078	89407	1	reverse	Map4k5	0.00374847	0.146465	0.8	0.159877	772.276	0.8	mitogen-activated protein kinase kinase kinase kinase 5; Derived by automated computational analysis using gene prediction method: BestRefSeq,Gnomon.	Expression Difference	gene	GeneID:399510; MGI:MGI:1925503	0.0505297	2.89859	4432415E19Rik; GCKR; KHS; MAPKKKK5		gene
Tmem44 gene	30511855	30550825	Diff Expression - Gene - control.all/CLA.all	Chr16 NC_000082	38971	1	reverse	Tmem44	0.00362043	-0.162254	0.8	0.156843	702.631	-0.8	transmembrane protein 44; Derived by automated computational analysis using gene prediction method: BestRefSeq,Gnomon.	Expression Difference	gene	GeneID:224090; MGI:MGI:1924489	0.0557676	-2.90947	1700007N03Rik; 9330161C17Rik; B230220N21		gene
6330415G19Rik gene	23550799	23565294	Diff Expression - Gene - control.all/CLA.all	Chr17 NC_000083	14496	1	forward	6330415G19Rik	0.003653	-0.201403	0.8	0.157485	147.689	-0.8	RIKEN cDNA 6330415G19 gene; Derived by automated computational analysis using gene prediction method: BestRefSeq.	Expression Difference	gene	GeneID:320020; MGI:MGI:2443182	0.0692901	-2.90667			gene
Zfp952 gene	32993108	33005457	Diff Expression - Gene - control.all/CLA.all	Chr17 NC_000083	12350	1	forward	Zfp952	0.00373732	0.172211	0.8	0.159877	525.415	0.8	zinc finger protein 952; Derived by automated computational analysis using gene prediction method: BestRefSeq,Gnomon.	Expression Difference	gene	GeneID:240067; MGI:MGI:2441928	0.0593928	2.89952	BC057593; C920016K16Rik		gene
1110059E24Rik gene	21597313	21652791	Diff Expression - Gene - control.all/CLA.all	Chr19 NC_000085	55479	1	reverse	1110059E24Rik	0.0036136	0.165514	0.8	0.156843	603.68	0.8	RIKEN cDNA 1110059E24 gene; Derived by automated computational analysis using gene prediction method: BestRefSeq.	Expression Difference	gene	GeneID:66206; MGI:MGI:1913456	0.0568764	2.91006			gene
Asic4 gene	75450510	75474340	Diff Expression - Gene - control.all/CLA.all	Chr1 NC_000067	23831	1	forward	Asic4	0.00402571	-0.1986	0.79	0.163541	312.21	-0.79	acid-sensing (proton-gated) ion channel family member 4; Derived by automated computational analysis using gene prediction method: BestRefSeq.	Expression Difference	gene	GeneID:241118; MGI:MGI:2652846	0.0690508	-2.87614	Accn4; BNAC4		gene
Wdr26 gene	181173226	181220921	Diff Expression - Gene - control.all/CLA.all	Chr1 NC_000067	47696	1	reverse	Wdr26	0.00395524	0.123016	0.79	0.162415	2764.51	0.79	WD repeat domain 26; Derived by automated computational analysis using gene prediction method: BestRefSeq,Gnomon.	Expression Difference	gene	GeneID:226757; MGI:MGI:1923825	0.0426886	2.88171	1600024A01Rik; AA693241; AI447817; AU044014; C77982; Gid7		gene
Gm2164 gene	124522925	124657504	Diff Expression - Gene - control.all/CLA.all	Chr4 NC_000070	134580	1	reverse	Gm2164	0.00398317	-0.205661	0.79	0.163103	197.125	-0.79	Derived by automated computational analysis using gene prediction method: Gnomon.	Expression Difference	gene	GeneID:100039332; MGI:MGI:3780334	0.0714228	-2.87949			gene
Fam43b gene	138394092	138396458	Diff Expression - Gene - control.all/CLA.all	Chr4 NC_000070	2367	1	reverse	Fam43b	0.00382475	-0.206812	0.79	0.162042	349.194	-0.79	family with sequence similarity 43, member B; Derived by automated computational analysis using gene prediction method: BestRefSeq.	Expression Difference	gene	GeneID:625638; MGI:MGI:3651622	0.0715051	-2.89226			gene
Fbxo2 gene	148160198	148166420	Diff Expression - Gene - control.all/CLA.all	Chr4 NC_000070	6223	1	forward	Fbxo2	0.00386065	-0.195321	0.79	0.162042	1547.81	-0.79	F-box protein 2; Derived by automated computationalanalysis using gene prediction method: BestRefSeq,Gnomon.	Expression Difference	gene	GeneID:230904; MGI:MGI:2446216	0.0676009	-2.88933	FBG1; Fbs1; Fbs2; FBX2; NFB42; Prpl4		gene
Txnrd3 gene	89643988	89675529	Diff Expression - Gene - control.all/CLA.all	Chr6 NC_000072	31542	1	forward	Txnrd3	0.00389222	0.203384	0.79	0.162042	348.195	0.79	thioredoxin reductase 3; Derived by automated computational analysis using gene prediction method: BestRefSeq.	Expression Difference	gene	GeneID:232223; MGI:MGI:2386711	0.0704539	2.88677	AI196535; TGR; TR2		gene
Pgls gene	71592184	71596267	Diff Expression - Gene - control.all/CLA.all	Chr8 NC_000074	4084	1	forward	Pgls	0.00388811	-0.217903	0.79	0.162042	476.6	-0.79	6-phosphogluconolactonase; Derived by automated computational analysis using gene prediction method: BestRefSeq.	Expression Difference	gene	GeneID:66171; MGI:MGI:1913421	0.0754749	-2.8871	1110030K05Rik; AI447866; Plgs		gene
Camkv gene	107935851	107949691	Diff Expression - Gene - control.all/CLA.all	Chr9 NC_000075	13841	1	forward	Camkv	0.0040267	-0.17863	0.79	0.163541	6637.98	-0.79	CaM kinase-like vesicle-associated; Derived by automated computational analysis using gene prediction method: BestRefSeq,Gnomon.	Expression Difference	gene	GeneID:235604; MGI:MGI:2384296	0.0621094	-2.87606	1G5; BB074618; BC017634		gene
Trmt11 gene	30534225	30602149	Diff Expression - Gene - control.all/CLA.all	Chr10 NC_000076	67925	1	reverse	Trmt11	0.00387078	0.204711	0.79	0.162042	344.198	0.79	tRNA methyltransferase 11; Derived by automated computational analysis using gene prediction method: BestRefSeq,Gnomon.	Expression Difference	gene	GeneID:73681; MGI:MGI:1920931	0.0708708	2.8885	2410075D05Rik; 3110045I18Rik; AW213713		gene
Srebf1 gene	60199084	60224186	Diff Expression - Gene - control.all/CLA.all	Chr11 NC_000077	25103	1	reverse	Srebf1	0.00395177	-0.167351	0.79	0.162415	2557.76	-0.79	sterol regulatory element binding transcription factor 1; Derived by automated computational analysis using gene prediction method: BestRefSeq,Gnomon.	Expression Difference	gene	GeneID:20787; MGI:MGI:107606	0.0580678	-2.88199	ADD1; bHLHd1; SREBP1		gene
1700003D09Rik gene	98350718	98358283	Diff Expression - Gene - control.all/CLA.all	Chr11 NC_000077	7566	1	reverse	1700003D09Rik	0.00384001	-0.234044	0.79	0.162042	279.596	-0.79	RIKEN cDNA 1700003D09 gene; Derived by automated computational analysis using gene prediction method: BestRefSeq.	Expression Difference	gene	GeneID:69338; MGI:MGI:1916588	0.0809555	-2.89101			gene
Coa3 gene	101277970	101278948	Diff Expression - Gene - control.all/CLA.all	Chr11 NC_000077	979	1	reverse	Coa3	0.00393386	-0.154878	0.79	0.162415	1048.48	-0.79	cytochrome C oxidase assembly factor 3; Derived by automated computational analysis using gene prediction method: BestRefSeq.	Expression Difference	gene	GeneID:52469; MGI:MGI:1098757	0.0537132	-2.88342	1810033A19Rik; Ccdc56; D11Ertd99e; HSPC009		gene
Ddx42 gene	106216887	106249140	Diff Expression - Gene - control.all/CLA.all	Chr11 NC_000077	32254	1	forward	Ddx42	0.00391617	0.125959	0.79	0.162415	2331.68	0.79	DEAD (Asp-Glu-Ala-Asp) box polypeptide 42; Derived by automated computational analysis using gene prediction method: BestRefSeq,Gnomon.	Expression Difference	gene	GeneID:72047; MGI:MGI:1919297	0.0436624	2.88484	1810047H21Rik; AW319508; AW556242; B430002H05Rik; RHELP; RNAHP; SF3b125		gene
Rad17 gene	100617164	100651061	Diff Expression - Gene - control.all/CLA.all	Chr13 NC_000079	33898	1	reverse	Rad17	0.00387055	0.203681	0.79	0.162042	533.109	0.79	RAD17 checkpoint clamp loader component; Derived byautomated computational analysis using gene predictionmethod: BestRefSeq.	Expression Difference	gene	GeneID:19356; MGI:MGI:1333807	0.0705139	2.88852	MmRad24		gene
Cacna1i gene	80287238	80398292	Diff Expression - Gene - control.all/CLA.all	Chr15 NC_000081	111055	1	forward	Cacna1i	0.00386395	-0.178025	0.79	0.162042	1627.31	-0.79	calcium channel, voltage-dependent, alpha 1I subunit; Derived by automated computational analysis using gene prediction method: BestRefSeq,Gnomon.	Expression Difference	gene	GeneID:239556; MGI:MGI:2178051	0.0616203	-2.88906	Ca(V)3.3		gene
Twsg1 gene	65923065	65951187	Diff Expression - Gene - control.all/CLA.all	Chr17 NC_000083	28123	1	reverse	Twsg1	0.0040059	0.175971	0.79	0.163541	622.41	0.79	twisted gastrulation BMP signaling modulator 1; Derived by automated computational analysis using gene prediction method: BestRefSeq.	Expression Difference	gene	GeneID:65960; MGI:MGI:2137520	0.0611501	2.8777	1810013J15Rik; 9030422N06Rik; AW552143; D17Ertd403e; Tsg; Twg		gene
Rab18 gene	6765167	6791606	Diff Expression - Gene - control.all/CLA.all	Chr18 NC_000084	26440	1	forward	Rab18	0.0039555	0.162997	0.79	0.162415	2825.43	0.79	RAB18, member RAS oncogene family; Derived by automated computational analysis using gene prediction method: BestRefSeq.	Expression Difference	gene	GeneID:19330; MGI:MGI:102790	0.0565629	2.88169	AA959686		gene
Uchl5 gene	143777234	143807466	Diff Expression - Gene - control.all/CLA.all	Chr1 NC_000067	30233	1	forward	Uchl5	0.00439742	0.17536	0.78	0.165095	1212.69	0.78	ubiquitin carboxyl-terminal esterase L5; Derived byautomated computational analysis using gene predictionmethod: BestRefSeq,Gnomon.	Expression Difference	gene	GeneID:56207; MGI:MGI:1914848	0.0615696	2.84815	5830413B11Rik; Uch37		gene
Spopl gene	23507466	23572132	Diff Expression - Gene - control.all/CLA.all	Chr2 NC_000068	64667	1	reverse	Spopl	0.00451307	0.200487	0.78	0.166549	266.209	0.78	speckle-type BTB/POZ protein-like; Derived by automated computational analysis using gene prediction method: BestRefSeq,Gnomon.	Expression Difference	gene	GeneID:76857; MGI:MGI:1924107	0.0705972	2.83988	4921517N04Rik; AU014935; BB233739; E430033K04Rik		gene
Uap1l1 gene	25361489	25365682	Diff Expression - Gene - control.all/CLA.all	Chr2 NC_000068	4194	1	reverse	Uap1l1	0.0042982	-0.203926	0.78	0.165095	394.966	-0.78	UDP-N-acteylglucosamine pyrophosphorylase 1-like 1;Derived by automated computational analysis using geneprediction method: BestRefSeq,Gnomon.	Expression Difference	gene	GeneID:227620; MGI:MGI:2443318	0.0714175	-2.85541	5730445F03Rik		gene
Ak1 gene	32621758	32635058	Diff Expression - Gene - control.all/CLA.all	Chr2 NC_000068	13301	1	forward	Ak1	0.00446262	-0.154178	0.78	0.165095	2194.71	-0.78	adenylate kinase 1; Derived by automated computational analysis using gene prediction method: BestRefSeq,Gnomon.	Expression Difference	gene	GeneID:11636; MGI:MGI:87977	0.0542219	-2.84346	Ak-1; B430205N08Rik		gene
Tyro3 gene	119797740	119818104	Diff Expression - Gene - control.all/CLA.all	Chr2 NC_000068	20365	1	forward	Tyro3	0.00424767	-0.167271	0.78	0.165095	1969.79	-0.78	TYRO3 protein tyrosine kinase 3; Derived by automated computational analysis using gene prediction method: BestRefSeq,Gnomon.	Expression Difference	gene	GeneID:22174; MGI:MGI:104294	0.0585034	-2.85916	AI323366; Brt; Dtk; Etk-2; etk2/tyro3; Rse;Sky; Tif; tk19-1; TK19-2		gene
Stmn3 gene	181306459	181314500	Diff Expression - Gene - control.all/CLA.all	Chr2 NC_000068	8042	1	reverse	Stmn3	0.00439703	-0.175303	0.78	0.165095	12793.3	-0.78	stathmin-like 3; Derived by automated computationalanalysis using gene prediction method: BestRefSeq.	Expression Difference	gene	GeneID:20262; MGI:MGI:1277137	0.0615493	-2.84818	9330161A03Rik; AI604839; R75323; Sclip		gene
Exosc8 gene	54728679	54735364	Diff Expression - Gene - control.all/CLA.all	Chr3 NC_000069	6686	1	reverse	Exosc8	0.00430939	0.192109	0.78	0.165095	579.89	0.78	exosome component 8; Derived by automated computational analysis using gene prediction method: BestRefSeq.	Expression Difference	gene	GeneID:69639; MGI:MGI:1916889	0.0672987	2.85458	2310032N20Rik; CIP3; mKIAA4013		gene
Etnppl gene	130617448	130635750	Diff Expression - Gene - control.all/CLA.all	Chr3 NC_000069	18303	1	forward	Etnppl	0.00441362	0.214032	0.78	0.165095	2650.55	0.78	ethanolamine phosphate phospholyase; Derived by automated computational analysis using gene prediction method: BestRefSeq.	Expression Difference	gene	GeneID:71760; MGI:MGI:1919010	0.0751787	2.84698	1300019H02Rik; Agxt2l1; AI195447		gene
Adgrl4 gene	151437882	151545081	Diff Expression - Gene - control.all/CLA.all	Chr3 NC_000069	107200	1	forward	Adgrl4	0.00419848	0.221696	0.78	0.165095	421.406	0.78	adhesion G protein-coupled receptor L4; Derived by automated computational analysis using gene prediction method: BestRefSeq.	Expression Difference	gene	GeneID:170757; MGI:MGI:2655562	0.0774388	2.86285	1110033N21Rik; Eltd1; Etl; ETL1		gene
1110065P20Rik gene	124849485	124850730	Diff Expression - Gene - control.all/CLA.all	Chr4 NC_000070	1246	1	reverse	1110065P20Rik	0.00442033	-0.234839	0.78	0.165095	267.165	-0.78	RIKEN cDNA 1110065P20 gene; Derived by automated computational analysis using gene prediction method: BestRefSeq,Gnomon.	Expression Difference	gene	GeneID:68920; MGI:MGI:1916170	0.0825012	-2.8465	C530005M16Rik		gene
Vwa1 gene	155768495	155774693	Diff Expression - Gene - control.all/CLA.all	Chr4 NC_000070	6199	1	reverse	Vwa1	0.00406746	-0.187689	0.78	0.164749	818.236	-0.78	von Willebrand factor A domain containing 1; Derived by automated computational analysis using gene prediction method: BestRefSeq,Gnomon.	Expression Difference	gene	GeneID:246228; MGI:MGI:2179729	0.0653313	-2.87288	4932416A11Rik; WARP		gene
Rasal1 gene	120648040	120679597	Diff Expression - Gene - control.all/CLA.all	Chr5 NC_000071	31558	1	forward	Rasal1	0.00432026	-0.174678	0.78	0.165095	1437.23	-0.78	RAS protein activator like 1 (GAP1 like); Derived by automated computational analysis using gene prediction method: BestRefSeq,Gnomon.	Expression Difference	gene	GeneID:19415; MGI:MGI:1330842	0.0612095	-2.85378	MRASAL		gene
Pheta1 gene	121848997	121854604	Diff Expression - Gene - control.all/CLA.all	Chr5 NC_000071	5608	1	forward	Pheta1	0.00428361	-0.199033	0.78	0.165095	294.022	-0.78	PH domain containing endocytic trafficking adaptor 1; Derived by automated computational analysis using gene prediction method: BestRefSeq.	Expression Difference	gene	GeneID:231717; MGI:MGI:2442708	0.0696775	-2.85648	A230106M15Rik; AU017694; Fam109a; IPIP27A; Ses1		gene
Bcam gene	19756138	19770532	Diff Expression - Gene - control.all/CLA.all	Chr7 NC_000073	14395	1	reverse	Bcam	0.00427223	-0.162004	0.78	0.165095	965.365	-0.78	basal cell adhesion molecule; Derived by automated computational analysis using gene prediction method: BestRefSeq.	Expression Difference	gene	GeneID:57278; MGI:MGI:1929940	0.0566978	-2.85733	1200005K12Rik; B-CAM; Gplu; Lu		gene
Sptbn4 gene	27356383	27447704	Diff Expression - Gene - control.all/CLA.all	Chr7 NC_000073	91322	1	reverse	Sptbn4	0.00438747	-0.18986	0.78	0.165095	4376.55	-0.78	spectrin beta, non-erythrocytic 4; Derived by automated computational analysis using gene prediction method: BestRefSeq,Gnomon.	Expression Difference	gene	GeneID:80297; MGI:MGI:1890574	0.0666441	-2.84887	1700022P15Rik; 5830426A08Rik; dyn; lnd; nmf261; nmf379; qv; ROSA62; SpbIV; Spnb4		gene
Plekhg2 gene	28359603	28372681	Diff Expression - Gene - control.all/CLA.all	Chr7 NC_000073	13079	1	reverse	Plekhg2	0.00442731	-0.234897	0.78	0.165095	146.592	-0.78	pleckstrin homology domain containing, family G (with RhoGef domain) member 2; Derived by automated computational analysis using gene prediction method: BestRefSeq,Gnomon.	Expression Difference	gene	GeneID:101497; MGI:MGI:2141874	0.0825362	-2.84599	AI194308; Clg; Cslg		gene
Serpinh1 gene	99345375	99353239	Diff Expression - Gene - control.all/CLA.all	Chr7 NC_000073	7865	1	reverse	Serpinh1	0.00422739	-0.215668	0.78	0.165095	368.577	-0.78	serine (or cysteine) peptidase inhibitor, clade H, member 1; Derived by automated computational analysis using gene prediction method: BestRefSeq,Gnomon.	Expression Difference	gene	GeneID:12406; MGI:MGI:88283	0.0753904	-2.86068	BERF-1; Cbp1; Cbp2; gp46; Hsp47; J6; Serpinh2		gene
Coprs gene	13884787	13890352	Diff Expression - Gene - control.all/CLA.all	Chr8 NC_000074	5566	1	reverse	Coprs	0.00443395	-0.189125	0.78	0.165095	818.393	-0.78	coordinator of PRMT5, differentiation stimulator; Derived by automated computational analysis using gene prediction method: BestRefSeq,Gnomon.	Expression Difference	gene	GeneID:66423; MGI:MGI:1913673	0.0664643	-2.84552	1700029I03Rik; 2410022L05Rik; AA409325; AI256813; C85432; Copr5		gene
Coq9 gene	94838413	94854895	Diff Expression - Gene - control.all/CLA.all	Chr8 NC_000074	16483	1	forward	Coq9	0.004293	-0.158276	0.78	0.165095	1475.23	-0.78	coenzyme Q9; Derived by automated computational analysis using gene prediction method: BestRefSeq.	Expression Difference	gene	GeneID:67914; MGI:MGI:1915164	0.0554229	-2.85579	2310005O14Rik; C78387		gene
Cyba gene	122424771	122432940	Diff Expression - Gene - control.all/CLA.all	Chr8 NC_000074	8170	1	reverse	Cyba	0.00443155	-0.236306	0.78	0.165095	162.778	-0.78	cytochrome b-245, alpha polypeptide; Derived by automated computational analysis using gene prediction method: BestRefSeq.	Expression Difference	gene	GeneID:13057; MGI:MGI:1316658	0.0830402	-2.84569	b558; nmf333; p22-phox; p22phox		gene
Serinc1 gene	57515774	57532529	Diff Expression - Gene - control.all/CLA.all	Chr10 NC_000076	16756	1	reverse	Serinc1	0.00412628	0.146988	0.78	0.165095	19179.5	0.78	serine incorporator 1; Derived by automated computational analysis using gene prediction method: BestRefSeq.	Expression Difference	gene	GeneID:56442; MGI:MGI:1926228	0.0512449	2.86834	1500011D18Rik; AI315070; AIGP-2; mKIAA1253;Tde1l; Tde2; TMS-2; Tms2		gene
Cep83os gene	94673493	94688613	Diff Expression - Gene - control.all/CLA.all	Chr10 NC_000076	15121	1	reverse	Cep83os	0.00442671	0.166215	0.78	0.165095	503.77	0.78	centrosomal protein 83, opposite strand; Derived byautomated computational analysis using gene predictionmethod: BestRefSeq.	Expression Difference	gene	GeneID:67723; MGI:MGI:1914973	0.0584023	2.84604	4932415G12Rik; Ccdc41os1		gene
Dld gene	31331562	31351471	Diff Expression - Gene - control.all/CLA.all	Chr12 NC_000078	19910	1	reverse	Dld	0.00417831	0.121033	0.78	0.165095	3026.24	0.78	dihydrolipoamide dehydrogenase; Derived by automated computational analysis using gene prediction method: BestRefSeq.	Expression Difference	gene	GeneID:13382; MGI:MGI:107450	0.0422545	2.86438			gene
Tmem121 gene	113185903	113189523	Diff Expression - Gene - control.all/CLA.all	Chr12 NC_000078	3621	1	forward	Tmem121	0.00444889	-0.235318	0.78	0.165095	190.216	-0.78	transmembrane protein 121; Derived by automated computational analysis using gene prediction method: BestRefSeq,Gnomon.	Expression Difference	gene	GeneID:69195; MGI:MGI:1916445	0.082729	-2.84444	2410008J05Rik; Hole		gene
Cab39l gene	59440934	59548904	Diff Expression - Gene - control.all/CLA.all	Chr14 NC_000080	107971	1	forward	Cab39l	0.00445739	0.175031	0.78	0.165095	924.026	0.78	calcium binding protein 39-like; Derived by automated computational analysis using gene prediction method: BestRefSeq,Gnomon.	Expression Difference	gene	GeneID:69008; MGI:MGI:1914081	0.0615473	2.84384	1500031K13Rik; 2810425O13Rik; 4930520C08Rik; AA589432; MO2L		gene
Lacc1 gene	77021739	77036929	Diff Expression - Gene - control.all/CLA.all	Chr14 NC_000080	15191	1	reverse	Lacc1	0.0043041	0.232876	0.78	0.165095	130.841	0.78	laccase domain containing 1; Derived by automated computational analysis using gene prediction method: BestRefSeq,Gnomon.	Expression Difference	gene	GeneID:210808; MGI:MGI:2445077	0.0815687	2.85497	9030625A04Rik		gene
Ptp4a3 gene	73723145	73758766	Diff Expression - Gene - control.all/CLA.all	Chr15 NC_000081	35622	1	forward	Ptp4a3	0.00420164	-0.163729	0.78	0.165095	876.682	-0.78	protein tyrosine phosphatase 4a3; Derived by automated computational analysis using gene prediction method: BestRefSeq,Gnomon.	Expression Difference	gene	GeneID:19245; MGI:MGI:1277098	0.0571958	-2.86261	AV088979; pPtp4a3; Prl-3		gene
Smdt1 gene	82346046	82349062	Diff Expression - Gene - control.all/CLA.all	Chr15 NC_000081	3017	1	forward	Smdt1	0.00411356	-0.192811	0.78	0.165095	1548.81	-0.78	single-pass membrane protein with aspartate rich tail 1; Derived by automated computational analysis using gene prediction method: BestRefSeq.	Expression Difference	gene	GeneID:69029; MGI:MGI:1916279	0.0671975	-2.86932	1500032L24Rik; Emre		gene
Rogdi gene	5008729	5013574	Diff Expression - Gene - control.all/CLA.all	Chr16 NC_000082	4846	1	reverse	Rogdi	0.00418204	-0.135021	0.78	0.165095	3181.55	-0.78	rogdi homolog; Derived by automated computational analysis using gene prediction method: BestRefSeq,Gnomon.	Expression Difference	gene	GeneID:66049; MGI:MGI:1913299	0.0471427	-2.86409	0610011C19Rik; AU020118; C76152; Lzf		gene
Sdf2l1 gene	17130138	17132383	Diff Expression - Gene - control.all/CLA.all	Chr16 NC_000082	2246	1	reverse	Sdf2l1	0.0042333	-0.225256	0.78	0.165095	144.184	-0.78	stromal cell-derived factor 2-like 1; Derived by automated computational analysis using gene prediction method: BestRefSeq.	Expression Difference	gene	GeneID:64136; MGI:MGI:2149842	0.0787544	-2.86023			gene
Snap29 gene	17406000	17430826	Diff Expression - Gene - control.all/CLA.all	Chr16 NC_000082	24827	1	forward	Snap29	0.00429591	0.166454	0.78	0.165095	558.426	0.78	synaptosomal-associated protein 29; Derived by automated computational analysis using gene prediction method: BestRefSeq.	Expression Difference	gene	GeneID:67474; MGI:MGI:1914724	0.0582909	2.85557	1300018G05Rik; AI891940; AU020222; BB131856; Gs32		gene
Scarf2 gene	17797282	17808294	Diff Expression - Gene - control.all/CLA.all	Chr16 NC_000082	11013	1	forward	Scarf2	0.00441762	-0.236151	0.78	0.165095	141.341	-0.78	scavenger receptor class F, member 2; Derived by automated computational analysis using gene prediction method: BestRefSeq,Gnomon.	Expression Difference	gene	GeneID:224024; MGI:MGI:1858430	0.0829564	-2.84669	NSR1; Scatf1; SREC-II; Srec2; SrecII; SRECRP-1		gene
Glp1r gene	30901867	30936510	Diff Expression - Gene - control.all/CLA.all	Chr17 NC_000083	34644	1	forward	Glp1r	0.00442169	-0.229475	0.78	0.165095	90.2628	-0.78	glucagon-like peptide 1 receptor; Derived by automated computational analysis using gene prediction method: BestRefSeq.	Expression Difference	gene	GeneID:14652; MGI:MGI:99571	0.0806195	-2.8464	GLP-1R; GLP1Rc		gene
Wdr43 gene	71616178	71659031	Diff Expression - Gene - control.all/CLA.all	Chr17 NC_000083	42854	1	forward	Wdr43	0.00419359	0.164833	0.78	0.165095	872.718	0.78	WD repeat domain 43; Derived by automated computational analysis using gene prediction method: BestRefSeq,Gnomon.	Expression Difference	gene	GeneID:72515; MGI:MGI:1919765	0.0575691	2.86322	2610318G08Rik; AU020887; AV024208; mKIAA0007; Wrd43		gene
Nrxn2 gene	6418756	6533217	Diff Expression - Gene - control.all/CLA.all	Chr19 NC_000085	114462	1	forward	Nrxn2	0.0041239	-0.158223	0.78	0.165095	7650.73	-0.78	neurexin II; Derived by automated computational analysis using gene prediction method: BestRefSeq.	Expression Difference	gene	GeneID:18190; MGI:MGI:1096362	0.0551581	-2.86853	6430591O13Rik; mKIAA0921		gene
Gm26618 gene	6022086	6092556	Diff Expression - Gene - control.all/CLA.all	ChrX NC_000086	70471	1	reverse	Gm26618	0.00444669	0.182742	0.78	0.165095	414.049	0.78	Derived by automated computational analysis using gene prediction method: Gnomon.	Expression Difference	gene	GeneID:102636641; MGI:MGI:5477112	0.0642417	2.8446			gene
Hprt gene	52988078	53021660	Diff Expression - Gene - control.all/CLA.all	ChrX NC_000086	33583	1	forward	Hprt	0.00436821	0.157859	0.78	0.165095	5025.51	0.78	hypoxanthine guanine phosphoribosyl transferase; Derived by automated computational analysis using gene prediction method: BestRefSeq.	Expression Difference	gene	GeneID:15452; MGI:MGI:96217	0.0553838	2.85027	C81579; HPGRT; Hprt1		gene
Slc2a6 gene	27021363	27028000	Diff Expression - Gene - control.all/CLA.all	Chr2 NC_000068	6638	1	reverse	Slc2a6	0.00480113	-0.196452	0.77	0.170852	493.469	-0.77	solute carrier family 2 (facilitated glucose transporter), member 6; Derived by automated computational analysis using gene prediction method: BestRefSeq,Gnomon.	Expression Difference	gene	GeneID:227659; MGI:MGI:2443286	0.0696617	-2.82008	A330096C23; F630103L12Rik; GLUT-6; Glut6; Glut9		gene
Smox gene	131491858	131525183	Diff Expression - Gene - control.all/CLA.all	Chr2 NC_000068	33326	1	forward	Smox	0.00488534	-0.151328	0.77	0.171403	1346.77	-0.77	spermine oxidase; Derived by automated computational analysis using gene prediction method: BestRefSeq,Gnomon.	Expression Difference	gene	GeneID:228608; MGI:MGI:2445356	0.0537674	-2.8145	B130066H01Rik; PAO; PAOh1; SMO		gene
Rab2a gene	8535469	8607702	Diff Expression - Gene - control.all/CLA.all	Chr4 NC_000070	72234	1	forward	Rab2a	0.0047642	0.136257	0.77	0.170852	4943.88	0.77	RAB2A, member RAS oncogene family; Derived by automated computational analysis using gene prediction method: BestRefSeq,Gnomon.	Expression Difference	gene	GeneID:59021; MGI:MGI:1928750	0.0482743	2.82256	9330148M11Rik; C80220; Rab2		gene
Sf3a3 gene	124714861	124732423	Diff Expression - Gene - control.all/CLA.all	Chr4 NC_000070	17563	1	forward	Sf3a3	0.00477056	0.166544	0.77	0.170852	1092.27	0.77	splicing factor 3a, subunit 3; Derived by automatedcomputational analysis using gene prediction method:BestRefSeq.	Expression Difference	gene	GeneID:75062; MGI:MGI:1922312	0.0590137	2.82213	4930512K19Rik; 60kDa		gene
Rilpl1 gene	124493080	124531441	Diff Expression - Gene - control.all/CLA.all	Chr5 NC_000071	38362	1	reverse	Rilpl1	0.00488543	-0.151812	0.77	0.171403	722.571	-0.77	Rab interacting lysosomal protein-like 1; Derived by automated computational analysis using gene prediction method: BestRefSeq,Gnomon.	Expression Difference	gene	GeneID:75695; MGI:MGI:1922945	0.0539394	-2.81449	2900002H16Rik; 6330559I19Rik; GOSPEL		gene
Bbc3 gene	16308398	16318334	Diff Expression - Gene - control.all/CLA.all	Chr7 NC_000073	9937	1	forward	Bbc3	0.00457814	-0.233967	0.77	0.16812	78.4751	-0.77	BCL2 binding component 3; Derived by automated computational analysis using gene prediction method: BestRefSeq,Gnomon.	Expression Difference	gene	GeneID:170770; MGI:MGI:2181667	0.082519	-2.83531	PUMA; PUMA/JFY1		gene
Zfp574 gene	25075674	25083492	Diff Expression - Gene - control.all/CLA.all	Chr7 NC_000073	7819	1	forward	Zfp574	0.00466111	-0.152291	0.77	0.169501	553.063	-0.77	zinc finger protein 574; Derived by automated computational analysis using gene prediction method: BestRefSeq,Gnomon.	Expression Difference	gene	GeneID:232976; MGI:MGI:2442951	0.0538212	-2.82957	A630056B21Rik; Znf574		gene
Aplp1 gene	30434980	30445582	Diff Expression - Gene - control.all/CLA.all	Chr7 NC_000073	10603	1	reverse	Aplp1	0.00483475	-0.17266	0.77	0.171331	35710.3	-0.77	amyloid beta (A4) precursor-like protein 1; Derivedby automated computational analysis using gene predictionmethod: BestRefSeq.	Expression Difference	gene	GeneID:11803; MGI:MGI:88046	0.0612738	-2.81784			gene
Grwd1 gene	45825223	45830994	Diff Expression - Gene - control.all/CLA.all	Chr7 NC_000073	5772	1	reverse	Grwd1	0.00469952	-0.173079	0.77	0.17007	437.177	-0.77	glutamate-rich WD repeat containing 1; Derived by automated computational analysis using gene prediction method: BestRefSeq,Gnomon.	Expression Difference	gene	GeneID:101612; MGI:MGI:2141989	0.0612249	-2.82694	A301; AI504353; Grwd; Wdr28		gene
Pde2a gene	101421691	101512829	Diff Expression - Gene - control.all/CLA.all	Chr7 NC_000073	91139	1	forward	Pde2a	0.0048411	-0.143423	0.77	0.171331	4053.85	-0.77	phosphodiesterase 2A, cGMP-stimulated; Derived by automated computational analysis using gene prediction method: BestRefSeq,Gnomon.	Expression Difference	gene	GeneID:207728; MGI:MGI:2446107	0.0509056	-2.81742	CGS-PDE; cGSPDE		gene
Gm46032 gene	13682868	13785056	Diff Expression - Gene - control.all/CLA.all	Chr8 NC_000074	102189	1	reverse	Gm46032	0.00479933	0.153506	0.77	0.170852	974.748	0.77	Derived by automated computational analysis using gene prediction method: Gnomon.	Expression Difference	gene	GeneID:108167523; MGI:MGI:5825669	0.0544308	2.8202			gene
Cope gene	70302767	70313002	Diff Expression - Gene - control.all/CLA.all	Chr8 NC_000074	10236	1	forward	Cope	0.00467803	-0.153256	0.77	0.169704	2800.11	-0.77	coatomer protein complex, subunit epsilon; Derived by automated computational analysis using gene prediction method: BestRefSeq.	Expression Difference	gene	GeneID:59042; MGI:MGI:1891702	0.0541847	-2.82841	1110005D17Rik; Cope1		gene
Upf1 gene	70331493	70353423	Diff Expression - Gene - control.all/CLA.all	Chr8 NC_000074	21931	1	reverse	Upf1	0.004849	-0.13201	0.77	0.171331	1785.52	-0.77	UPF1 regulator of nonsense transcripts homolog (yeast); Derived by automated computational analysis using gene prediction method: BestRefSeq,Gnomon.	Expression Difference	gene	GeneID:19704; MGI:MGI:107995	0.0468636	-2.8169	B430202H16Rik; NORF1; PNORF-1; Rent1; Upflp		gene
Zwilch gene	64137144	64173104	Diff Expression - Gene - control.all/CLA.all	Chr9 NC_000075	35961	1	reverse	Zwilch	0.00456278	0.232573	0.77	0.167969	94.0234	0.77	zwilch kinetochore protein; Derived by automated computational analysis using gene prediction method: BestRefSeq,Gnomon.	Expression Difference	gene	GeneID:68014; MGI:MGI:1915264	0.0819963	2.83638	2310031L18Rik		gene
Cdhr4 gene	107992469	107999683	Diff Expression - Gene - control.all/CLA.all	Chr9 NC_000075	7215	1	forward	Cdhr4	0.00474749	-0.217807	0.77	0.170852	114.602	-0.77	Derived by automated computational analysis using gene prediction method: Gnomon.	Expression Difference	gene	GeneID:69398; MGI:MGI:1916648	0.0771358	-2.82369			gene
Rars gene	35808381	35834528	Diff Expression - Gene - control.all/CLA.all	Chr11 NC_000077	26148	1	reverse	Rars	0.00479254	0.174066	0.77	0.170852	1524.21	0.77	arginyl-tRNA synthetase; Derived by automated computational analysis using gene prediction method: BestRefSeq.	Expression Difference	gene	GeneID:104458; MGI:MGI:1914297	0.0617113	2.82066	2610011N19Rik; 2610037E21Rik; AL033339; AW985894		gene
Cep131 gene	120064429	120086865	Diff Expression - Gene - control.all/CLA.all	Chr11 NC_000077	22437	1	reverse	Cep131	0.00472836	-0.184322	0.77	0.170701	1212.05	-0.77	centrosomal protein 131; Derived by automated computational analysis using gene prediction method: BestRefSeq,Gnomon.	Expression Difference	gene	GeneID:12009; MGI:MGI:107440	0.0652471	-2.82498	AZ1; Azi; Azi1		gene
Nim1k gene	119710094	119755882	Diff Expression - Gene - control.all/CLA.all	Chr13 NC_000079	45789	1	reverse	Nim1k	0.00464944	0.156756	0.77	0.169489	488.689	0.77	NIM1 serine/threonine protein kinase; Derived by automated computational analysis using gene prediction method: BestRefSeq.	Expression Difference	gene	GeneID:245269; MGI:MGI:2442399	0.0553837	2.83037	E130304F04Rik; Nim1		gene
Hnrnpa1 gene	103239943	103246698	Diff Expression - Gene - control.all/CLA.all	Chr15 NC_000081	6756	1	forward	Hnrnpa1	0.00463981	0.167115	0.77	0.169489	1060.58	0.77	heterogeneous nuclear ribonucleoprotein A1; Derivedby automated computational analysis using gene predictionmethod: BestRefSeq,Gnomon.	Expression Difference	gene	GeneID:15382; MGI:MGI:104820	0.0590298	2.83103	Hdp; HDP-1; hnRNP A1; hnrnp-A1; Hnrpa1		gene
Kat2b gene	53566774	53672721	Diff Expression - Gene - control.all/CLA.all	Chr17 NC_000083	105948	1	forward	Kat2b	0.00461749	0.159615	0.77	0.169149	698.034	0.77	K(lysine) acetyltransferase 2B; Derived by automated computational analysis using gene prediction method: BestRefSeq,Gnomon.	Expression Difference	gene	GeneID:18519; MGI:MGI:1343094	0.0563497	2.83257	A930006P13Rik; AI461839; AW536563; p/CAF; Pcaf		gene
Sfr1 gene	47731714	47735588	Diff Expression - Gene - control.all/CLA.all	Chr19 NC_000085	3875	1	forward	Sfr1	0.00486868	0.183069	0.77	0.171403	1763.5	0.77	SWI5 dependent recombination repair 1; Derived by automated computational analysis using gene prediction method: BestRefSeq,Gnomon.	Expression Difference	gene	GeneID:67788; MGI:MGI:1915038	0.0650196	2.8156	6330577E15Rik; Meir5		gene
Fcrls gene	87250736	87263765	Diff Expression - Gene - control.all/CLA.all	Chr3 NC_000069	13030	1	reverse	Fcrls	0.0050948	-0.2087	0.76	0.17545	299.68	-0.76	Fc receptor-like S, scavenger receptor; Derived by automated computational analysis using gene prediction method: BestRefSeq,Gnomon.	Expression Difference	gene	GeneID:80891; MGI:MGI:1933397	0.0745097	-2.80098	2810439C17Rik; 9330158F12; Fcrh2; FcRH2sc; IFGP2; IgSR; MMAN-g; moFcRH2sc; Msr2		gene
Tpm3 gene	90072651	90100902	Diff Expression - Gene - control.all/CLA.all	Chr3 NC_000069	28252	1	forward	Tpm3	0.00503741	-0.185274	0.76	0.174369	1860.22	-0.76	tropomyosin 3, gamma; Derived by automated computational analysis using gene prediction method: BestRefSeq,Gnomon.	Expression Difference	gene	GeneID:59069; MGI:MGI:1890149	0.0660601	-2.80463	gamma-TM; hTM30nm; hTMnm; TM30nm; Tm5NM; TMnm; Tpm-5; Tpm5; Trop-5		gene
Faf1 gene	109676627	109963960	Diff Expression - Gene - control.all/CLA.all	Chr4 NC_000070	287334	1	forward	Faf1	0.00503998	0.122357	0.76	0.174369	1510.39	0.76	Fas-associated factor 1; Derived by automated computational analysis using gene prediction method: BestRefSeq.	Expression Difference	gene	GeneID:14084; MGI:MGI:109419	0.0436293	2.80447	AA408698; Dffrx; Fam		gene
Dvl1 gene	155847402	155859303	Diff Expression - Gene - control.all/CLA.all	Chr4 NC_000070	11902	1	forward	Dvl1	0.0050059	-0.157831	0.76	0.173996	2863.49	-0.76	dishevelled segment polarity protein 1; Derived by automated computational analysis using gene prediction method: BestRefSeq,Gnomon.	Expression Difference	gene	GeneID:13542; MGI:MGI:94941	0.0562348	-2.80665	Dvl; mKIAA4029		gene
Akt2 gene	27591552	27640826	Diff Expression - Gene - control.all/CLA.all	Chr7 NC_000073	49275	1	forward	Akt2	0.00510643	-0.181597	0.76	0.17545	520.433	-0.76	thymoma viral proto-oncogene 2; Derived by automated computational analysis using gene prediction method: BestRefSeq,Gnomon.	Expression Difference	gene	GeneID:11652; MGI:MGI:104874	0.0648503	-2.80024	2410016A19Rik; AW554154; PKB; PKBbeta		gene
Cspg4 gene	56865104	56899870	Diff Expression - Gene - control.all/CLA.all	Chr9 NC_000075	34767	1	forward	Cspg4	0.00494523	-0.19873	0.76	0.173095	575.028	-0.76	chondroitin sulfate proteoglycan 4; Derived by automated computational analysis using gene prediction method: BestRefSeq.	Expression Difference	gene	GeneID:121021; MGI:MGI:2153093	0.0707078	-2.81058	4732461B14Rik; AN2; NG2		gene
Rab10 gene	3247428	3309969	Diff Expression - Gene - control.all/CLA.all	Chr12 NC_000078	62542	1	reverse	Rab10	0.00508839	0.137256	0.76	0.17545	2238.96	0.76	RAB10, member RAS oncogene family; Derived by automated computational analysis using gene prediction method: BestRefSeq.	Expression Difference	gene	GeneID:19325; MGI:MGI:105066	0.0489957	2.80138	AW107754		gene
Gfer gene	24693189	24697159	Diff Expression - Gene - control.all/CLA.all	Chr17 NC_000083	3971	1	reverse	Gfer	0.00496897	-0.171825	0.76	0.173519	291.143	-0.76	growth factor, augmenter of liver regeneration; Derived by automated computational analysis using gene prediction method: BestRefSeq,Gnomon.	Expression Difference	gene	GeneID:11692; MGI:MGI:107757	0.0611686	-2.80904	Alr; ERV1		gene
Riok3 gene	12126091	12157367	Diff Expression - Gene - control.all/CLA.all	Chr18 NC_000084	31277	1	forward	Riok3	0.004981	0.125481	0.76	0.173534	2167.63	0.76	RIO kinase 3; Derived by automated computational analysis using gene prediction method: BestRefSeq,Gnomon.	Expression Difference	gene	GeneID:66878; MGI:MGI:1914128	0.0446828	2.80826	1200013N13Rik; D18Ertd331e; E130306C24Rik; Sudd		gene
Raph1 gene	60471180	60567074	Diff Expression - Gene - control.all/CLA.all	Chr1 NC_000067	95895	1	reverse	Raph1	0.00536811	0.130775	0.75	0.17887	2135.76	0.75	Ras association (RalGDS/AF-6) and pleckstrin homology domains 1; Derived by automated computational analysis using gene prediction method: BestRefSeq,Gnomon.	Expression Difference	gene	GeneID:77300; MGI:MGI:1924550	0.0469726	2.78407	9430025M21Rik; C730009O10Rik; Lpd		gene
Gm33292 gene	87149845	87172246	Diff Expression - Gene - control.all/CLA.all	Chr1 NC_000067	22402	1	forward	Gm33292	0.00517688	-0.207132	0.75	0.17625	1085.56	-0.75	Derived by automated computational analysis using gene prediction method: Gnomon.	Expression Difference	gene	GeneID:102636138; MGI:MGI:5592451	0.0740863	-2.79582			gene
Pygb gene	150786796	150831748	Diff Expression - Gene - control.all/CLA.all	Chr2 NC_000068	44953	1	forward	Pygb	0.00529873	-0.126658	0.75	0.177966	9089.2	-0.75	brain glycogen phosphorylase; Derived by automated computational analysis using gene prediction method: BestRefSeq.	Expression Difference	gene	GeneID:110078; MGI:MGI:97828	0.0454251	-2.78829			gene
Edn3 gene	174760619	174784042	Diff Expression - Gene - control.all/CLA.all	Chr2 NC_000068	23424	1	forward	Edn3	0.00538549	0.231133	0.75	0.17887	89.6127	0.75	endothelin 3; Derived by automated computational analysis using gene prediction method: BestRefSeq.	Expression Difference	gene	GeneID:13616; MGI:MGI:95285	0.0830509	2.78302	ET-3; ls; PPET3; tmgc48		gene
Arhgap29 gene	121953113	122016677	Diff Expression - Gene - control.all/CLA.all	Chr3 NC_000069	63565	1	forward	Arhgap29	0.00542361	0.204789	0.75	0.179049	475.272	0.75	Rho GTPase activating protein 29; Derived by automated computational analysis using gene prediction method: BestRefSeq,Gnomon.	Expression Difference	gene	GeneID:214137; MGI:MGI:2443818	0.0736458	2.78073	6720461J18Rik; A830014I19; AU040217; B130017I01Rik; C76601; Parg1		gene
Abcb1a gene	8567091	8748575	Diff Expression - Gene - control.all/CLA.all	Chr5 NC_000071	181485	1	forward	Abcb1a	0.00532618	0.141974	0.75	0.178487	863.429	0.75	ATP-binding cassette, sub-family B (MDR/TAP), member 1A; Derived by automated computational analysis using gene prediction method: BestRefSeq,Gnomon.	Expression Difference	gene	GeneID:18671; MGI:MGI:97570	0.0509486	2.78661	Abcb4; Evi32; mdr-3; Mdr1a; Mdr3; P-gp; Pgp; Pgy-3; Pgy3		gene
Mvk gene	114444264	114460591	Diff Expression - Gene - control.all/CLA.all	Chr5 NC_000071	16328	1	forward	Mvk	0.00536832	-0.191827	0.75	0.17887	740.734	-0.75	mevalonate kinase; Derived by automated computational analysis using gene prediction method: BestRefSeq,Gnomon.	Expression Difference	gene	GeneID:17855; MGI:MGI:107624	0.068902	-2.78406	2310010A05Rik; AI256848; AI414037; MK		gene
Tpra1 gene	88902251	88912240	Diff Expression - Gene - control.all/CLA.all	Chr6 NC_000072	9990	1	forward	Tpra1	0.00522045	-0.174787	0.75	0.176927	1218.19	-0.75	transmembrane protein, adipocyte asscociated 1; Derived by automated computational analysis using gene prediction method: BestRefSeq,Gnomon.	Expression Difference	gene	GeneID:24100; MGI:MGI:1345190	0.0625779	-2.79311	40kDa; Gpr175; Tpra40		gene
Lrrc4b gene	44442487	44463351	Diff Expression - Gene - control.all/CLA.all	Chr7 NC_000073	20865	1	forward	Lrrc4b	0.00544329	-0.17993	0.75	0.179197	2618.88	-0.75	leucine rich repeat containing 4B; Derived by automated computational analysis using gene prediction method: BestRefSeq.	Expression Difference	gene	GeneID:272381; MGI:MGI:3027390	0.0647332	-2.77956	A830007M12; Lrig4		gene
Rab11fip1 gene	27138773	27174646	Diff Expression - Gene - control.all/CLA.all	Chr8 NC_000074	35874	1	reverse	Rab11fip1	0.00517128	0.219836	0.75	0.17625	94.2634	0.75	RAB11 family interacting protein 1 (class I); Derived by automated computational analysis using gene prediction method: BestRefSeq.	Expression Difference	gene	GeneID:75767; MGI:MGI:1923017	0.0786206	2.79617	2010200K21Rik; 4833414G05Rik; Rcp		gene
Tnpo2 gene	85036873	85057585	Diff Expression - Gene - control.all/CLA.all	Chr8 NC_000074	20713	1	forward	Tnpo2	0.00515609	-0.111987	0.75	0.17625	2985.16	-0.75	transportin 2 (importin 3, karyopherin beta 2b); Derived by automated computational analysis using gene prediction method: BestRefSeq,Gnomon.	Expression Difference	gene	GeneID:212999; MGI:MGI:2384849	0.0400365	-2.79712	1110034O24Rik; AA414969; AI464345; AI852433; IPO3; Knpb2b; Kpnb2b; TRN2		gene
Tmod3 gene	75497784	75559657	Diff Expression - Gene - control.all/CLA.all	Chr9 NC_000075	61874	1	reverse	Tmod3	0.00538093	0.142121	0.75	0.17887	705.845	0.75	tropomodulin 3; Derived by automated computational analysis using gene prediction method: BestRefSeq.	Expression Difference	gene	GeneID:50875; MGI:MGI:1355315	0.0510619	2.7833	U-Tmod; UTMOD		gene
P4htm gene	108578862	108598195	Diff Expression - Gene - control.all/CLA.all	Chr9 NC_000075	19334	1	reverse	P4htm	0.00541294	-0.133793	0.75	0.179049	2178.68	-0.75	prolyl 4-hydroxylase, transmembrane (endoplasmic reticulum); Derived by automated computational analysis using gene prediction method: BestRefSeq,Gnomon.	Expression Difference	gene	GeneID:74443; MGI:MGI:1921693	0.0481033	-2.78137	4933406E20Rik; AI853847; BB128974; HIF-PH4;HPH-4; P4H-TM; Ph-4		gene
LOC115487483 gene	128337139	128345408	Diff Expression - Gene - control.all/CLA.all	Chr10 NC_000076	8270	1	reverse	LOC115487483	0.00516754	-0.232676	0.75	0.17625	56.8668	-0.75	Derived by automated computational analysis using gene prediction method: Gnomon.	Expression Difference	gene	GeneID:115487483	0.0832057	-2.7964			gene
F2r gene	95601780	95618466	Diff Expression - Gene - control.all/CLA.all	Chr13 NC_000079	16687	1	reverse	F2r	0.00529767	0.219886	0.75	0.177966	409.665	0.75	coagulation factor II (thrombin) receptor; Derived by automated computational analysis using gene prediction method: BestRefSeq.	Expression Difference	gene	GeneID:14062; MGI:MGI:101802	0.0788588	2.78835	AI482343; Cf2r; Par1; ThrR		gene
Slc22a17 gene	54906727	54913132	Diff Expression - Gene - control.all/CLA.all	Chr14 NC_000080	6406	1	reverse	Slc22a17	0.00519477	-0.169235	0.75	0.176457	15655.6	-0.75	solute carrier family 22 (organic cation transporter), member 17; Derived by automated computational analysis using gene prediction method: BestRefSeq,Gnomon.	Expression Difference	gene	GeneID:59049; MGI:MGI:1926225	0.0605558	-2.7947	1700094C23Rik; 24p3R; AU041908; AW555662; Boct; BOIT		gene
Ciao3 gene	25773776	25783332	Diff Expression - Gene - control.all/CLA.all	Chr17 NC_000083	9557	1	forward	Ciao3	0.00542681	-0.172862	0.75	0.179049	714.026	-0.75	cytosolic iron-sulfur assembly component 3; Derivedby automated computational analysis using gene predictionmethod: BestRefSeq,Gnomon.	Expression Difference	gene	GeneID:67563; MGI:MGI:1914813	0.0621684	-2.78054	9030612I22Rik; AI504405; Narfl; PRN		gene
Tm9sf3 gene	41210842	41264004	Diff Expression - Gene - control.all/CLA.all	Chr19 NC_000085	53163	1	reverse	Tm9sf3	0.00527753	0.14043	0.75	0.177966	4318.46	0.75	transmembrane 9 superfamily member 3; Derived by automated computational analysis using gene prediction method: BestRefSeq.	Expression Difference	gene	GeneID:107358; MGI:MGI:1914262	0.0503407	2.78959	1810073M23Rik; 2810031D16Rik; AI115521; AI413748; AW146116; AW549777; mKIAA4036; Smbp		gene
LOC105243701 gene	93713052	93740161	Diff Expression - Gene - control.all/CLA.all	ChrX NC_000086	27110	1	reverse	LOC105243701	0.00526422	0.229632	0.75	0.177966	92.0446	0.75	Derived by automated computational analysis using gene prediction method: Gnomon.	Expression Difference	gene	GeneID:105243701	0.0822933	2.7904			gene
Igfn1 gene	135953205	136040925	Diff Expression - Gene - control.all/CLA.all	Chr1 NC_000067	87721	1	reverse	Igfn1	0.00571255	-0.155356	0.74	0.181011	940.761	-0.74	immunoglobulin-like and fibronectin type III domaincontaining 1; Derived by automated computational analysisusing gene prediction method: BestRefSeq,Gnomon.	Expression Difference	gene	GeneID:226438; MGI:MGI:3045352	0.0562102	-2.76384	9830123M21Rik		gene
Slc25a25 gene	32414487	32451470	Diff Expression - Gene - control.all/CLA.all	Chr2 NC_000068	36984	1	reverse	Slc25a25	0.00598266	-0.109024	0.74	0.183839	2169.56	-0.74	solute carrier family 25 (mitochondrial carrier, phosphate carrier), member 25; Derived by automated computational analysis using gene prediction method: BestRefSeq,Gnomon.	Expression Difference	gene	GeneID:227731; MGI:MGI:1915913	0.0396634	-2.74873	1110030N17Rik; MCSC; mKIAA1896		gene
Gm14114 gene	146827212	146840570	Diff Expression - Gene - control.all/CLA.all	Chr2 NC_000068	13359	1	reverse	Gm14114	0.00599334	0.228102	0.74	0.183839	55.8142	0.74	Derived by automated computational analysis using gene prediction method: Gnomon.	Expression Difference	gene	GeneID:102638638; MGI:MGI:3652257	0.0830021	2.74815			gene
Slc31a1 gene	62360583	62391769	Diff Expression - Gene - control.all/CLA.all	Chr4 NC_000070	31187	1	forward	Slc31a1	0.00580302	0.153102	0.74	0.18162	515.846	0.74	solute carrier family 31, member 1; Derived by automated computational analysis using gene prediction method: BestRefSeq,Gnomon.	Expression Difference	gene	GeneID:20529; MGI:MGI:1333843	0.0554977	2.75871	4930445G01Rik; AI787263; AU016967; Ctr1		gene
Alad gene	62505984	62520063	Diff Expression - Gene - control.all/CLA.all	Chr4 NC_000070	14080	1	reverse	Alad	0.00588298	-0.167804	0.74	0.183181	741.286	-0.74	aminolevulinate, delta-, dehydratase; Derived by automated computational analysis using gene prediction method: BestRefSeq,Gnomon.	Expression Difference	gene	GeneID:17025; MGI:MGI:96853	0.0609257	-2.75423	ALADH; Lv		gene
Gpn2 gene	133584373	133591735	Diff Expression - Gene - control.all/CLA.all	Chr4 NC_000070	7363	1	forward	Gpn2	0.00600252	-0.2078	0.74	0.183839	169.675	-0.74	GPN-loop GTPase 2; Derived by automated computational analysis using gene prediction method: BestRefSeq.	Expression Difference	gene	GeneID:100210; MGI:MGI:2140368	0.0756285	-2.74764	AI838661; Atpbd1b; R74630		gene
Gatad1 gene	3639961	3647936	Diff Expression - Gene - control.all/CLA.all	Chr5 NC_000071	7976	1	reverse	Gatad1	0.00553234	0.134741	0.74	0.179998	974.41	0.74	GATA zinc finger domain containing 1; Derived by automated computational analysis using gene prediction method: BestRefSeq.	Expression Difference	gene	GeneID:67210; MGI:MGI:1914460	0.0485679	2.77428	2310031E19Rik; 2810047M21Rik; 8430439A17Rik; 9130430G15Rik; B330017N08Rik; Odag		gene
Gm16108 gene	114065386	114089878	Diff Expression - Gene - control.all/CLA.all	Chr5 NC_000071	24493	1	forward	Gm16108	0.00559403	-0.223988	0.74	0.179998	115.791	-0.74	Derived by automated computational analysis using gene prediction method: Gnomon.	Expression Difference	gene	GeneID:102637926; MGI:MGI:3802072	0.0808425	-2.77067			gene
Ing3 gene	21949571	21976038	Diff Expression - Gene - control.all/CLA.all	Chr6 NC_000072	26468	1	forward	Ing3	0.00554008	0.188307	0.74	0.179998	440.653	0.74	inhibitor of growth family, member 3; Derived by automated computational analysis using gene prediction method: BestRefSeq,Gnomon.	Expression Difference	gene	GeneID:71777; MGI:MGI:1919027	0.0678872	2.77383	1300013A07Rik; P47ING3		gene
Tmem160 gene	16452779	16455496	Diff Expression - Gene - control.all/CLA.all	Chr7 NC_000073	2718	1	forward	Tmem160	0.00557135	-0.227237	0.74	0.179998	239.187	-0.74	transmembrane protein 160; Derived by automated computational analysis using gene prediction method: BestRefSeq,Gnomon.	Expression Difference	gene	GeneID:69094; MGI:MGI:1916344	0.0819761	-2.772	1810008O21Rik		gene
Ppp1r37 gene	19530800	19564704	Diff Expression - Gene - control.all/CLA.all	Chr7 NC_000073	33905	1	reverse	Ppp1r37	0.00556657	-0.162884	0.74	0.179998	2776.3	-0.74	protein phosphatase 1, regulatory subunit 37; Derived by automated computational analysis using gene prediction method: BestRefSeq,Gnomon.	Expression Difference	gene	GeneID:232947; MGI:MGI:2687042	0.0587544	-2.77228	Gm158; Lrrc68		gene
Wdr62 gene	30240138	30281908	Diff Expression - Gene - control.all/CLA.all	Chr7 NC_000073	41771	1	reverse	Wdr62	0.00560921	0.228814	0.74	0.179998	91.3115	0.74	WD repeat domain 62; Derived by automated computational analysis using gene prediction method: BestRefSeq,Gnomon.	Expression Difference	gene	GeneID:233064; MGI:MGI:1923696	0.0826105	2.76979	2310038K02Rik; b2b1508Clo		gene
Ptov1 gene	44863067	44870519	Diff Expression - Gene - control.all/CLA.all	Chr7 NC_000073	7453	1	reverse	Ptov1	0.00548023	-0.157216	0.74	0.179998	2799.05	-0.74	prostate tumor over expressed gene 1; Derived by automated computational analysis using gene prediction method: BestRefSeq,Gnomon.	Expression Difference	gene	GeneID:84113; MGI:MGI:1933946	0.0566061	-2.77736	1110030G05Rik; AU041779; Gcap3		gene
Rrm1 gene	102441695	102469771	Diff Expression - Gene - control.all/CLA.all	Chr7 NC_000073	28077	1	forward	Rrm1	0.00564975	0.155977	0.74	0.180816	659.084	0.74	ribonucleotide reductase M1; Derived by automated computational analysis using gene prediction method: BestRefSeq.	Expression Difference	gene	GeneID:20133; MGI:MGI:98180	0.0563615	2.76745	RnrM1		gene
Slc12a4 gene	105943590	105966149	Diff Expression - Gene - control.all/CLA.all	Chr8 NC_000074	22560	1	reverse	Slc12a4	0.00573305	-0.195031	0.74	0.181155	655.233	-0.74	solute carrier family 12, member 4; Derived by automated computational analysis using gene prediction method: BestRefSeq,Gnomon.	Expression Difference	gene	GeneID:20498; MGI:MGI:1309465	0.070595	-2.76267	AW546649; KCC1; RBCKCC1		gene
Zfp266 gene	20495068	20521419	Diff Expression - Gene - control.all/CLA.all	Chr9 NC_000075	26352	1	reverse	Zfp266	0.00571638	0.123623	0.74	0.181011	983.071	0.74	zinc finger protein 266; Derived by automated computational analysis using gene prediction method: BestRefSeq.	Expression Difference	gene	GeneID:77519; MGI:MGI:1924769	0.0447322	2.76362	5330440G10Rik; 5730601F06Rik; AW552317		gene
Mfsd12 gene	81357491	81366225	Diff Expression - Gene - control.all/CLA.all	Chr10 NC_000076	8735	1	forward	Mfsd12	0.00580853	-0.185943	0.74	0.18162	429.448	-0.74	major facilitator superfamily domain containing 12;Derived by automated computational analysis using geneprediction method: BestRefSeq,Gnomon.	Expression Difference	gene	GeneID:73822; MGI:MGI:3604804	0.0674099	-2.7584	C19orf28; F630110N24Rik; gr; Wdt1		gene
Gli1 gene	127329882	127341579	Diff Expression - Gene - control.all/CLA.all	Chr10 NC_000076	11698	1	reverse	Gli1	0.00579661	-0.201139	0.74	0.18162	337.383	-0.74	GLI-Kruppel family member GLI1; Derived by automated computational analysis using gene prediction method: BestRefSeq.	Expression Difference	gene	GeneID:14632; MGI:MGI:95727	0.0729009	-2.75907	AV235269; Zfp-5; Zfp5		gene
C1d gene	17256450	17269176	Diff Expression - Gene - control.all/CLA.all	Chr11 NC_000077	12727	1	forward	C1d	0.00569937	0.157459	0.74	0.181011	1571.74	0.74	C1D nuclear receptor co-repressor; Derived by automated computational analysis using gene prediction method: BestRefSeq,Gnomon.	Expression Difference	gene	GeneID:57316; MGI:MGI:1927354	0.0569555	2.76459	1110036E10Rik; AI875855; SUN-CoR		gene
Sar1b gene	51763663	51791953	Diff Expression - Gene - control.all/CLA.all	Chr11 NC_000077	28291	1	forward	Sar1b	0.00595601	0.160981	0.74	0.183839	1363.31	0.74	secretion associated Ras related GTPase 1B; Derivedby automated computational analysis using gene predictionmethod: BestRefSeq.	Expression Difference	gene	GeneID:66397; MGI:MGI:1913647	0.0585345	2.75019	2310075M17Rik; 2900019I22Rik; CMRD; Sara1b;Sara2; Sarb		gene
Nle1 gene	82900768	82908446	Diff Expression - Gene - control.all/CLA.all	Chr11 NC_000077	7679	1	reverse	Nle1	0.00554265	-0.203055	0.74	0.179998	373.218	-0.74	notchless homolog 1; Derived by automated computational analysis using gene prediction method: BestRefSeq,Gnomon.	Expression Difference	gene	GeneID:217011; MGI:MGI:2429770	0.0732079	-2.77368	AL022765; BC018399; l11Jus1; l11Jus4; Nle		gene
P3h4 gene	100408122	100414947	Diff Expression - Gene - control.all/CLA.all	Chr11 NC_000077	6826	1	reverse	P3h4	0.00559805	-0.157259	0.74	0.179998	686.459	-0.74	prolyl 3-hydroxylase family member 4 (non-enzymatic); Derived by automated computational analysis using gene prediction method: BestRefSeq,Gnomon.	Expression Difference	gene	GeneID:66180; MGI:MGI:1913430	0.0567633	-2.77044	1110036O03Rik; AI413214; Leprel4; Sc65		gene
Abca5 gene	110269369	110337723	Diff Expression - Gene - control.all/CLA.all	Chr11 NC_000077	68355	1	reverse	Abca5	0.00579687	0.141947	0.74	0.18162	1783.26	0.74	ATP-binding cassette, sub-family A (ABC1), member 5; Derived by automated computational analysis using gene prediction method: BestRefSeq,Gnomon.	Expression Difference	gene	GeneID:217265; MGI:MGI:2386607	0.0514477	2.75906	ABC13; B930033A02Rik; mKIAA1888		gene
4930512B01Rik gene	69790344	69841880	Diff Expression - Gene - control.all/CLA.all	Chr12 NC_000078	51537	1	forward	4930512B01Rik	0.00558181	0.14821	0.74	0.179998	613.55	0.74	RIKEN cDNA 4930512B01 gene; Derived by automated computational analysis using gene prediction method: BestRefSeq.	Expression Difference	gene	GeneID:74724; MGI:MGI:1921974	0.0534787	2.77139	4930472D12Rik		gene
Pld4 gene	112760446	112768986	Diff Expression - Gene - control.all/CLA.all	Chr12 NC_000078	8541	1	forward	Pld4	0.00592667	-0.204381	0.74	0.183776	258.449	-0.74	phospholipase D family, member 4; Derived by automated computational analysis using gene prediction method: BestRefSeq,Gnomon.	Expression Difference	gene	GeneID:104759; MGI:MGI:2144765	0.0742714	-2.75181	AI132321; thss		gene
Gcat gene	79030874	79042531	Diff Expression - Gene - control.all/CLA.all	Chr15 NC_000081	11658	1	forward	Gcat	0.00587132	-0.207718	0.74	0.183181	228.001	-0.74	glycine C-acetyltransferase (2-amino-3-ketobutyrate-coenzyme A ligase); Derived by automated computational analysis using gene prediction method: BestRefSeq.	Expression Difference	gene	GeneID:26912; MGI:MGI:1349389	0.0754	-2.75488	AI526977; Kbl		gene
Apod gene	31296192	31314808	Diff Expression - Gene - control.all/CLA.all	Chr16 NC_000082	18617	1	reverse	Apod	0.00568784	0.202711	0.74	0.181011	7165.61	0.74	apolipoprotein D; Derived by automated computational analysis using gene prediction method: BestRefSeq.	Expression Difference	gene	GeneID:11815; MGI:MGI:88056	0.0733064	2.76525			gene
Vars gene	35000907	35016329	Diff Expression - Gene - control.all/CLA.all	Chr17 NC_000083	15423	1	forward	Vars	0.00596564	-0.16424	0.74	0.183839	1478.85	-0.74	valyl-tRNA synthetase; Derived by automated computational analysis using gene prediction method: BestRefSeq,Gnomon.	Expression Difference	gene	GeneID:22321; MGI:MGI:90675	0.0597309	-2.74966	Bat6; D17H6S56E; G7a; Vars2		gene
Rab12 gene	66494512	66519750	Diff Expression - Gene - control.all/CLA.all	Chr17 NC_000083	25239	1	reverse	Rab12	0.00570151	0.0986782	0.74	0.181011	2081.29	0.74	RAB12, member RAS oncogene family; Derived by automated computational analysis using gene prediction method: BestRefSeq,Gnomon.	Expression Difference	gene	GeneID:19328; MGI:MGI:894284	0.0356951	2.76447	2900054P15Rik; AW555448; C77700		gene
Yipf5 gene	40204865	40219399	Diff Expression - Gene - control.all/CLA.all	Chr18 NC_000084	14535	1	reverse	Yipf5	0.00598815	0.165593	0.74	0.183839	743.842	0.74	Yip1 domain family, member 5; Derived by automated computational analysis using gene prediction method: BestRefSeq.	Expression Difference	gene	GeneID:67180; MGI:MGI:1914430	0.06025	2.74843	2610311I19Rik; AA408236; Yip1a		gene
Ltbp3 gene	5740900	5758536	Diff Expression - Gene - control.all/CLA.all	Chr19 NC_000085	17637	1	forward	Ltbp3	0.00592437	-0.158581	0.74	0.183776	2930.88	-0.74	latent transforming growth factor beta binding protein 3; Derived by automated computational analysis using gene prediction method: BestRefSeq,Gnomon.	Expression Difference	gene	GeneID:16998; MGI:MGI:1101355	0.0576251	-2.75194	Ltbp2; mFLJ00070		gene
Mark2 gene	7275396	7341860	Diff Expression - Gene - control.all/CLA.all	Chr19 NC_000085	66465	1	reverse	Mark2	0.00561215	-0.123901	0.74	0.179998	1942.92	-0.74	MAP/microtubule affinity regulating kinase 2; Derived by automated computational analysis using gene prediction method: BestRefSeq,Gnomon.	Expression Difference	gene	GeneID:13728; MGI:MGI:99638	0.0447359	-2.76962	Emk; EMK-1; Par-1; Par-1b		gene
Wdr74 gene	8735795	8740624	Diff Expression - Gene - control.all/CLA.all	Chr19 NC_000085	4830	1	forward	Wdr74	0.0057975	-0.182945	0.74	0.18162	919.841	-0.74	WD repeat domain 74; Derived by automated computational analysis using gene prediction method: BestRefSeq,Gnomon.	Expression Difference	gene	GeneID:107071; MGI:MGI:2147427	0.0663078	-2.75902	5730436H21Rik; AA407588		gene
Gm36629 gene	8918599	8921842	Diff Expression - Gene - control.all/CLA.all	Chr19 NC_000085	3244	1	reverse	Gm36629	0.00553373	-0.230426	0.74	0.179998	79.7395	-0.74	Derived by automated computational analysis using gene prediction method: Gnomon.	Expression Difference	gene	GeneID:102640604; MGI:MGI:5595788	0.0830602	-2.7742			gene
Rpl37a gene	72711260	72713813	Diff Expression - Gene - control.all/CLA.all	Chr1 NC_000067	2554	1	forward	Rpl37a	0.00640052	-0.20195	0.73	0.187769	1765.49	-0.73	ribosomal protein L37a; Derived by automated computational analysis using gene prediction method: BestRefSeq.	Expression Difference	gene	GeneID:19981; MGI:MGI:98068	0.0740685	-2.72652			gene
Ptges2 gene	32395890	32402740	Diff Expression - Gene - control.all/CLA.all	Chr2 NC_000068	6851	1	forward	Ptges2	0.00604846	-0.152118	0.73	0.184868	783.053	-0.73	prostaglandin E synthase 2; Derived by automated computational analysis using gene prediction method: BestRefSeq.	Expression Difference	gene	GeneID:96979; MGI:MGI:1917592	0.0554135	-2.74514	0610038H10Rik; C79137; Gbf1; Mpges2; Pges2		gene
Slc32a1 gene	158607260	158615747	Diff Expression - Gene - control.all/CLA.all	Chr2 NC_000068	8488	1	forward	Slc32a1	0.00622312	-0.178157	0.73	0.186022	2613.85	-0.73	solute carrier family 32 (GABA vesicular transporter), member 1; Derived by automated computational analysis using gene prediction method: BestRefSeq,Gnomon.	Expression Difference	gene	GeneID:22348; MGI:MGI:1194488	0.0651209	-2.73579	R75019; VGAT; Viaat		gene
Prpf38b gene	108902805	108911729	Diff Expression - Gene - control.all/CLA.all	Chr3 NC_000069	8925	1	reverse	Prpf38b	0.00648887	0.118508	0.73	0.187796	1363.51	0.73	PRP38 pre-mRNA processing factor 38 (yeast) domain containing B; Derived by automated computational analysis using gene prediction method: BestRefSeq,Gnomon.	Expression Difference	gene	GeneID:66921; MGI:MGI:1914171	0.043537	2.722	1110021E09Rik; AU018955		gene
Dnajc2 gene	21757266	21785264	Diff Expression - Gene - control.all/CLA.all	Chr5 NC_000071	27999	1	reverse	Dnajc2	0.00640634	0.173111	0.73	0.187769	1074.49	0.73	DnaJ heat shock protein family (Hsp40) member C2; Derived by automated computational analysis using gene prediction method: BestRefSeq,Gnomon.	Expression Difference	gene	GeneID:22791; MGI:MGI:99470	0.0634983	2.72622	AU020218; MIDA1; Zrf1; Zrf2		gene
LOC102635844 gene	23399283	23411345	Diff Expression - Gene - control.all/CLA.all	Chr5 NC_000071	12063	1	reverse	LOC102635844	0.00646706	-0.226272	0.73	0.187796	109.104	-0.73	Derived by automated computational analysis using gene prediction method: Gnomon.	Expression Difference	gene	GeneID:102635844	0.0830933	-2.72311			gene
Cabp1 gene	115168691	115194381	Diff Expression - Gene - control.all/CLA.all	Chr5 NC_000071	25691	1	reverse	Cabp1	0.00643233	-0.173246	0.73	0.187769	1056.52	-0.73	calcium binding protein 1; Derived by automated computational analysis using gene prediction method: BestRefSeq.	Expression Difference	gene	GeneID:29867; MGI:MGI:1352750	0.063579	-2.72489	caldendrin		gene
Ptcd3 gene	71880638	71908773	Diff Expression - Gene - control.all/CLA.all	Chr6 NC_000072	28136	1	reverse	Ptcd3	0.00653379	0.147388	0.73	0.187796	1844.24	0.73	pentatricopeptide repeat domain 3; Derived by automated computational analysis using gene prediction method: BestRefSeq,Gnomon.	Expression Difference	gene	GeneID:69956; MGI:MGI:1917206	0.0541922	2.71972	2610034F17Rik; 2810422B04Rik; AA589622; AU045708; MRP-S39		gene
Spr gene	85133680	85137764	Diff Expression - Gene - control.all/CLA.all	Chr6 NC_000072	4085	1	reverse	Spr	0.0064465	-0.210376	0.73	0.187796	549.69	-0.73	sepiapterin reductase; Derived by automated computational analysis using gene prediction method: BestRefSeq.	Expression Difference	gene	GeneID:20751; MGI:MGI:103078	0.077226	-2.72416	AA409688; Gm10328		gene
Eefsec gene	88257334	88446552	Diff Expression - Gene - control.all/CLA.all	Chr6 NC_000072	189219	1	reverse	Eefsec	0.00631665	-0.183986	0.73	0.187151	354.116	-0.73	eukaryotic elongation factor, selenocysteine-tRNA-specific; Derived by automated computational analysis using gene prediction method: BestRefSeq,Gnomon.	Expression Difference	gene	GeneID:65967; MGI:MGI:2137092	0.0673724	-2.73087	mSelB; sec; Selb		gene
Vgll4 gene	114860621	114970007	Diff Expression - Gene - control.all/CLA.all	Chr6 NC_000072	109387	1	reverse	Vgll4	0.00607474	-0.178367	0.73	0.185292	365.153	-0.73	vestigial like family member 4; Derived by automated computational analysis using gene prediction method: BestRefSeq,Gnomon.	Expression Difference	gene	GeneID:232334; MGI:MGI:2652840	0.0650091	-2.74372	BC048841; VGL-4		gene
Zfp422 gene	116624016	116628999	Diff Expression - Gene - control.all/CLA.all	Chr6 NC_000072	4984	1	reverse	Zfp422	0.00609767	0.19297	0.73	0.185533	283.828	0.73	zinc finger protein 422; Derived by automated computational analysis using gene prediction method: BestRefSeq,Gnomon.	Expression Difference	gene	GeneID:67255; MGI:MGI:1914505	0.0703632	2.74248	2900028O21Rik; AU041373; KOX15; Krox-25-2; Krox-26; Krox25; Krox26; Znf22		gene
Gm10069 gene	128438757	128503281	Diff Expression - Gene - control.all/CLA.all	Chr6 NC_000072	64525	1	forward	Gm10069	0.00638768	-0.205834	0.73	0.187769	123.007	-0.73	predicted gene 10069; Derived by automated computational analysis using gene prediction method: BestRefSeq.	Expression Difference	gene	GeneID:791299; MGI:MGI:3641875	0.0754749	-2.72719			gene
Plcz1 gene	139987396	140041488	Diff Expression - Gene - control.all/CLA.all	Chr6 NC_000072	54093	1	reverse	Plcz1	0.00651751	0.208233	0.73	0.187796	131.566	0.73	phospholipase C, zeta 1; Derived by automated computational analysis using gene prediction method: BestRefSeq,Gnomon.	Expression Difference	gene	GeneID:114875; MGI:MGI:2150308	0.0765409	2.72054	1700041H07Rik; PLCzeta		gene
Etfb gene	43444072	43457800	Diff Expression - Gene - control.all/CLA.all	Chr7 NC_000073	13729	1	forward	Etfb	0.00619804	-0.157164	0.73	0.185643	1029.44	-0.73	electron transferring flavoprotein, beta polypeptide; Derived by automated computational analysis using gene prediction method: BestRefSeq.	Expression Difference	gene	GeneID:110826; MGI:MGI:106098	0.0574194	-2.73712	0610009I16Rik; 2810441H06Rik		gene
Rfx1 gene	84063564	84097001	Diff Expression - Gene - control.all/CLA.all	Chr8 NC_000074	33438	1	forward	Rfx1	0.00643034	-0.166527	0.73	0.187769	1025.65	-0.73	regulatory factor X, 1 (influences HLA class II expression); Derived by automated computational analysis using gene prediction method: BestRefSeq,Gnomon.	Expression Difference	gene	GeneID:19724; MGI:MGI:105982	0.0611109	-2.72499	AI047719; AI385641		gene
Icam5 gene	21032038	21039036	Diff Expression - Gene - control.all/CLA.all	Chr9 NC_000075	6999	1	forward	Icam5	0.00619785	-0.186553	0.73	0.185643	747.116	-0.73	intercellular adhesion molecule 5, telencephalin; Derived by automated computational analysis using gene prediction method: BestRefSeq.	Expression Difference	gene	GeneID:15898; MGI:MGI:109430	0.0681563	-2.73713	CD50; ICAM-3; Icam3; Tlcn; TLN		gene
Twf2 gene	106203108	106215387	Diff Expression - Gene - control.all/CLA.all	Chr9 NC_000075	12280	1	forward	Twf2	0.00612572	-0.159202	0.73	0.185533	771.89	-0.73	twinfilin actin binding protein 2; Derived by automated computational analysis using gene prediction method: BestRefSeq.	Expression Difference	gene	GeneID:23999; MGI:MGI:1346078	0.0580824	-2.74097	A6-related; AU014993; Ptk9l; Ptk9r		gene
Nudt4 gene	95547007	95564146	Diff Expression - Gene - control.all/CLA.all	Chr10 NC_000076	17140	1	reverse	Nudt4	0.00652653	0.141506	0.73	0.187796	2636.15	0.73	nudix (nucleoside diphosphate linked moiety X)-typemotif 4; Derived by automated computational analysis usinggene prediction method: BestRefSeq.	Expression Difference	gene	GeneID:71207; MGI:MGI:1918457	0.0520227	2.72008	4933436C10Rik; DIPP-2; DIPP2; DIPP2alpha; DIPP2beta; HDCMB47P		gene
Wscd1 gene	71749893	71789649	Diff Expression - Gene - control.all/CLA.all	Chr11 NC_000077	39757	1	forward	Wscd1	0.00615713	-0.158848	0.73	0.185533	2642.64	-0.73	WSC domain containing 1; Derived by automated computational analysis using gene prediction method: BestRefSeq,Gnomon.	Expression Difference	gene	GeneID:216881; MGI:MGI:2448493	0.0579886	-2.73929	mKIAA0523		gene
Cluh gene	74648881	74670854	Diff Expression - Gene - control.all/CLA.all	Chr11 NC_000077	21974	1	forward	Cluh	0.0062611	-0.134456	0.73	0.186411	2934.92	-0.73	clustered mitochondria (cluA/CLU1) homolog; Derivedby automated computational analysis using gene predictionmethod: BestRefSeq,Gnomon.	Expression Difference	gene	GeneID:74148; MGI:MGI:1921398	0.0491833	-2.73378	1300001I01Rik; Kiaa0664; mKIAA0664		gene
Arhgap23 gene	97404357	97502402	Diff Expression - Gene - control.all/CLA.all	Chr11 NC_000077	98046	1	forward	Arhgap23	0.0063235	-0.149507	0.73	0.187151	3169.96	-0.73	Rho GTPase activating protein 23; Derived by automated computational analysis using gene prediction method: BestRefSeq,Gnomon.	Expression Difference	gene	GeneID:58996; MGI:MGI:3697726	0.0547543	-2.73052	A330041B18Rik		gene
Kif19a gene	114764970	114791166	Diff Expression - Gene - control.all/CLA.all	Chr11 NC_000077	26197	1	forward	Kif19a	0.00625155	-0.204608	0.73	0.186411	181.266	-0.73	kinesin family member 19A; Derived by automated computational analysis using gene prediction method: BestRefSeq,Gnomon.	Expression Difference	gene	GeneID:286942; MGI:MGI:2447024	0.0748306	-2.73429	Kif19		gene
Mrpl12 gene	120484637	120488754	Diff Expression - Gene - control.all/CLA.all	Chr11 NC_000077	4118	1	forward	Mrpl12	0.00613784	-0.186005	0.73	0.185533	1271.1	-0.73	mitochondrial ribosomal protein L12; Derived by automated computational analysis using gene prediction method: BestRefSeq.	Expression Difference	gene	GeneID:56282; MGI:MGI:1926273	0.0678768	-2.74033	0610034O11Rik; 1500031N16Rik; L12mt; MRP-L12; Rpml12		gene
Lgals8 gene	12439402	12464977	Diff Expression - Gene - control.all/CLA.all	Chr13 NC_000079	25576	1	reverse	Lgals8	0.00641289	0.136892	0.73	0.187769	1937.05	0.73	lectin, galactose binding, soluble 8; Derived by automated computational analysis using gene prediction method: BestRefSeq,Gnomon.	Expression Difference	gene	GeneID:56048; MGI:MGI:1928481	0.0502192	2.72589	1200015E08Rik; AI326142; D13Ertd524e; Lgals-8		gene
Mir686 gene	54616677	54616785	Diff Expression - Gene - control.all/CLA.all	Chr14 NC_000080	109	1	reverse	Mir686	0.00613112	-0.200261	0.73	0.185533	153.493	-0.73	microRNA 686; Derived by automated computational analysis using gene prediction method: BestRefSeq.	Expression Difference	gene	GeneID:751525; MGI:MGI:3629913; miRBase:MI0004650	0.0730695	-2.74069	Mirn686; mmu-mir-686		gene
Tab1 gene	80133127	80161707	Diff Expression - Gene - control.all/CLA.all	Chr15 NC_000081	28581	1	forward	Tab1	0.00648986	-0.163366	0.73	0.187796	740.604	-0.73	TGF-beta activated kinase 1/MAP3K7 binding protein 1; Derived by automated computational analysis using gene prediction method: BestRefSeq,Gnomon.	Expression Difference	gene	GeneID:66513; MGI:MGI:1913763	0.0600182	-2.72195	2310012M03Rik; b2b449Clo; Map3k7ip1		gene
Mrtfa gene	81012281	81190736	Diff Expression - Gene - control.all/CLA.all	Chr15 NC_000081	178456	1	reverse	Mrtfa	0.00615333	-0.138112	0.73	0.185533	793.413	-0.73	myocardin related transcription factor A; Derived by automated computational analysis using gene prediction method: BestRefSeq.	Expression Difference	gene	GeneID:223701; MGI:MGI:2384495	0.0504151	-2.7395	AMKL; Bsac; Mal; Mkl1; Mrtf-A		gene
Mdga1 gene	29827956	29888583	Diff Expression - Gene - control.all/CLA.all	Chr17 NC_000083	60628	1	reverse	Mdga1	0.00618288	-0.163972	0.73	0.185643	1199.02	-0.73	MAM domain containing glycosylphosphatidylinositol anchor 1; Derived by automated computational analysis using gene prediction method: BestRefSeq,Gnomon.	Expression Difference	gene	GeneID:74762; MGI:MGI:1922012	0.0598893	-2.73792	1200011I03Rik; GPIM; Mamdc3		gene
Lonp1 gene	56614297	56626903	Diff Expression - Gene - control.all/CLA.all	Chr17 NC_000083	12607	1	reverse	Lonp1	0.00650886	-0.153892	0.73	0.187796	2330.44	-0.73	lon peptidase 1, mitochondrial; Derived by automated computational analysis using gene prediction method: BestRefSeq.	Expression Difference	gene	GeneID:74142; MGI:MGI:1921392	0.0565576	-2.72098	1200017E13Rik; LON; Prss15		gene
Mbd2 gene	70568225	70629134	Diff Expression - Gene - control.all/CLA.all	Chr18 NC_000084	60910	1	forward	Mbd2	0.00628206	0.154557	0.73	0.186663	1418.81	0.73	methyl-CpG binding domain protein 2; Derived by automated computational analysis using gene prediction method: BestRefSeq,Gnomon.	Expression Difference	gene	GeneID:17191; MGI:MGI:1333813	0.0565589	2.73268	MBD2a		gene
Hnrnph2 gene	134601179	134607060	Diff Expression - Gene - control.all/CLA.all	ChrX NC_000086	5882	1	forward	Hnrnph2	0.00634313	0.176928	0.73	0.18736	623.64	0.73	heterogeneous nuclear ribonucleoprotein H2; Derivedby automated computational analysis using gene predictionmethod: BestRefSeq.	Expression Difference	gene	GeneID:56258; MGI:MGI:1201779	0.0648207	2.7295	DXHXS1271E; Ftp-3; Ftp3; H'; HNRNP; Hnrph2		gene
Usp48 gene	137594120	137658537	Diff Expression - Gene - control.all/CLA.all	Chr4 NC_000070	64418	1	forward	Usp48	0.00664743	0.108579	0.72	0.189795	3490.02	0.72	ubiquitin specific peptidase 48; Derived by automated computational analysis using gene prediction method: BestRefSeq,Gnomon.	Expression Difference	gene	GeneID:170707; MGI:MGI:2158502	0.040007	2.71401	2810449C13Rik; AI115503; BC021769; D330022K21Rik; Usp31		gene
Rbm48 gene	3583978	3598090	Diff Expression - Gene - control.all/CLA.all	Chr5 NC_000071	14113	1	reverse	Rbm48	0.00668939	0.205976	0.72	0.190172	264.265	0.72	RNA binding motif protein 48; Derived by automated computational analysis using gene prediction method: BestRefSeq,Gnomon.	Expression Difference	gene	GeneID:269623; MGI:MGI:2442653	0.075952	2.71192	AW548102; C030048B08Rik		gene
Nomo1 gene	46033696	46084212	Diff Expression - Gene - control.all/CLA.all	Chr7 NC_000073	50517	1	forward	Nomo1	0.00669278	-0.128395	0.72	0.190172	4805.6	-0.72	nodal modulator 1; Derived by automated computational analysis using gene prediction method: BestRefSeq.	Expression Difference	gene	GeneID:211548; MGI:MGI:2385850	0.0473476	-2.71176	D7Ertd156e; Nomo; pM5		gene
Eif5a gene	69916712	69921958	Diff Expression - Gene - control.all/CLA.all	Chr11 NC_000077	5247	1	reverse	Eif5a	0.00665412	-0.141127	0.72	0.189795	4704.52	-0.72	eukaryotic translation initiation factor 5A; Derived by automated computational analysis using gene prediction method: BestRefSeq,Gnomon.	Expression Difference	gene	GeneID:276770; MGI:MGI:106248	0.0520057	-2.71368	AA410058; D19Wsu54e; eIF-4D; eIF-5A; eIF-5A-1; eIF-5A1; Eif4d; Eif5a1		gene
Mrpl32 gene	14610301	14613037	Diff Expression - Gene - control.all/CLA.all	Chr13 NC_000079	2737	1	reverse	Mrpl32	0.00664669	0.18524	0.72	0.189795	345.733	0.72	mitochondrial ribosomal protein L32; Derived by automated computational analysis using gene prediction method: BestRefSeq.	Expression Difference	gene	GeneID:75398; MGI:MGI:2137226	0.0682522	2.71405	0610033O15Rik		gene
Creld2 gene	88819646	88826681	Diff Expression - Gene - control.all/CLA.all	Chr15 NC_000081	7036	1	forward	Creld2	0.00660564	-0.168641	0.72	0.189497	463.647	-0.72	cysteine-rich with EGF-like domains 2; Derived by automated computational analysis using gene prediction method: BestRefSeq.	Expression Difference	gene	GeneID:76737; MGI:MGI:1923987	0.0620894	-2.7161	5730592L21Rik; C85758		gene
Gm16582 gene	74850895	74879953	Diff Expression - Gene - control.all/CLA.all	Chr1 NC_000067	29059	1	forward	Gm16582	0.00694148	-0.168549	0.71	0.194423	640.977	-0.71	predicted gene 16582; Derived by automated computational analysis using gene prediction method: BestRefSeq.	Expression Difference	gene	GeneID:102634844; MGI:MGI:4415002	0.0624339	-2.69964			gene
Cdk5r2 gene	74855029	74857732	Diff Expression - Gene - control.all/CLA.all	Chr1 NC_000067	2704	1	forward	Cdk5r2	0.0068835	-0.172264	0.71	0.194211	628.884	-0.71	cyclin-dependent kinase 5, regulatory subunit 2 (p39); Derived by automated computational analysis using gene prediction method: BestRefSeq.	Expression Difference	gene	GeneID:12570; MGI:MGI:1330828	0.063744	-2.70243	B230310J22Rik; p39		gene
Tox2 gene	163203058	163324172	Diff Expression - Gene - control.all/CLA.all	Chr2 NC_000068	121115	1	forward	Tox2	0.00696541	-0.147166	0.71	0.194423	1997.27	-0.71	TOX high mobility group box family member 2; Derived by automated computational analysis using gene prediction method: BestRefSeq,Gnomon.	Expression Difference	gene	GeneID:269389; MGI:MGI:3611233	0.0545364	-2.69849	AI851523; AV026525; BI987407; Gcx1; RxHMG1		gene
Enho gene	41638144	41640302	Diff Expression - Gene - control.all/CLA.all	Chr4 NC_000070	2159	1	reverse	Enho	0.00699849	-0.187967	0.71	0.194423	1146.88	-0.71	energy homeostasis associated; Derived by automatedcomputational analysis using gene prediction method:BestRefSeq.	Expression Difference	gene	GeneID:69638; MGI:MGI:1916888	0.0696972	-2.69692	1110065P19Rik; 2310040A07Rik		gene
Tardbp gene	148612382	148627084	Diff Expression - Gene - control.all/CLA.all	Chr4 NC_000070	14703	1	reverse	Tardbp	0.00718203	0.116081	0.71	0.196844	3579.88	0.71	TAR DNA binding protein; Derived by automated computational analysis using gene prediction method: BestRefSeq,Gnomon.	Expression Difference	gene	GeneID:230908; MGI:MGI:2387629	0.0431803	2.68828	1190002A23Rik; C85084; TDP-43; Tdp43		gene
Paics gene	76951302	76967509	Diff Expression - Gene - control.all/CLA.all	Chr5 NC_000071	16208	1	forward	Paics	0.00680381	0.13966	0.71	0.19296	2460.92	0.71	phosphoribosylaminoimidazole carboxylase, phosphoribosylaminoribosylaminoimidazole, succinocarboxamide synthetase; Derived by automated computational analysis using gene prediction method: BestRefSeq,Gnomon.	Expression Difference	gene	GeneID:67054; MGI:MGI:1914304	0.0516057	2.7063	2610511I09Rik; ADE2H1; AIRC; PAIS		gene
Rpa3 gene	8255936	8259141	Diff Expression - Gene - control.all/CLA.all	Chr6 NC_000072	3206	1	reverse	Rpa3	0.00712384	0.223914	0.71	0.195722	125.572	0.71	replication protein A3; Derived by automated computational analysis using gene prediction method: BestRefSeq.	Expression Difference	gene	GeneID:68240; MGI:MGI:1915490	0.0832086	2.691	14kDa; C330026P08Rik		gene
Tssc4 gene	143068416	143071093	Diff Expression - Gene - control.all/CLA.all	Chr7 NC_000073	2678	1	forward	Tssc4	0.00705419	-0.170711	0.71	0.195244	653.587	-0.71	tumor-suppressing subchromosomal transferable fragment 4; Derived by automated computational analysis using gene prediction method: BestRefSeq,Gnomon.	Expression Difference	gene	GeneID:56844; MGI:MGI:1861712	0.0633608	-2.69428	AA241958; ESTM671070		gene
Ddx21 gene	62580247	62602298	Diff Expression - Gene - control.all/CLA.all	Chr10 NC_000076	22052	1	reverse	Ddx21	0.00689611	0.144766	0.71	0.194211	687.504	0.71	DEAD (Asp-Glu-Ala-Asp) box polypeptide 21; Derived by automated computational analysis using gene prediction method: BestRefSeq,Gnomon.	Expression Difference	gene	GeneID:56200; MGI:MGI:1860494	0.0535808	2.70182	AI255159; AL022742; D10Ertd645e; D10Wsu42e		gene
Mob3a gene	80685253	80701820	Diff Expression - Gene - control.all/CLA.all	Chr10 NC_000076	16568	1	reverse	Mob3a	0.00721423	-0.168313	0.71	0.196844	429.999	-0.71	MOB kinase activator 3A; Derived by automated computational analysis using gene prediction method: BestRefSeq.	Expression Difference	gene	GeneID:208228; MGI:MGI:3050117	0.0626446	-2.68679	5330417K06Rik; A630029F06; AV218468; Mobkl2a		gene
Ccm2 gene	6546887	6596761	Diff Expression - Gene - control.all/CLA.all	Chr11 NC_000077	49875	1	forward	Ccm2	0.00697678	-0.203901	0.71	0.194423	958.444	-0.71	cerebral cavernous malformation 2; Derived by automated computational analysis using gene prediction method: BestRefSeq,Gnomon.	Expression Difference	gene	GeneID:216527; MGI:MGI:2384924	0.0755763	-2.69795	BC029157		gene
Vat1 gene	101458748	101466199	Diff Expression - Gene - control.all/CLA.all	Chr11 NC_000077	7452	1	reverse	Vat1	0.00720879	-0.158232	0.71	0.196844	5321.34	-0.71	vesicle amine transport 1; Derived by automated computational analysis using gene prediction method: BestRefSeq.	Expression Difference	gene	GeneID:26949; MGI:MGI:1349450	0.0588871	-2.68704	VAT-1		gene
Tmem179 gene	112500184	112511160	Diff Expression - Gene - control.all/CLA.all	Chr12 NC_000078	10977	1	reverse	Tmem179	0.00689989	-0.164319	0.71	0.194211	3338.02	-0.71	transmembrane protein 179; Derived by automated computational analysis using gene prediction method: BestRefSeq.	Expression Difference	gene	GeneID:104885; MGI:MGI:2144891	0.0608221	-2.70164	AI839735		gene
Puf60 gene	76070182	76082537	Diff Expression - Gene - control.all/CLA.all	Chr15 NC_000081	12356	1	reverse	Puf60	0.00699077	-0.135909	0.71	0.194423	3931.88	-0.71	poly-U binding splicing factor 60; Derived by automated computational analysis using gene prediction method: BestRefSeq,Gnomon.	Expression Difference	gene	GeneID:67959; MGI:MGI:1915209	0.0503873	-2.69728	2410104I19Rik; 2810454F19Rik; SIAHBP1		gene
Cpsf1 gene	76595808	76607661	Diff Expression - Gene - control.all/CLA.all	Chr15 NC_000081	11854	1	reverse	Cpsf1	0.00699137	-0.123599	0.71	0.194423	2207.55	-0.71	cleavage and polyadenylation specific factor 1; Derived by automated computational analysis using gene prediction method: BestRefSeq,Gnomon.	Expression Difference	gene	GeneID:94230; MGI:MGI:2679722	0.0458239	-2.69725	CPSF160		gene
Sult4a1 gene	84076097	84105754	Diff Expression - Gene - control.all/CLA.all	Chr15 NC_000081	29658	1	reverse	Sult4a1	0.00695177	-0.145099	0.71	0.194423	8705.18	-0.71	sulfotransferase family 4A, member 1; Derived by automated computational analysis using gene prediction method: BestRefSeq.	Expression Difference	gene	GeneID:29859; MGI:MGI:1888971	0.0537572	-2.69915	2400007A17Rik; AI853543; BR-STL; BR-STL-1; mBR-STL; NST; ST4A1; Sultx3		gene
Usp16 gene	87454985	87483515	Diff Expression - Gene - control.all/CLA.all	Chr16 NC_000082	28531	1	forward	Usp16	0.00707028	0.137989	0.71	0.195328	1046.19	0.71	ubiquitin specific peptidase 16; Derived by automated computational analysis using gene prediction method: BestRefSeq,Gnomon.	Expression Difference	gene	GeneID:74112; MGI:MGI:1921362	0.0512302	2.69352	1200004E02Rik; 2810483I07Rik; 6330514E22Rik; UBPM		gene
Mrps34 gene	24895120	24896289	Diff Expression - Gene - control.all/CLA.all	Chr17 NC_000083	1170	1	forward	Mrps34	0.00705261	-0.182371	0.71	0.195244	544.925	-0.71	mitochondrial ribosomal protein S34; Derived by automated computational analysis using gene prediction method: BestRefSeq.	Expression Difference	gene	GeneID:79044; MGI:MGI:1930188	0.0676865	-2.69435	0610007F04Rik; 5330430D13Rik; AV001970; Tce2		gene
H2-K1 gene	33996012	34000619	Diff Expression - Gene - control.all/CLA.all	Chr17 NC_000083	4608	1	reverse	H2-K1	0.00712317	-0.18952	0.71	0.195722	815.165	-0.71	histocompatibility 2, K1, K region; Derived by automated computational analysis using gene prediction method: BestRefSeq,Gnomon.	Expression Difference	gene	GeneID:14972; MGI:MGI:95904	0.0704265	-2.69103	H-2K; H-2K(d); H2-D1; H2-K; K-f		gene
Rab5a gene	53479234	53507678	Diff Expression - Gene - control.all/CLA.all	Chr17 NC_000083	28445	1	forward	Rab5a	0.00712224	0.155893	0.71	0.195722	1789.42	0.71	RAB5A, member RAS oncogene family; Derived by automated computational analysis using gene prediction method: BestRefSeq.	Expression Difference	gene	GeneID:271457; MGI:MGI:105926	0.0579296	2.69107	2410015H04Rik; AI663973; AU021172; nnyRab5a		gene
Twnk gene	45005663	45012764	Diff Expression - Gene - control.all/CLA.all	Chr19 NC_000085	7102	1	forward	Twnk	0.00687117	-0.161654	0.71	0.194211	416.156	-0.71	twinkle mtDNA helicase; Derived by automated computational analysis using gene prediction method: BestRefSeq.	Expression Difference	gene	GeneID:226153; MGI:MGI:2137410	0.059805	-2.70302	D19Ertd626e; PEO; Peo1; Twinl		gene
Rps6ka3 gene	159255665	159368244	Diff Expression - Gene - control.all/CLA.all	ChrX NC_000086	112580	1	forward	Rps6ka3	0.00721734	0.181287	0.71	0.196844	693.672	0.71	ribosomal protein S6 kinase polypeptide 3; Derived by automated computational analysis using gene prediction method: BestRefSeq,Gnomon.	Expression Difference	gene	GeneID:110651; MGI:MGI:104557	0.067477	2.68665	MAPKAPK-1b; MPK-9; p90RSK3; pp90RSK2; Rsk2;S6K-alpha3		gene
Tmem81 gene	132506230	132508644	Diff Expression - Gene - control.all/CLA.all	Chr1 NC_000067	2415	1	forward	Tmem81	0.00739783	0.219379	0.7	0.198705	90.423	0.7	transmembrane protein 81; Derived by automated computational analysis using gene prediction method: BestRefSeq,Gnomon.	Expression Difference	gene	GeneID:74626; MGI:MGI:1921876	0.081907	2.67838	4930429O20Rik; AI465369		gene
Fgf2os gene	37330257	37349841	Diff Expression - Gene - control.all/CLA.all	Chr3 NC_000069	19585	1	reverse	Fgf2os	0.00753041	-0.219886	0.7	0.200981	57.437	-0.7	Derived by automated computational analysis using gene prediction method: Gnomon.	Expression Difference	gene	GeneID:329626; MGI:MGI:3649376	0.0822793	-2.67243			gene
Manba gene	135485611	135571404	Diff Expression - Gene - control.all/CLA.all	Chr3 NC_000069	85794	1	forward	Manba	0.00729533	0.145688	0.7	0.198247	614.109	0.7	mannosidase, beta A, lysosomal; Derived by automated computational analysis using gene prediction method: BestRefSeq,Gnomon.	Expression Difference	gene	GeneID:110173; MGI:MGI:88175	0.0542995	2.68305	2410030O07Rik; B930014J03Rik; Bmn		gene
Ino80b gene	83121765	83125119	Diff Expression - Gene - control.all/CLA.all	Chr6 NC_000072	3355	1	reverse	Ino80b	0.00748786	-0.204866	0.7	0.200562	355.072	-0.7	INO80 complex subunit B; Derived by automated computational analysis using gene prediction method: BestRefSeq.	Expression Difference	gene	GeneID:70020; MGI:MGI:1917270	0.0766045	-2.67433	2510009I23Rik; HMG1YL4; Hmga1l4; Papa1; Znhit4		gene
Ube2s gene	4808014	4812340	Diff Expression - Gene - control.all/CLA.all	Chr7 NC_000073	4327	1	reverse	Ube2s	0.00724737	-0.212127	0.7	0.197303	434.802	-0.7	ubiquitin-conjugating enzyme E2S; Derived by automated computational analysis using gene prediction method: BestRefSeq.	Expression Difference	gene	GeneID:77891; MGI:MGI:1925141	0.0789969	-2.68526	0910001J09Rik; 6720465F12Rik; AA409170; E2-EPF		gene
Akt1s1 gene	44848961	44855421	Diff Expression - Gene - control.all/CLA.all	Chr7 NC_000073	6461	1	forward	Akt1s1	0.00739418	-0.183517	0.7	0.198705	754.73	-0.7	AKT1 substrate 1 (proline-rich); Derived by automated computational analysis using gene prediction method: BestRefSeq,Gnomon.	Expression Difference	gene	GeneID:67605; MGI:MGI:1914855	0.0685136	-2.67855	1110012J22Rik; AI227026; Lobe; Lobel; PRAS40		gene
Scaf1 gene	45002946	45016404	Diff Expression - Gene - control.all/CLA.all	Chr7 NC_000073	13459	1	reverse	Scaf1	0.00735607	-0.164301	0.7	0.198705	3591.58	-0.7	SR-related CTD-associated factor 1; Derived by automated computational analysis using gene prediction method: BestRefSeq,Gnomon.	Expression Difference	gene	GeneID:233208; MGI:MGI:2141980	0.0613	-2.68028	AI480556; SR-A1		gene
Rwdd1 gene	33996555	34019616	Diff Expression - Gene - control.all/CLA.all	Chr10 NC_000076	23062	1	reverse	Rwdd1	0.00739261	0.210047	0.7	0.198705	522.17	0.7	RWD domain containing 1; Derived by automated computational analysis using gene prediction method: BestRefSeq.	Expression Difference	gene	GeneID:66521; MGI:MGI:1913771	0.0784163	2.67862	0710001K08Rik; 2610002D06Rik; 2700069A07Rik; IH1		gene
Jag2 gene	112907803	112929812	Diff Expression - Gene - control.all/CLA.all	Chr12 NC_000078	22010	1	reverse	Jag2	0.00751929	-0.16486	0.7	0.200981	1780.24	-0.7	jagged 2; Derived by automated computational analysis using gene prediction method: BestRefSeq,Gnomon.	Expression Difference	gene	GeneID:16450; MGI:MGI:1098270	0.0616778	-2.67293	D12Ggc2e; mJagged2-1; Serh; sm		gene
A330033J07Rik gene	48044231	48262623	Diff Expression - Gene - control.all/CLA.all	Chr13 NC_000079	218393	1	reverse	A330033J07Rik	0.00731696	-0.187909	0.7	0.198474	257.442	-0.7	RIKEN cDNA A330033J07 gene; Derived by automated computational analysis using gene prediction method: BestRefSeq.	Expression Difference	gene	GeneID:320614; MGI:MGI:2444369	0.0700615	-2.68206			gene
Ipo11 gene	106794439	106936959	Diff Expression - Gene - control.all/CLA.all	Chr13 NC_000079	142521	1	reverse	Ipo11	0.00739149	0.148653	0.7	0.198705	1221.65	0.7	importin 11; Derived by automated computational analysis using gene prediction method: BestRefSeq,Gnomon.	Expression Difference	gene	GeneID:76582; MGI:MGI:2442377	0.0554951	2.67867	1700081H05Rik; 2510001A17Rik; AI314624; AW555235; E330021B14Rik; Ranbp11		gene
Phyhip gene	70457517	70468826	Diff Expression - Gene - control.all/CLA.all	Chr14 NC_000080	11310	1	forward	Phyhip	0.00740523	-0.137965	0.7	0.198705	3160.89	-0.7	phytanoyl-CoA hydroxylase interacting protein; Derived by automated computational analysis using gene prediction method: BestRefSeq,Gnomon.	Expression Difference	gene	GeneID:105653; MGI:MGI:1860417	0.0515168	-2.67805	AW049870; C630010D02Rik; Lnap1ip; PAHX-AP#1; PAHX-AP1		gene
Gnl1 gene	35979955	35989462	Diff Expression - Gene - control.all/CLA.all	Chr17 NC_000083	9508	1	forward	Gnl1	0.00754903	-0.149369	0.7	0.201119	3340.08	-0.7	guanine nucleotide binding protein-like 1; Derived by automated computational analysis using gene prediction method: BestRefSeq.	Expression Difference	gene	GeneID:14670; MGI:MGI:95764	0.0559099	-2.6716	Gna-rs1; Gnal1		gene
B3gat3 gene	8920374	8927236	Diff Expression - Gene - control.all/CLA.all	Chr19 NC_000085	6863	1	forward	B3gat3	0.00756954	-0.159612	0.7	0.201307	2936.24	-0.7	beta-1,3-glucuronyltransferase 3 (glucuronosyltransferase I); Derived by automated computational analysis using gene prediction method: BestRefSeq,Gnomon.	Expression Difference	gene	GeneID:72727; MGI:MGI:1919977	0.0597644	-2.67069	2810405M13Rik		gene
Sf3b1 gene	54985169	55027501	Diff Expression - Gene - control.all/CLA.all	Chr1 NC_000067	42333	1	reverse	Sf3b1	0.00796629	0.10798	0.69	0.204578	7137.67	0.69	splicing factor 3b, subunit 1; Derived by automatedcomputational analysis using gene prediction method:BestRefSeq,Gnomon.	Expression Difference	gene	GeneID:81898; MGI:MGI:1932339	0.0406935	2.6535	155kDa; 2810001M05Rik; AA409119; Prp10; SAP155; SF3b155; TA-8; Targ4		gene
Degs1 gene	182275964	182282854	Diff Expression - Gene - control.all/CLA.all	Chr1 NC_000067	6891	1	reverse	Degs1	0.00774561	0.123879	0.69	0.20328	1865.96	0.69	delta(4)-desaturase, sphingolipid 1; Derived by automated computational analysis using gene prediction method: BestRefSeq,Gnomon.	Expression Difference	gene	GeneID:13244; MGI:MGI:1097711	0.0465194	2.66296	AA536663; Degs; Des1; Mdes		gene
Stam gene	14073962	14148338	Diff Expression - Gene - control.all/CLA.all	Chr2 NC_000068	74377	1	forward	Stam	0.00781657	0.148785	0.69	0.20328	1932.94	0.69	signal transducing adaptor molecule (SH3 domain andITAM motif) 1; Derived by automated computational analysisusing gene prediction method: BestRefSeq,Gnomon.	Expression Difference	gene	GeneID:20844; MGI:MGI:1329014	0.0559366	2.65989	STAM1		gene
Cenpb gene	131177289	131180067	Diff Expression - Gene - control.all/CLA.all	Chr2 NC_000068	2779	1	reverse	Cenpb	0.00794438	-0.17169	0.69	0.204578	1739.98	-0.69	centromere protein B; Derived by automated computational analysis using gene prediction method: BestRefSeq.	Expression Difference	gene	GeneID:12616; MGI:MGI:88376	0.0646808	-2.65442	CENP-B		gene
Pitpnm2 gene	124118689	124249910	Diff Expression - Gene - control.all/CLA.all	Chr5 NC_000071	131222	1	reverse	Pitpnm2	0.00776149	-0.146617	0.69	0.20328	2317.18	-0.69	phosphatidylinositol transfer protein, membrane-associated 2; Derived by automated computational analysis using gene prediction method: BestRefSeq,Gnomon.	Expression Difference	gene	GeneID:19679; MGI:MGI:1336192	0.0550721	-2.66227	mKIAA1457; NIR3; Rdgb2; RDGBA2		gene
Ccdc174 gene	91843154	91899849	Diff Expression - Gene - control.all/CLA.all	Chr6 NC_000072	56696	1	forward	Ccdc174	0.00770854	0.181434	0.69	0.203054	663.433	0.69	coiled-coil domain containing 174; Derived by automated computational analysis using gene prediction method: BestRefSeq,Gnomon.	Expression Difference	gene	GeneID:232236; MGI:MGI:2444652	0.068091	2.66458	C130022K22Rik		gene
Coq8b gene	27228676	27257949	Diff Expression - Gene - control.all/CLA.all	Chr7 NC_000073	29274	1	forward	Coq8b	0.00770246	-0.175518	0.69	0.203054	1150.82	-0.69	coenzyme Q8B; Derived by automated computational analysis using gene prediction method: BestRefSeq,Gnomon.	Expression Difference	gene	GeneID:76889; MGI:MGI:1924139	0.0658645	-2.66484	0610012P18Rik; Adck4		gene
Lrp3 gene	35200878	35217392	Diff Expression - Gene - control.all/CLA.all	Chr7 NC_000073	16515	1	reverse	Lrp3	0.00765764	-0.125713	0.69	0.202928	2059.19	-0.69	low density lipoprotein receptor-related protein 3;Derived by automated computational analysis using geneprediction method: BestRefSeq,Gnomon.	Expression Difference	gene	GeneID:435965; MGI:MGI:3584516	0.0471398	-2.6668			gene
Yjefn3 gene	69887788	69893983	Diff Expression - Gene - control.all/CLA.all	Chr8 NC_000074	6196	1	reverse	Yjefn3	0.00784776	-0.221173	0.69	0.20328	171.343	-0.69	YjeF N-terminal domain containing 3; Derived by automated computational analysis using gene prediction method: BestRefSeq.	Expression Difference	gene	GeneID:234365; MGI:MGI:2681845	0.083193	-2.65855	Gm175; hYjeF_N3; YjeF_N3		gene
Fbxw9 gene	85060119	85067121	Diff Expression - Gene - control.all/CLA.all	Chr8 NC_000074	7003	1	forward	Fbxw9	0.00779297	-0.168381	0.69	0.20328	463.229	-0.69	F-box and WD-40 domain protein 9; Derived by automated computational analysis using gene prediction method: BestRefSeq.	Expression Difference	gene	GeneID:68628; MGI:MGI:1915878	0.0632795	-2.66091	1110017H11Rik; Fbw9		gene
Pth1r gene	110722085	110747145	Diff Expression - Gene - control.all/CLA.all	Chr9 NC_000075	25061	1	reverse	Pth1r	0.00795512	-0.199513	0.69	0.204578	372.465	-0.69	parathyroid hormone 1 receptor; Derived by automated computational analysis using gene prediction method: BestRefSeq,Gnomon.	Expression Difference	gene	GeneID:19228; MGI:MGI:97801	0.0751754	-2.65397	PPR; Pthr; Pthr1		gene
Hap1 gene	100347327	100356982	Diff Expression - Gene - control.all/CLA.all	Chr11 NC_000077	9656	1	reverse	Hap1	0.00771674	-0.160686	0.69	0.203054	22004.8	-0.69	huntingtin-associated protein 1; Derived by automated computational analysis using gene prediction method: BestRefSeq,Gnomon.	Expression Difference	gene	GeneID:15114; MGI:MGI:1261831	0.0603128	-2.66422	HAP-1		gene
Gtpbp4 gene	8972070	8996116	Diff Expression - Gene - control.all/CLA.all	Chr13 NC_000079	24047	1	reverse	Gtpbp4	0.00790656	0.151589	0.69	0.204449	1343.41	0.69	GTP binding protein 4; Derived by automated computational analysis using gene prediction method: BestRefSeq,Gnomon.	Expression Difference	gene	GeneID:69237; MGI:MGI:1916487	0.0570734	2.65603	2610028C09Rik; Crfg; Gtpbp3; NGB; Nog1		gene
Sugct gene	16857472	17694795	Diff Expression - Gene - control.all/CLA.all	Chr13 NC_000079	837324	1	reverse	Sugct	0.00768023	0.194719	0.69	0.203054	161.309	0.69	succinyl-CoA glutarate-CoA transferase; Derived by automated computational analysis using gene prediction method: BestRefSeq,Gnomon.	Expression Difference	gene	GeneID:192136; MGI:MGI:1923221	0.073043	2.66581	5033411D12Rik; D17907		gene
Paqr4 gene	23736186	23740899	Diff Expression - Gene - control.all/CLA.all	Chr17 NC_000083	4714	1	reverse	Paqr4	0.00796246	-0.180853	0.69	0.204578	1073	-0.69	progestin and adipoQ receptor family member IV; Derived by automated computational analysis using gene prediction method: BestRefSeq,Gnomon.	Expression Difference	gene	GeneID:76498; MGI:MGI:1923748	0.0681522	-2.65366	1500004C10Rik		gene
Klc4 gene	46630624	46646189	Diff Expression - Gene - control.all/CLA.all	Chr17 NC_000083	15566	1	reverse	Klc4	0.00762823	-0.141627	0.69	0.202507	1077.61	-0.69	kinesin light chain 4; Derived by automated computational analysis using gene prediction method: BestRefSeq,Gnomon.	Expression Difference	gene	GeneID:74764; MGI:MGI:1922014	0.0530816	-2.6681	1200014P03Rik; AA408085; AW146303; Knsl8		gene
Tbcc gene	46890621	46892463	Diff Expression - Gene - control.all/CLA.all	Chr17 NC_000083	1843	1	forward	Tbcc	0.00783264	-0.204009	0.69	0.20328	280.207	-0.69	tubulin-specific chaperone C; Derived by automated computational analysis using gene prediction method: BestRefSeq.	Expression Difference	gene	GeneID:72726; MGI:MGI:1919976	0.076718	-2.6592	2810055C19Rik		gene
Psd gene	46312085	46328127	Diff Expression - Gene - control.all/CLA.all	Chr19 NC_000085	16043	1	reverse	Psd	0.00778678	-0.174796	0.69	0.20328	4174.1	-0.69	pleckstrin and Sec7 domain containing; Derived by automated computational analysis using gene prediction method: BestRefSeq,Gnomon.	Expression Difference	gene	GeneID:73728; MGI:MGI:1920978	0.0656837	-2.66118	1110007H17Rik; A930015K15; Efa6; Efa6a; mKIAA2011; Psdl		gene
Ocrl gene	47912418	47966428	Diff Expression - Gene - control.all/CLA.all	ChrX NC_000086	54011	1	forward	Ocrl	0.00783179	0.101221	0.69	0.20328	3607.63	0.69	OCRL, inositol polyphosphate-5-phosphatase; Derivedby automated computational analysis using gene predictionmethod: BestRefSeq,Gnomon.	Expression Difference	gene	GeneID:320634; MGI:MGI:109589	0.038064	2.65924	9530014D17Rik; BB143339; OCRL1		gene
Eif1ax gene	159372178	159389621	Diff Expression - Gene - control.all/CLA.all	ChrX NC_000086	17444	1	forward	Eif1ax	0.00783793	0.150652	0.69	0.20328	2873.52	0.69	eukaryotic translation initiation factor 1A, X-linked; Derived by automated computational analysis using gene prediction method: BestRefSeq.	Expression Difference	gene	GeneID:66235; MGI:MGI:1913485	0.0566578	2.65897	1500010B24Rik; AI426898; eIF-4C; Eif1ay		gene
Tmem9 gene	136008219	136035030	Diff Expression - Gene - control.all/CLA.all	Chr1 NC_000067	26812	1	forward	Tmem9	0.00820521	-0.15153	0.68	0.209275	931.594	-0.68	transmembrane protein 9; Derived by automated computational analysis using gene prediction method: BestRefSeq.	Expression Difference	gene	GeneID:66241; MGI:MGI:1913491	0.0573214	-2.64351	1500015G18Rik; AW545782		gene
Pdia3 gene	121413902	121438687	Diff Expression - Gene - control.all/CLA.all	Chr2 NC_000068	24786	1	forward	Pdia3	0.00832289	0.143783	0.68	0.210369	6335.41	0.68	protein disulfide isomerase associated 3; Derived by automated computational analysis using gene prediction method: BestRefSeq.	Expression Difference	gene	GeneID:14827; MGI:MGI:95834	0.0544904	2.63868	58kDa; Erp; ERp57; ERp60; ERp61; Grp58; PDI; PDI-Q2; PI-PLC; Plca; PLC[a]		gene
Sec22b gene	97901227	97922318	Diff Expression - Gene - control.all/CLA.all	Chr3 NC_000069	21092	1	forward	Sec22b	0.00813363	0.12483	0.68	0.20816	909.501	0.68	SEC22 homolog B, vesicle trafficking protein; Derived by automated computational analysis using gene prediction method: BestRefSeq.	Expression Difference	gene	GeneID:20333; MGI:MGI:1338759	0.0471685	2.64647	4930564D15Rik; AA517334; AI480645; C81333; ERS-24; Sec22l1		gene
Tnrc18 gene	142724602	142823668	Diff Expression - Gene - control.all/CLA.all	Chr5 NC_000071	99067	1	reverse	Tnrc18	0.00824472	-0.154435	0.68	0.209567	2149.72	-0.68	trinucleotide repeat containing 18; Derived by automated computational analysis using gene prediction method: BestRefSeq,Gnomon.	Expression Difference	gene	GeneID:231861; MGI:MGI:3648294	0.0584566	-2.64188	BC025631; EG381742; Zfp469		gene
Tigd2 gene	59208870	59212033	Diff Expression - Gene - control.all/CLA.all	Chr6 NC_000072	3164	1	forward	Tigd2	0.00816777	0.185814	0.68	0.208676	268.236	0.68	tigger transposable element derived 2; Derived by automated computational analysis using gene prediction method: BestRefSeq.	Expression Difference	gene	GeneID:68140; MGI:MGI:1915390	0.0702497	2.64505	3632410O17Rik		gene
Hikeshi gene	89918685	89941223	Diff Expression - Gene - control.all/CLA.all	Chr7 NC_000073	22539	1	reverse	Hikeshi	0.00829206	0.149143	0.68	0.210056	626.987	0.68	heat shock protein nuclear import factor; Derived by automated computational analysis using gene prediction method: BestRefSeq,Gnomon.	Expression Difference	gene	GeneID:67669; MGI:MGI:96738	0.0564947	2.63994	0610007P06Rik; 1110002N09Rik; l(7)6Rn; l7Rn6		gene
Plekhj1 gene	80796099	80798626	Diff Expression - Gene - control.all/CLA.all	Chr10 NC_000076	2528	1	reverse	Plekhj1	0.00826808	-0.198839	0.68	0.209804	564.795	-0.68	pleckstrin homology domain containing, family J member 1; Derived by automated computational analysis using gene prediction method: BestRefSeq,Gnomon.	Expression Difference	gene	GeneID:78670; MGI:MGI:1925920	0.0752914	-2.64092	9530063M10Rik		gene
Prxl2c gene	64289798	64312710	Diff Expression - Gene - control.all/CLA.all	Chr13 NC_000079	22913	1	reverse	Prxl2c	0.00807698	0.181852	0.68	0.207064	295.08	0.68	peroxiredoxin like 2C; Derived by automated computational analysis using gene prediction method: BestRefSeq.	Expression Difference	gene	GeneID:66129; MGI:MGI:1913379	0.0686537	2.64883	1110018J18Rik; Aaed1; AI849003		gene
Clic6 gene	92498147	92541241	Diff Expression - Gene - control.all/CLA.all	Chr16 NC_000082	43095	1	forward	Clic6	0.00833256	-0.196746	0.68	0.210369	429.655	-0.68	chloride intracellular channel 6; Derived by automated computational analysis using gene prediction method: BestRefSeq.	Expression Difference	gene	GeneID:209195; MGI:MGI:2146607	0.0745735	-2.63829	5730466J16Rik; AL022908; AW045520; CLIC1L		gene
Vegfb gene	6982472	6987651	Diff Expression - Gene - control.all/CLA.all	Chr19 NC_000085	5180	1	reverse	Vegfb	0.00823699	-0.154356	0.68	0.209567	1254.83	-0.68	vascular endothelial growth factor B; Derived by automated computational analysis using gene prediction method: BestRefSeq.	Expression Difference	gene	GeneID:22340; MGI:MGI:106199	0.0584197	-2.6422	VEGF-B; Vrf		gene
Cops5 gene	10024600	10038159	Diff Expression - Gene - control.all/CLA.all	Chr1 NC_000067	13560	1	reverse	Cops5	0.00882382	0.132984	0.67	0.21546	2138.86	0.67	COP9 signalosome subunit 5; Derived by automated computational analysis using gene prediction method: BestRefSeq.	Expression Difference	gene	GeneID:26754; MGI:MGI:1349415	0.0507805	2.61881	AI303502; CSN5; Jab1; Mov34; Sgn5		gene
Ramp1 gene	91179822	91225196	Diff Expression - Gene - control.all/CLA.all	Chr1 NC_000067	45375	1	forward	Ramp1	0.00884637	-0.158053	0.67	0.21546	963.977	-0.67	receptor (calcitonin) activity modifying protein 1;Derived by automated computational analysis using geneprediction method: BestRefSeq,Gnomon.	Expression Difference	gene	GeneID:51801; MGI:MGI:1858418	0.0603733	-2.61793	9130218E19Rik		gene
Itgav gene	83722303	83806917	Diff Expression - Gene - control.all/CLA.all	Chr2 NC_000068	84615	1	forward	Itgav	0.00885135	0.160801	0.67	0.21546	1063.46	0.67	integrin alpha V; Derived by automated computational analysis using gene prediction method: BestRefSeq,Gnomon.	Expression Difference	gene	GeneID:16410; MGI:MGI:96608	0.0614273	2.61774	1110004F14Rik; 2610028E01Rik; CD51; D430040G12Rik		gene
Manbal gene	157367584	157396763	Diff Expression - Gene - control.all/CLA.all	Chr2 NC_000068	29180	1	forward	Manbal	0.00878334	-0.130971	0.67	0.21546	811.739	-0.67	mannosidase, beta A, lysosomal-like; Derived by automated computational analysis using gene prediction method: BestRefSeq,Gnomon.	Expression Difference	gene	GeneID:69161; MGI:MGI:1916411	0.0499819	-2.62037	1810024K12Rik; AI836500		gene
Pkig gene	163658211	163726158	Diff Expression - Gene - control.all/CLA.all	Chr2 NC_000068	67948	1	forward	Pkig	0.00841904	-0.166965	0.67	0.211455	604.247	-0.67	protein kinase inhibitor, gamma; Derived by automated computational analysis using gene prediction method: BestRefSeq,Gnomon.	Expression Difference	gene	GeneID:18769; MGI:MGI:1343086	0.0633695	-2.63479	PKIgamma		gene
Snx21 gene	164785759	164793810	Diff Expression - Gene - control.all/CLA.all	Chr2 NC_000068	8052	1	forward	Snx21	0.0086452	-0.160537	0.67	0.213926	941.721	-0.67	sorting nexin family member 21; Derived by automated computational analysis using gene prediction method: BestRefSeq,Gnomon.	Expression Difference	gene	GeneID:101113; MGI:MGI:1917729	0.0611389	-2.62577	5730407K14Rik; AI481716		gene
Ugcg gene	59189507	59222833	Diff Expression - Gene - control.all/CLA.all	Chr4 NC_000070	33327	1	forward	Ugcg	0.00840303	0.157613	0.67	0.211455	1559.26	0.67	UDP-glucose ceramide glucosyltransferase; Derived by automated computational analysis using gene prediction method: BestRefSeq,Gnomon.	Expression Difference	gene	GeneID:22234; MGI:MGI:1332243	0.0598052	2.63543	AU043821; C80537; Epcs21; GlcT-1; Ugcgl		gene
Tmem201 gene	149715375	149738072	Diff Expression - Gene - control.all/CLA.all	Chr4 NC_000070	22698	1	reverse	Tmem201	0.00853758	-0.139931	0.67	0.212317	1804.4	-0.67	transmembrane protein 201; Derived by automated computational analysis using gene prediction method: BestRefSeq,Gnomon.	Expression Difference	gene	GeneID:230917; MGI:MGI:1196277	0.0532051	-2.63004	AV028368; D4Ertd429e; Net5; Samp1		gene
Mrpl20 gene	155802878	155808831	Diff Expression - Gene - control.all/CLA.all	Chr4 NC_000070	5954	1	forward	Mrpl20	0.00887182	-0.152947	0.67	0.215607	1149.82	-0.67	mitochondrial ribosomal protein L20; Derived by automated computational analysis using gene prediction method: BestRefSeq.	Expression Difference	gene	GeneID:66448; MGI:MGI:2137221	0.0584447	-2.61695	2610008D01Rik; 4930425I20Rik		gene
Hsd17b11 gene	103989765	104021796	Diff Expression - Gene - control.all/CLA.all	Chr5 NC_000071	32032	1	reverse	Hsd17b11	0.00846897	0.19135	0.67	0.211455	1060.86	0.67	hydroxysteroid (17-beta) dehydrogenase 11; Derived by automated computational analysis using gene prediction method: BestRefSeq.	Expression Difference	gene	GeneID:114664; MGI:MGI:2149821	0.0726799	2.63278	Dhrs8; Pan1b; retSDR2; SDR2		gene
Hvcn1 gene	122206805	122242297	Diff Expression - Gene - control.all/CLA.all	Chr5 NC_000071	35493	1	forward	Hvcn1	0.00859447	-0.164809	0.67	0.213023	255.115	-0.67	hydrogen voltage-gated channel 1; Derived by automated computational analysis using gene prediction method: BestRefSeq,Gnomon.	Expression Difference	gene	GeneID:74096; MGI:MGI:1921346	0.0627182	-2.62778	0610039P13Rik; AI450555; BTS; HV1; mVSOP; Vsop.		gene
Aldh1l1 gene	90550768	90599171	Diff Expression - Gene - control.all/CLA.all	Chr6 NC_000072	48404	1	forward	Aldh1l1	0.00868909	-0.164408	0.67	0.214656	2195.86	-0.67	aldehyde dehydrogenase 1 family, member L1; Derivedby automated computational analysis using gene predictionmethod: BestRefSeq,Gnomon.	Expression Difference	gene	GeneID:107747; MGI:MGI:1340024	0.0626541	-2.62405	1810048F20Rik; FDH; Fthfd; Neut2		gene
Usp5 gene	124815019	124829484	Diff Expression - Gene - control.all/CLA.all	Chr6 NC_000072	14466	1	reverse	Usp5	0.00845944	-0.118902	0.67	0.211455	6865.35	-0.67	ubiquitin specific peptidase 5 (isopeptidase T); Derived by automated computational analysis using gene prediction method: BestRefSeq,Gnomon.	Expression Difference	gene	GeneID:22225; MGI:MGI:1347343	0.0451555	-2.63316	AA407472; ISOT; ISOT-1; Ucht		gene
Ybx3 gene	131364858	131388450	Diff Expression - Gene - control.all/CLA.all	Chr6 NC_000072	23593	1	reverse	Ybx3	0.00879278	0.133873	0.67	0.21546	666.312	0.67	Y box protein 3; Derived by automated computationalanalysis using gene prediction method: BestRefSeq.	Expression Difference	gene	GeneID:56449; MGI:MGI:2137670	0.0510965	2.62001	Csda; dbpA; Dpba; MSY3; MSY4; oxyR; Yb2		gene
Adgrg6 gene	14402583	14545723	Diff Expression - Gene - control.all/CLA.all	Chr10 NC_000076	143141	1	reverse	Adgrg6	0.00897331	0.213201	0.67	0.216055	86.0287	0.67	adhesion G protein-coupled receptor G6; Derived by automated computational analysis using gene prediction method: BestRefSeq,Gnomon.	Expression Difference	gene	GeneID:215798; MGI:MGI:1916151	0.0815904	2.61307	1190004A11Rik; AI449247; AW045736; DREG; Gm222; Gpr126		gene
Timm13 gene	80899450	80900969	Diff Expression - Gene - control.all/CLA.all	Chr10 NC_000076	1520	1	reverse	Timm13	0.00897223	-0.197325	0.67	0.216055	745.451	-0.67	translocase of inner mitochondrial membrane 13; Derived by automated computational analysis using gene prediction method: BestRefSeq.	Expression Difference	gene	GeneID:30055; MGI:MGI:1353432	0.0755136	-2.61311	D10Ertd378e; Tim9; Timm9		gene
Tcp11l2 gene	84576947	84614355	Diff Expression - Gene - control.all/CLA.all	Chr10 NC_000076	37409	1	forward	Tcp11l2	0.00846717	0.158413	0.67	0.211455	695.192	0.67	t-complex 11 (mouse) like 2; Derived by automated computational analysis using gene prediction method: BestRefSeq.	Expression Difference	gene	GeneID:216198; MGI:MGI:2444679	0.0601678	2.63285	E430026E19Rik		gene
Cabp7 gene	4736892	4747179	Diff Expression - Gene - control.all/CLA.all	Chr11 NC_000077	10288	1	reverse	Cabp7	0.00890402	-0.184934	0.67	0.215688	669.308	-0.67	calcium binding protein 7; Derived by automated computational analysis using gene prediction method: BestRefSeq.	Expression Difference	gene	GeneID:192650; MGI:MGI:2183437	0.0707011	-2.61572			gene
Lyrm7 gene	54826866	54860921	Diff Expression - Gene - control.all/CLA.all	Chr11 NC_000077	34056	1	reverse	Lyrm7	0.00840589	0.211311	0.67	0.211455	409.585	0.67	LYR motif containing 7; Derived by automated computational analysis using gene prediction method: BestRefSeq,Gnomon.	Expression Difference	gene	GeneID:75530; MGI:MGI:1922780	0.0801843	2.63532	1700024C24Rik; 9330147L21Rik		gene
Abi3 gene	95830072	95842476	Diff Expression - Gene - control.all/CLA.all	Chr11 NC_000077	12405	1	reverse	Abi3	0.00897699	-0.204317	0.67	0.216055	176.278	-0.67	ABI gene family, member 3; Derived by automated computational analysis using gene prediction method: BestRefSeq,Gnomon.	Expression Difference	gene	GeneID:66610; MGI:MGI:1913860	0.0781948	-2.61293	2210414K06Rik; AI987680; NESH		gene
Aatk gene	120007311	120047183	Diff Expression - Gene - control.all/CLA.all	Chr11 NC_000077	39873	1	reverse	Aatk	0.00856277	-0.155467	0.67	0.21259	7686.86	-0.67	apoptosis-associated tyrosine kinase; Derived by automated computational analysis using gene prediction method: BestRefSeq,Gnomon.	Expression Difference	gene	GeneID:11302; MGI:MGI:1197518	0.0591348	-2.62903	AATYK; aatyk1; mKIAA0641		gene
A430057M04Rik gene	21847578	21856926	Diff Expression - Gene - control.all/CLA.all	Chr14 NC_000080	9349	1	forward	A430057M04Rik	0.00883862	-0.210278	0.67	0.21546	160.094	-0.67	RIKEN cDNA A430057M04 gene; Derived by automated computational analysis using gene prediction method: BestRefSeq.	Expression Difference	gene	GeneID:319486; MGI:MGI:2442125	0.0803128	-2.61823			gene
Tkt gene	30549131	30574724	Diff Expression - Gene - control.all/CLA.all	Chr14 NC_000080	25594	1	forward	Tkt	0.00849901	-0.134454	0.67	0.21171	6901.44	-0.67	transketolase; Derived by automated computational analysis using gene prediction method: BestRefSeq.	Expression Difference	gene	GeneID:21881; MGI:MGI:105992	0.0510926	-2.63157	p68		gene
Odf3b gene	89377447	89379254	Diff Expression - Gene - control.all/CLA.all	Chr15 NC_000081	1808	1	reverse	Odf3b	0.008898	-0.209216	0.67	0.215688	125.664	-0.67	outer dense fiber of sperm tails 3B; Derived by automated computational analysis using gene prediction method: BestRefSeq,Gnomon.	Expression Difference	gene	GeneID:70113; MGI:MGI:1917363	0.0799772	-2.61595	2010001J22Rik		gene
Tagln3 gene	45711230	45724531	Diff Expression - Gene - control.all/CLA.all	Chr16 NC_000082	13302	1	reverse	Tagln3	0.00872888	-0.126017	0.67	0.215284	6405.56	-0.67	transgelin 3; Derived by automated computational analysis using gene prediction method: BestRefSeq.	Expression Difference	gene	GeneID:56370; MGI:MGI:1926784	0.0480523	-2.62249	2700038H05Rik; 2900005O10Rik; AI426007; Np25		gene
Map3k8 gene	4331325	4352953	Diff Expression - Gene - control.all/CLA.all	Chr18 NC_000084	21629	1	reverse	Map3k8	0.00881343	0.217189	0.67	0.21546	61.3746	0.67	mitogen-activated protein kinase kinase kinase 8; Derived by automated computational analysis using gene prediction method: BestRefSeq,Gnomon.	Expression Difference	gene	GeneID:26410; MGI:MGI:1346878	0.0829218	2.61921	c-COT; Cot; Cot/Tpl2; Est; Estf; Tpl-2; Tpl2		gene
Tm7sf2 gene	6062821	6067850	Diff Expression - Gene - control.all/CLA.all	Chr19 NC_000085	5030	1	reverse	Tm7sf2	0.00894595	-0.193055	0.67	0.216055	536.662	-0.67	transmembrane 7 superfamily member 2; Derived by automated computational analysis using gene prediction method: BestRefSeq.	Expression Difference	gene	GeneID:73166; MGI:MGI:1920416	0.0738512	-2.61411	3110041O18Rik; ANG1; C14SR; Dhcr14		gene
Ak3 gene	28995053	29048080	Diff Expression - Gene - control.all/CLA.all	Chr19 NC_000085	53028	1	reverse	Ak3	0.00875206	0.126157	0.67	0.21546	3461.03	0.67	adenylate kinase 3; Derived by automated computational analysis using gene prediction method: BestRefSeq,Gnomon.	Expression Difference	gene	GeneID:56248; MGI:MGI:1860835	0.0481221	2.62159	AA407498; AI506714; AK-3; Ak3l; Ak3l1; Akl3l		gene
Tbc1d12 gene	38836579	38919670	Diff Expression - Gene - control.all/CLA.all	Chr19 NC_000085	83092	1	forward	Tbc1d12	0.0084746	0.170307	0.67	0.211455	555.04	0.67	TBC1D12: TBC1 domain family, member 12; Derived by automated computational analysis using gene prediction method: BestRefSeq,Gnomon.	Expression Difference	gene	GeneID:209478; MGI:MGI:2384803	0.0646928	2.63255	BC033574		gene
Cat gene	103453904	103485153	Diff Expression - Gene - control.all/CLA.all	Chr2 NC_000068	31250	1	reverse	Cat	0.00935971	0.139167	0.66	0.2203	1451	0.66	catalase; Derived by automated computational analysis using gene prediction method: BestRefSeq.	Expression Difference	gene	GeneID:12359; MGI:MGI:88271	0.053554	2.59863	2210418N07; Cas-1; Cas1; Cs-1		gene
Ankib1 gene	3689999	3803124	Diff Expression - Gene - control.all/CLA.all	Chr5 NC_000071	113126	1	reverse	Ankib1	0.00906223	0.132865	0.66	0.217178	1584.21	0.66	ankyrin repeat and IBR domain containing 1; Derivedby automated computational analysis using gene predictionmethod: BestRefSeq,Gnomon.	Expression Difference	gene	GeneID:70797; MGI:MGI:1918047	0.0509121	2.6097	2310061P20Rik; 4631416I11Rik; AW494740; C80642; mKIAA1386		gene
Pon2 gene	5264620	5298345	Diff Expression - Gene - control.all/CLA.all	Chr6 NC_000072	33726	1	reverse	Pon2	0.0090851	0.123459	0.66	0.217258	1135.65	0.66	paraoxonase 2; Derived by automated computational analysis using gene prediction method: BestRefSeq,Gnomon.	Expression Difference	gene	GeneID:330260; MGI:MGI:106687	0.0473235	2.60883	6330405I24Rik; AI481612		gene
Zfp282 gene	47877209	47908485	Diff Expression - Gene - control.all/CLA.all	Chr6 NC_000072	31277	1	forward	Zfp282	0.00916387	-0.16414	0.66	0.21767	371.196	-0.66	zinc finger protein 282; Derived by automated computational analysis using gene prediction method: BestRefSeq,Gnomon.	Expression Difference	gene	GeneID:101095; MGI:MGI:2141413	0.0629882	-2.60588	AI449432; C81429; E430019K09Rik; HUB1		gene
Epn1 gene	5080137	5098179	Diff Expression - Gene - control.all/CLA.all	Chr7 NC_000073	18043	1	forward	Epn1	0.00924636	-0.159099	0.66	0.218768	4773.87	-0.66	epsin 1; Derived by automated computational analysis using gene prediction method: BestRefSeq,Gnomon.	Expression Difference	gene	GeneID:13854; MGI:MGI:1333763	0.0611258	-2.60281	AA269831; Ibp1		gene
Fbxl19 gene	127743887	127769483	Diff Expression - Gene - control.all/CLA.all	Chr7 NC_000073	25597	1	forward	Fbxl19	0.00917517	-0.15743	0.66	0.21767	1477.27	-0.66	F-box and leucine-rich repeat protein 19; Derived by automated computational analysis using gene prediction method: BestRefSeq,Gnomon.	Expression Difference	gene	GeneID:233902; MGI:MGI:3039600	0.060423	-2.60546	6030430O11; BC059812; Fbl19		gene
Enkd1 gene	105703649	105708221	Diff Expression - Gene - control.all/CLA.all	Chr8 NC_000074	4573	1	reverse	Enkd1	0.00941127	-0.202358	0.66	0.220818	171.047	-0.66	enkurin domain containing 1; Derived by automated computational analysis using gene prediction method: BestRefSeq,Gnomon.	Expression Difference	gene	GeneID:102124; MGI:MGI:2142593	0.0779276	-2.59674	AI606951; E130303B06Rik		gene
Syce1l gene	113643213	113655533	Diff Expression - Gene - control.all/CLA.all	Chr8 NC_000074	12321	1	forward	Syce1l	0.00929628	0.166869	0.66	0.219362	170.884	0.66	synaptonemal complex central element protein 1 like; Derived by automated computational analysis using gene prediction method: BestRefSeq.	Expression Difference	gene	GeneID:668110; MGI:MGI:1922247	0.0641568	2.60096	4930481F22Rik; MMRP; mmrp2; PSESS		gene
Adamts18 gene	113697123	113849343	Diff Expression - Gene - control.all/CLA.all	Chr8 NC_000074	152221	1	reverse	Adamts18	0.00913019	-0.211932	0.66	0.21767	99.8455	-0.66	a disintegrin-like and metallopeptidase (reprolysintype) with thrombospondin type 1 motif, 18; Derived byautomated computational analysis using gene predictionmethod: BestRefSeq,Gnomon.	Expression Difference	gene	GeneID:208936; MGI:MGI:2442600	0.081289	-2.60714	9630038L21; ADAMTS21; E130314N14Rik		gene
Atg4d gene	21265205	21274837	Diff Expression - Gene - control.all/CLA.all	Chr9 NC_000075	9633	1	forward	Atg4d	0.00938621	-0.157204	0.66	0.220576	752.318	-0.66	autophagy related 4D, cysteine peptidase; Derived by automated computational analysis using gene prediction method: BestRefSeq,Gnomon.	Expression Difference	gene	GeneID:235040; MGI:MGI:2444308	0.0605175	-2.59766	9830134P12Rik; APG4-D; Apg4d; Atg4dl; Autl4		gene
Plekho2 gene	65552577	65580087	Diff Expression - Gene - control.all/CLA.all	Chr9 NC_000075	27511	1	reverse	Plekho2	0.00930522	-0.173663	0.66	0.219362	491.996	-0.66	pleckstrin homology domain containing, family O member 2; Derived by automated computational analysis using gene prediction method: BestRefSeq,Gnomon.	Expression Difference	gene	GeneID:102595; MGI:MGI:2143132	0.0667774	-2.60063	AI840980; Plekhq1		gene
Gask1a gene	121950988	121988313	Diff Expression - Gene - control.all/CLA.all	Chr9 NC_000075	37326	1	forward	Gask1a	0.00944161	-0.128563	0.66	0.221182	995.675	-0.66	golgi associated kinase 1A; Derived by automated computational analysis using gene prediction method: BestRefSeq,Gnomon.	Expression Difference	gene	GeneID:245050; MGI:MGI:3041196	0.0495305	-2.59564	C730027P07Rik; Fam198a		gene
Nup153 gene	46679902	46727849	Diff Expression - Gene - control.all/CLA.all	Chr13 NC_000079	47948	1	reverse	Nup153	0.00914795	0.157174	0.66	0.21767	1164.37	0.66	nucleoporin 153; Derived by automated computationalanalysis using gene prediction method: BestRefSeq.	Expression Difference	gene	GeneID:218210; MGI:MGI:2385621	0.0603014	2.60647	B130015D15Rik; C88147		gene
Sucla2 gene	73552786	73596144	Diff Expression - Gene - control.all/CLA.all	Chr14 NC_000080	43359	1	forward	Sucla2	0.00904155	0.127425	0.66	0.217178	4010.66	0.66	succinate-Coenzyme A ligase, ADP-forming, beta subunit; Derived by automated computational analysis using gene prediction method: BestRefSeq,Gnomon.	Expression Difference	gene	GeneID:20916; MGI:MGI:1306775	0.0488129	2.61048	4930547K18Rik; A-SCS; SCS-betaA		gene
Senp5 gene	31959670	32003287	Diff Expression - Gene - control.all/CLA.all	Chr16 NC_000082	43618	1	reverse	Senp5	0.00925075	0.124778	0.66	0.218768	1722.46	0.66	SUMO/sentrin specific peptidase 5; Derived by automated computational analysis using gene prediction method: BestRefSeq,Gnomon.	Expression Difference	gene	GeneID:320213; MGI:MGI:2443596	0.0479427	2.60265	6230429P13Rik; A730063F07Rik; AI851888; BB189556; SMT3IP3		gene
Ppp1ca gene	4192174	4195419	Diff Expression - Gene - control.all/CLA.all	Chr19 NC_000085	3246	1	forward	Ppp1ca	0.00906725	-0.145528	0.66	0.217178	3713.08	-0.66	protein phosphatase 1 catalytic subunit alpha; Derived by automated computational analysis using gene prediction method: BestRefSeq.	Expression Difference	gene	GeneID:19045; MGI:MGI:103016	0.0557682	-2.60951	dism2; Ppp1c		gene
Pdlim1 gene	40222239	40271616	Diff Expression - Gene - control.all/CLA.all	Chr19 NC_000085	49378	1	reverse	Pdlim1	0.00913836	0.20953	0.66	0.21767	93.1525	0.66	PDZ and LIM domain 1 (elfin); Derived by automated computational analysis using gene prediction method: BestRefSeq.	Expression Difference	gene	GeneID:54132; MGI:MGI:1860611	0.0803771	2.60683	Clim1; CLP36; mClim1		gene
Cyp20a1 gene	60343300	60388060	Diff Expression - Gene - control.all/CLA.all	Chr1 NC_000067	44761	1	forward	Cyp20a1	0.00975177	0.168753	0.65	0.224625	516.018	0.65	cytochrome P450, family 20, subfamily a, polypeptide 1; Derived by automated computational analysis using gene prediction method: BestRefSeq,Gnomon.	Expression Difference	gene	GeneID:77951; MGI:MGI:1925201	0.0652941	2.58451	A930011N14Rik; Cypm		gene
Arl14ep gene	106962529	106974397	Diff Expression - Gene - control.all/CLA.all	Chr2 NC_000068	11869	1	reverse	Arl14ep	0.00976145	0.146333	0.65	0.224625	758.021	0.65	ADP-ribosylation factor-like 14 effector protein; Derived by automated computational analysis using gene prediction method: BestRefSeq.	Expression Difference	gene	GeneID:212772; MGI:MGI:1926020	0.0566268	2.58417	2700007P21Rik; 4930448O08Rik; ARF7EP		gene
Golph3l gene	95588915	95619247	Diff Expression - Gene - control.all/CLA.all	Chr3 NC_000069	30333	1	forward	Golph3l	0.00969921	0.152303	0.65	0.224625	598.742	0.65	golgi phosphoprotein 3-like; Derived by automated computational analysis using gene prediction method: BestRefSeq,Gnomon.	Expression Difference	gene	GeneID:229593; MGI:MGI:1917129	0.0588867	2.58637	2010204I15Rik; AU015439; AW549227; C77637; Gpp34r		gene
Klhl9 gene	88718292	88722508	Diff Expression - Gene - control.all/CLA.all	Chr4 NC_000070	4217	1	reverse	Klhl9	0.00960684	0.14063	0.65	0.223502	1983.99	0.65	kelch-like 9; Derived by automated computational analysis using gene prediction method: BestRefSeq.	Expression Difference	gene	GeneID:242521; MGI:MGI:2180122	0.0543041	2.58967	8030469P05; C530050O22Rik; mKIAA1354		gene
Tmem271 gene	108365555	108367936	Diff Expression - Gene - control.all/CLA.all	Chr5 NC_000071	2382	1	reverse	Tmem271	0.00982178	-0.186137	0.65	0.225148	388.604	-0.65	Derived by automated computational analysis using gene prediction method: Gnomon.	Expression Difference	gene	GeneID:115490131	0.0720892	-2.58204			gene
Rps19 gene	24884592	24889811	Diff Expression - Gene - control.all/CLA.all	Chr7 NC_000073	5220	1	forward	Rps19	0.00976893	-0.191607	0.65	0.224625	2367.69	-0.65	ribosomal protein S19; Derived by automated computational analysis using gene prediction method: BestRefSeq.	Expression Difference	gene	GeneID:20085; MGI:MGI:1333780	0.0741541	-2.5839	Dsk3		gene
Ltbp4 gene	27305140	27339720	Diff Expression - Gene - control.all/CLA.all	Chr7 NC_000073	34581	1	reverse	Ltbp4	0.00987076	-0.15237	0.65	0.225924	1870.88	-0.65	latent transforming growth factor beta binding protein 4; Derived by automated computational analysis using gene prediction method: BestRefSeq,Gnomon.	Expression Difference	gene	GeneID:108075; MGI:MGI:1321395	0.0590507	-2.58032	2310046A13Rik		gene
Cdc16 gene	13757649	13781951	Diff Expression - Gene - control.all/CLA.all	Chr8 NC_000074	24303	1	forward	Cdc16	0.00981781	0.152517	0.65	0.225148	849.627	0.65	CDC16 cell division cycle 16; Derived by automated computational analysis using gene prediction method: BestRefSeq,Gnomon.	Expression Difference	gene	GeneID:69957; MGI:MGI:1917207	0.0590653	2.58218	2700071J12Rik; 2810431D22Rik; APC6		gene
Gadd45b gene	80930091	80932204	Diff Expression - Gene - control.all/CLA.all	Chr10 NC_000076	2114	1	forward	Gadd45b	0.00951665	-0.215531	0.65	0.222243	83.8263	-0.65	growth arrest and DNA-damage-inducible 45 beta; Derived by automated computational analysis using gene prediction method: BestRefSeq.	Expression Difference	gene	GeneID:17873; MGI:MGI:107776	0.0831232	-2.59291	AI323528; Myd118		gene
Arhgdig gene	26199183	26201350	Diff Expression - Gene - control.all/CLA.all	Chr17 NC_000083	2168	1	reverse	Arhgdig	0.00975674	-0.160823	0.65	0.224625	1662.73	-0.65	Rho GDP dissociation inhibitor (GDI) gamma; Derivedby automated computational analysis using gene predictionmethod: BestRefSeq.	Expression Difference	gene	GeneID:14570; MGI:MGI:108430	0.0622298	-2.58433	Gdi5; Rho-GDI-3; Rho-GDI2; RIP2		gene
BC051142 gene	34398767	34460734	Diff Expression - Gene - control.all/CLA.all	Chr17 NC_000083	61968	1	forward	BC051142	0.00961305	0.204635	0.65	0.223502	244.955	0.65	cDNA sequence BC051142; Derived by automated computational analysis using gene prediction method: BestRefSeq,Gnomon.	Expression Difference	gene	GeneID:407788; MGI:MGI:3039565	0.0790267	2.58945	NG8; Tesb; Tesbp; TSBP		gene
Cbwd1 gene	24919629	24961663	Diff Expression - Gene - control.all/CLA.all	Chr19 NC_000085	42035	1	reverse	Cbwd1	0.00961539	0.186807	0.65	0.223502	398.029	0.65	COBW domain containing 1; Derived by automated computational analysis using gene prediction method: BestRefSeq,Gnomon.	Expression Difference	gene	GeneID:226043; MGI:MGI:2385089	0.0721441	2.58936	AV349248; BC018472		gene
Cdc37l1 gene	28988447	29026680	Diff Expression - Gene - control.all/CLA.all	Chr19 NC_000085	38234	1	forward	Cdc37l1	0.00966803	0.126126	0.65	0.224376	2770.42	0.65	cell division cycle 37-like 1; Derived by automatedcomputational analysis using gene prediction method:BestRefSeq,Gnomon.	Expression Difference	gene	GeneID:67072; MGI:MGI:1914322	0.0487445	2.58748	2700033A15Rik; BB159850; Cdc37l; Harc		gene
Noc3l gene	38788121	38820310	Diff Expression - Gene - control.all/CLA.all	Chr19 NC_000085	32190	1	reverse	Noc3l	0.00947152	0.150927	0.65	0.221536	533.213	0.65	NOC3 like DNA replication regulator; Derived by automated computational analysis using gene prediction method: BestRefSeq,Gnomon.	Expression Difference	gene	GeneID:57753; MGI:MGI:1932610	0.0581706	2.59455	AF233884; Fad24		gene
Taf5 gene	47067748	47083479	Diff Expression - Gene - control.all/CLA.all	Chr19 NC_000085	15732	1	forward	Taf5	0.00973492	0.192616	0.65	0.224625	153.514	0.65	TATA-box binding protein associated factor 5; Derived by automated computational analysis using gene prediction method: BestRefSeq.	Expression Difference	gene	GeneID:226182; MGI:MGI:2442144	0.0745099	2.58511	6330528C20Rik; AV117817		gene
Ngef gene	87476829	87573870	Diff Expression - Gene - control.all/CLA.all	Chr1 NC_000067	97042	1	reverse	Ngef	0.0105161	-0.147469	0.64	0.229831	1717.56	-0.64	neuronal guanine nucleotide exchange factor; Derived by automated computational analysis using gene prediction method: BestRefSeq.	Expression Difference	gene	GeneID:53972; MGI:MGI:1858414	0.0576416	-2.55838	ephexin; Tims2		gene
Cubn gene	13276338	13491876	Diff Expression - Gene - control.all/CLA.all	Chr2 NC_000068	215539	1	reverse	Cubn	0.0106641	0.208367	0.64	0.23066	107.587	0.64	cubilin (intrinsic factor-cobalamin receptor); Derived by automated computational analysis using gene prediction method: BestRefSeq.	Expression Difference	gene	GeneID:65969; MGI:MGI:1931256	0.0815998	2.55352	AA408369; AL022750; D2Wsu88e		gene
Med22 gene	26905262	26910672	Diff Expression - Gene - control.all/CLA.all	Chr2 NC_000068	5411	1	reverse	Med22	0.0107223	-0.160768	0.64	0.230916	725.55	-0.64	mediator complex subunit 22; Derived by automated computational analysis using gene prediction method: BestRefSeq,Gnomon.	Expression Difference	gene	GeneID:20933; MGI:MGI:98446	0.0630063	-2.55162	AW212655; AW558812; Surf-5; Surf5		gene
Slc2a8 gene	32972981	32982083	Diff Expression - Gene - control.all/CLA.all	Chr2 NC_000068	9103	1	reverse	Slc2a8	0.010381	-0.177485	0.64	0.229601	462.084	-0.64	solute carrier family 2, (facilitated glucose transporter), member 8; Derived by automated computational analysis using gene prediction method: BestRefSeq.	Expression Difference	gene	GeneID:56017; MGI:MGI:1860103	0.0692524	-2.56287	D2Ertd44e; GLUT8; GlutX1		gene
Tmem87b gene	128818303	128854261	Diff Expression - Gene - control.all/CLA.all	Chr2 NC_000068	35959	1	forward	Tmem87b	0.0104209	0.135615	0.64	0.229831	1572.01	0.64	transmembrane protein 87B; Derived by automated computational analysis using gene prediction method: BestRefSeq,Gnomon.	Expression Difference	gene	GeneID:72477; MGI:MGI:1919727	0.0529427	2.56154	2610301K12Rik; 2810431I02Rik; AU014804		gene
Rbbp9 gene	144542265	144550859	Diff Expression - Gene - control.all/CLA.all	Chr2 NC_000068	8595	1	reverse	Rbbp9	0.0105919	0.139554	0.64	0.230096	764.394	0.64	retinoblastoma binding protein 9, serine hydrolase;Derived by automated computational analysis using geneprediction method: BestRefSeq.	Expression Difference	gene	GeneID:26450; MGI:MGI:1347074	0.054601	2.55588	Bog		gene
Rims4 gene	163859756	163919006	Diff Expression - Gene - control.all/CLA.all	Chr2 NC_000068	59251	1	reverse	Rims4	0.010717	-0.157219	0.64	0.230916	1035.55	-0.64	regulating synaptic membrane exocytosis 4; Derived by automated computational analysis using gene prediction method: BestRefSeq,Gnomon.	Expression Difference	gene	GeneID:241770; MGI:MGI:2674366	0.0616113	-2.55179	6530406L02; Rim4		gene
Matn4 gene	164389393	164405160	Diff Expression - Gene - control.all/CLA.all	Chr2 NC_000068	15768	1	reverse	Matn4	0.0101046	-0.206472	0.64	0.228501	277.086	-0.64	matrilin 4; Derived by automated computational analysis using gene prediction method: BestRefSeq,Gnomon.	Expression Difference	gene	GeneID:17183; MGI:MGI:1328314	0.0802699	-2.57223	matrilin-4		gene
Calb1 gene	15881264	15906709	Diff Expression - Gene - control.all/CLA.all	Chr4 NC_000070	25446	1	forward	Calb1	0.0100636	0.120558	0.64	0.228501	5551.03	0.64	calbindin 1; Derived by automated computational analysis using gene prediction method: BestRefSeq.	Expression Difference	gene	GeneID:12307; MGI:MGI:88248	0.0468435	2.57364	Brain-2; Calb; Calb-1; CB		gene
Jun gene	95049036	95052222	Diff Expression - Gene - control.all/CLA.all	Chr4 NC_000070	3187	1	reverse	Jun	0.0105163	-0.146412	0.64	0.229831	655.868	-0.64	jun proto-oncogene; Derived by automated computational analysis using gene prediction method: BestRefSeq.	Expression Difference	gene	GeneID:16476; MGI:MGI:96646	0.0572287	-2.55837	AP-1; c-jun; Junc		gene
Dok7 gene	35056571	35087839	Diff Expression - Gene - control.all/CLA.all	Chr5 NC_000071	31269	1	forward	Dok7	0.0108065	-0.161631	0.64	0.231116	689.429	-0.64	docking protein 7; Derived by automated computational analysis using gene prediction method: BestRefSeq,Gnomon.	Expression Difference	gene	GeneID:231134; MGI:MGI:3584043	0.0634124	-2.54889	A930013K19Rik; AW049091; Dok-7; EF-12; Oit5		gene
Paqr3 gene	97081364	97111749	Diff Expression - Gene - control.all/CLA.all	Chr5 NC_000071	30386	1	reverse	Paqr3	0.0105914	0.136781	0.64	0.230096	648.712	0.64	progestin and adipoQ receptor family member III; Derived by automated computational analysis using gene prediction method: BestRefSeq,Gnomon.	Expression Difference	gene	GeneID:231474; MGI:MGI:2679683	0.0535159	2.5559	6330415A20Rik; AY424292; RKTG		gene
Hnrnpdl gene	100033577	100039936	Diff Expression - Gene - control.all/CLA.all	Chr5 NC_000071	6360	1	reverse	Hnrnpdl	0.0103847	0.124347	0.64	0.229601	4200.08	0.64	heterogeneous nuclear ribonucleoprotein D-like; Derived by automated computational analysis using gene prediction method: BestRefSeq,Gnomon.	Expression Difference	gene	GeneID:50926; MGI:MGI:1355299	0.0485211	2.56275	AA407431; AA959857; D5Ertd650e; D5Wsu145e; hnRNP DL; hnRNP-DL; Hnrnpdl1; Hnrpdl; JKTBP		gene
2210016L21Rik gene	114942154	114948540	Diff Expression - Gene - control.all/CLA.all	Chr5 NC_000071	6387	1	forward	2210016L21Rik	0.0102216	-0.132352	0.64	0.22894	2626.08	-0.64	RIKEN cDNA 2210016L21 gene; Derived by automated computational analysis using gene prediction method: BestRefSeq,Gnomon.	Expression Difference	gene	GeneID:72357; MGI:MGI:1919607	0.0515343	-2.56824	Custos		gene
Ache gene	137288247	137294466	Diff Expression - Gene - control.all/CLA.all	Chr5 NC_000071	6220	1	forward	Ache	0.0103788	-0.146552	0.64	0.229601	5200.44	-0.64	acetylcholinesterase; Derived by automated computational analysis using gene prediction method: BestRefSeq,Gnomon.	Expression Difference	gene	GeneID:11423; MGI:MGI:87876	0.0571809	-2.56295			gene
Wbp1 gene	83119044	83121461	Diff Expression - Gene - control.all/CLA.all	Chr6 NC_000072	2418	1	reverse	Wbp1	0.0100312	-0.152353	0.64	0.228199	649.661	-0.64	WW domain binding protein 1; Derived by automated computational analysis using gene prediction method: BestRefSeq.	Expression Difference	gene	GeneID:22377; MGI:MGI:104710	0.0591718	-2.57475	AI255152		gene
Hdac11 gene	91156670	91174692	Diff Expression - Gene - control.all/CLA.all	Chr6 NC_000072	18023	1	forward	Hdac11	0.0105275	-0.11284	0.64	0.229831	9391.91	-0.64	histone deacetylase 11; Derived by automated computational analysis using gene prediction method: BestRefSeq,Gnomon.	Expression Difference	gene	GeneID:232232; MGI:MGI:2385252	0.0441127	-2.558			gene
A230083G16Rik gene	124916863	124925844	Diff Expression - Gene - control.all/CLA.all	Chr6 NC_000072	8982	1	forward	A230083G16Rik	0.0101751	-0.213495	0.64	0.228585	123.928	-0.64	RIKEN cDNA A230083G16 gene; Derived by automated computational analysis using gene prediction method: BestRefSeq.	Expression Difference	gene	GeneID:442825; MGI:MGI:3045289	0.0830775	-2.56982			gene
Irf2bp1 gene	19004058	19006763	Diff Expression - Gene - control.all/CLA.all	Chr7 NC_000073	2706	1	forward	Irf2bp1	0.0106902	-0.178448	0.64	0.230889	776.738	-0.64	interferon regulatory factor 2 binding protein 1; Derived by automated computational analysis using gene prediction method: BestRefSeq.	Expression Difference	gene	GeneID:272359; MGI:MGI:2442159	0.0699064	-2.55267	6330414O09Rik; C530033F24		gene
Grik5 gene	25009849	25075694	Diff Expression - Gene - control.all/CLA.all	Chr7 NC_000073	65846	1	reverse	Grik5	0.0107589	-0.159228	0.64	0.231116	4013.45	-0.64	glutamate receptor, ionotropic, kainate 5 (gamma 2); Derived by automated computational analysis using gene prediction method: BestRefSeq,Gnomon.	Expression Difference	gene	GeneID:14809; MGI:MGI:95818	0.0624318	-2.55043	GluK5; GluRgamma2; KA2		gene
Pafah1b3 gene	25295048	25297986	Diff Expression - Gene - control.all/CLA.all	Chr7 NC_000073	2939	1	reverse	Pafah1b3	0.0101858	-0.18901	0.64	0.228585	864.559	-0.64	platelet-activating factor acetylhydrolase, isoform1b, subunit 3; Derived by automated computational analysisusing gene prediction method: BestRefSeq,Gnomon.	Expression Difference	gene	GeneID:18476; MGI:MGI:108414	0.0735602	-2.56946	mus[g]; Pafahg		gene
Lin7b gene	45367891	45370564	Diff Expression - Gene - control.all/CLA.all	Chr7 NC_000073	2674	1	reverse	Lin7b	0.0105336	-0.190446	0.64	0.229831	704.168	-0.64	lin-7 homolog B (C. elegans); Derived by automated computational analysis using gene prediction method: BestRefSeq.	Expression Difference	gene	GeneID:22342; MGI:MGI:1330858	0.0744567	-2.5578	LIN-7B; MALS-2; Veli2		gene
Ruvbl2 gene	45421896	45436171	Diff Expression - Gene - control.all/CLA.all	Chr7 NC_000073	14276	1	reverse	Ruvbl2	0.0101167	-0.151959	0.64	0.228501	945.228	-0.64	RuvB-like protein 2; Derived by automated computational analysis using gene prediction method: BestRefSeq,Gnomon.	Expression Difference	gene	GeneID:20174; MGI:MGI:1342299	0.0590864	-2.57182	mp47; p47		gene
Lmtk3 gene	45783134	45804144	Diff Expression - Gene - control.all/CLA.all	Chr7 NC_000073	21011	1	forward	Lmtk3	0.0108335	-0.183726	0.64	0.231116	5097.79	-0.64	lemur tyrosine kinase 3; Derived by automated computational analysis using gene prediction method: BestRefSeq,Gnomon.	Expression Difference	gene	GeneID:381983; MGI:MGI:3039582	0.0721053	-2.54802	aatyk3; BC059845		gene
Cpeb1 gene	81347026	81458001	Diff Expression - Gene - control.all/CLA.all	Chr7 NC_000073	110976	1	reverse	Cpeb1	0.0101209	0.134199	0.64	0.228501	2397.5	0.64	cytoplasmic polyadenylation element binding protein1; Derived by automated computational analysis using geneprediction method: BestRefSeq,Gnomon.	Expression Difference	gene	GeneID:12877; MGI:MGI:108442	0.0521835	2.57167	AU024112; Cpe-bp1; Cpeb; mCPEB; mCpeb-1		gene
Cckbr gene	105425676	105436339	Diff Expression - Gene - control.all/CLA.all	Chr7 NC_000073	10664	1	forward	Cckbr	0.0102323	-0.203353	0.64	0.22894	197.281	-0.64	cholecystokinin B receptor; Derived by automated computational analysis using gene prediction method: BestRefSeq,Gnomon.	Expression Difference	gene	GeneID:12426; MGI:MGI:99479	0.0791912	-2.56788	CCK-BR; CCK2-R; CCK2R; CCKR-2		gene
Pagr1a gene	127015051	127017352	Diff Expression - Gene - control.all/CLA.all	Chr7 NC_000073	2302	1	reverse	Pagr1a	0.010463	-0.14235	0.64	0.229831	929.08	-0.64	PAXIP1 associated glutamate rich protein 1A; Derived by automated computational analysis using gene prediction method: BestRefSeq.	Expression Difference	gene	GeneID:67278; MGI:MGI:1914528	0.0556024	-2.56014	2900092E17Rik; C77040; PA1; PAGR1		gene
Tgfb1i1 gene	128245182	128255699	Diff Expression - Gene - control.all/CLA.all	Chr7 NC_000073	10518	1	forward	Tgfb1i1	0.0106362	-0.184387	0.64	0.23039	168.964	-0.64	transforming growth factor beta 1 induced transcript 1; Derived by automated computational analysis using gene prediction method: BestRefSeq,Gnomon.	Expression Difference	gene	GeneID:21804; MGI:MGI:102784	0.0721832	-2.55443	ARA55; hic-5; Hic5; TSC-5		gene
Jund gene	70697739	70700616	Diff Expression - Gene - control.all/CLA.all	Chr8 NC_000074	2878	1	forward	Jund	0.0106217	-0.212402	0.64	0.23039	1133.02	-0.64	jun D proto-oncogene; Derived by automated computational analysis using gene prediction method: BestRefSeq.	Expression Difference	gene	GeneID:16478; MGI:MGI:96648	0.0831351	-2.5549	Jund1		gene
Fcho1 gene	71708387	71729330	Diff Expression - Gene - control.all/CLA.all	Chr8 NC_000074	20944	1	reverse	Fcho1	0.0109316	-0.148627	0.64	0.231501	2116.03	-0.64	FCH domain only 1; Derived by automated computational analysis using gene prediction method: BestRefSeq,Gnomon.	Expression Difference	gene	GeneID:74015; MGI:MGI:1921265	0.0584022	-2.54488	3322402E17Rik; N28152		gene
Rnaseh2a gene	84956610	84969598	Diff Expression - Gene - control.all/CLA.all	Chr8 NC_000074	12989	1	reverse	Rnaseh2a	0.010331	-0.157323	0.64	0.229601	611.74	-0.64	ribonuclease H2, large subunit; Derived by automated computational analysis using gene prediction method: BestRefSeq,Gnomon.	Expression Difference	gene	GeneID:69724; MGI:MGI:1916974	0.0613455	-2.56455	2400006P09Rik; RNASEHI; RNHIA; RNHL		gene
Cog8 gene	107048709	107056737	Diff Expression - Gene - control.all/CLA.all	Chr8 NC_000074	8029	1	reverse	Cog8	0.010516	-0.141929	0.64	0.229831	520.553	-0.64	component of oligomeric golgi complex 8; Derived byautomated computational analysis using gene predictionmethod: BestRefSeq.	Expression Difference	gene	GeneID:97484; MGI:MGI:2142885	0.0554762	-2.55838	BB235941; C87832		gene
Chmp1a gene	123204261	123212788	Diff Expression - Gene - control.all/CLA.all	Chr8 NC_000074	8528	1	reverse	Chmp1a	0.0101404	-0.133946	0.64	0.228585	1249.46	-0.64	charged multivesicular body protein 1A; Derived by automated computational analysis using gene prediction method: BestRefSeq.	Expression Difference	gene	GeneID:234852; MGI:MGI:1920159	0.0520986	-2.571	2900018H07Rik; Pcoln3		gene
Sc5d gene	42251592	42264300	Diff Expression - Gene - control.all/CLA.all	Chr9 NC_000075	12709	1	reverse	Sc5d	0.0103564	0.12147	0.64	0.229601	1798.85	0.64	sterol-C5-desaturase; Derived by automated computational analysis using gene prediction method: BestRefSeq,Gnomon.	Expression Difference	gene	GeneID:235293; MGI:MGI:1353611	0.047381	2.5637	A830037K02; A830073K23Rik; Sc5dl		gene
Tcaim gene	122805513	122838924	Diff Expression - Gene - control.all/CLA.all	Chr9 NC_000075	33412	1	forward	Tcaim	0.00996712	0.14113	0.64	0.227155	641.246	0.64	T cell activation inhibitor, mitochondrial; Derivedby automated computational analysis using gene predictionmethod: BestRefSeq,Gnomon.	Expression Difference	gene	GeneID:382117; MGI:MGI:1196217	0.0547658	2.57697	D9Ertd402e; Gm1129; TOAG-1		gene
Rps12 gene	23785183	23787383	Diff Expression - Gene - control.all/CLA.all	Chr10 NC_000076	2201	1	reverse	Rps12	0.0102484	-0.213618	0.64	0.228957	195.006	-0.64	ribosomal protein S12; Derived by automated computational analysis using gene prediction method: BestRefSeq,Gnomon.	Expression Difference	gene	GeneID:20042; MGI:MGI:98105	0.0832059	-2.56733			gene
Gopc gene	52337024	52382124	Diff Expression - Gene - control.all/CLA.all	Chr10 NC_000076	45101	1	reverse	Gopc	0.0103533	0.119093	0.64	0.229601	1094.76	0.64	golgi associated PDZ and coiled-coil motif containing; Derived by automated computational analysis using gene prediction method: BestRefSeq.	Expression Difference	gene	GeneID:94221; MGI:MGI:2149946	0.0464516	2.5638	2210402P09Rik; AI844555; CAL; FIG; GOPC1; PIST		gene
Plppr3 gene	79860475	79874958	Diff Expression - Gene - control.all/CLA.all	Chr10 NC_000076	14484	1	reverse	Plppr3	0.0101562	-0.142454	0.64	0.228585	3088.07	-0.64	phospholipid phosphatase related 3; Derived by automated computational analysis using gene prediction method: BestRefSeq,Gnomon.	Expression Difference	gene	GeneID:216152; MGI:MGI:2388640	0.0554195	-2.57046	Lppr3; Prg2		gene
Zfr2 gene	81233133	81252123	Diff Expression - Gene - control.all/CLA.all	Chr10 NC_000076	18991	1	forward	Zfr2	0.0109482	-0.147986	0.64	0.231501	1802.26	-0.64	zinc finger RNA binding protein 2; Derived by automated computational analysis using gene prediction method: BestRefSeq,Gnomon.	Expression Difference	gene	GeneID:103406; MGI:MGI:2143792	0.0581626	-2.54435	2010013I23Rik; 9130206N08Rik; AW045600; mKIAA1086		gene
Appl2 gene	83600033	83648877	Diff Expression - Gene - control.all/CLA.all	Chr10 NC_000076	48845	1	reverse	Appl2	0.010887	0.115632	0.64	0.231501	4443.55	0.64	adaptor protein, phosphotyrosine interaction, PH domain and leucine zipper containing 2; Derived by automated computational analysis using gene prediction method: BestRefSeq,Gnomon.	Expression Difference	gene	GeneID:216190; MGI:MGI:2384914	0.0454116	2.5463	DIP13 beta; Dip3 beta; Dip3b		gene
Nudcd2 gene	40733645	40740046	Diff Expression - Gene - control.all/CLA.all	Chr11 NC_000077	6402	1	forward	Nudcd2	0.0102726	0.172067	0.64	0.229155	349.57	0.64	NudC domain containing 2; Derived by automated computational analysis using gene prediction method: BestRefSeq,Gnomon.	Expression Difference	gene	GeneID:52653; MGI:MGI:1277103	0.0670431	2.56652			gene
Ulk2 gene	61775598	61855334	Diff Expression - Gene - control.all/CLA.all	Chr11 NC_000077	79737	1	reverse	Ulk2	0.00997012	0.124746	0.64	0.227155	2182.58	0.64	unc-51 like kinase 2; Derived by automated computational analysis using gene prediction method: BestRefSeq,Gnomon.	Expression Difference	gene	GeneID:29869; MGI:MGI:1352758	0.0484099	2.57686	A830085I22Rik; AU015340; mKIAA0623; Unc51.2		gene
Begain gene	109032181	109068250	Diff Expression - Gene - control.all/CLA.all	Chr12 NC_000078	36070	1	reverse	Begain	0.0108209	-0.169518	0.64	0.231116	3307.91	-0.64	brain-enriched guanylate kinase-associated; Derivedby automated computational analysis using gene predictionmethod: BestRefSeq,Gnomon.	Expression Difference	gene	GeneID:380785; MGI:MGI:3044626	0.0665185	-2.54843	BM948371; Gm897		gene
Eif5 gene	111538101	111546753	Diff Expression - Gene - control.all/CLA.all	Chr12 NC_000078	8653	1	forward	Eif5	0.0108398	0.134553	0.64	0.231116	4702.47	0.64	eukaryotic translation initiation factor 5; Derivedby automated computational analysis using gene predictionmethod: BestRefSeq.	Expression Difference	gene	GeneID:217869; MGI:MGI:95309	0.0528109	2.54782	2810011H21Rik; D12Ertd549e		gene
Grid1 gene	34820003	35583387	Diff Expression - Gene - control.all/CLA.all	Chr14 NC_000080	763385	1	forward	Grid1	0.0108235	-0.133134	0.64	0.231116	2171	-0.64	glutamate receptor, ionotropic, delta 1; Derived byautomated computational analysis using gene predictionmethod: BestRefSeq,Gnomon.	Expression Difference	gene	GeneID:14803; MGI:MGI:95812	0.0522433	-2.54835	GluD1; GluRdelta1		gene
Plec gene	76170974	76231378	Diff Expression - Gene - control.all/CLA.all	Chr15 NC_000081	60405	1	reverse	Plec	0.0105218	-0.177745	0.64	0.229831	3666.29	-0.64	plectin; Derived by automated computational analysis using gene prediction method: BestRefSeq.	Expression Difference	gene	GeneID:18810; MGI:MGI:1277961	0.0694808	-2.55819	AA591047; AU042537; EBS1; PCN; Plec1; PLTN		gene
Gxylt1 gene	93239730	93275336	Diff Expression - Gene - control.all/CLA.all	Chr15 NC_000081	35607	1	reverse	Gxylt1	0.0109175	0.16282	0.64	0.231501	451.586	0.64	glucoside xylosyltransferase 1; Derived by automated computational analysis using gene prediction method: BestRefSeq,Gnomon.	Expression Difference	gene	GeneID:223827; MGI:MGI:2684933	0.0639681	2.54533	Glt8d3; Gm1228; Gm87		gene
Rnd1 gene	98669205	98677461	Diff Expression - Gene - control.all/CLA.all	Chr15 NC_000081	8257	1	reverse	Rnd1	0.0105688	-0.155707	0.64	0.230096	847.741	-0.64	Rho family GTPase 1; Derived by automated computational analysis using gene prediction method: BestRefSeq.	Expression Difference	gene	GeneID:223881; MGI:MGI:2444878	0.060903	-2.55664	A830014L09Rik; Arhs		gene
Cuta gene	26937972	26939884	Diff Expression - Gene - control.all/CLA.all	Chr17 NC_000083	1913	1	reverse	Cuta	0.0108116	-0.166313	0.64	0.231116	767.95	-0.64	cutA divalent cation tolerance homolog; Derived by automated computational analysis using gene prediction method: BestRefSeq,Gnomon.	Expression Difference	gene	GeneID:67675; MGI:MGI:1914925	0.0652534	-2.54873	0610039D01Rik; 1810022E02Rik; 1810060C03Rik; 2700094G22Rik; AI326454		gene
Tjap1 gene	46257851	46283063	Diff Expression - Gene - control.all/CLA.all	Chr17 NC_000083	25213	1	reverse	Tjap1	0.0105019	-0.168193	0.64	0.229831	523.602	-0.64	tight junction associated protein 1; Derived by automated computational analysis using gene prediction method: BestRefSeq,Gnomon.	Expression Difference	gene	GeneID:74094; MGI:MGI:1921344	0.0657299	-2.55885	0610041D19Rik; AI415281; AW121008; Pilt; Tjp4		gene
Pitpnm1 gene	4099998	4113966	Diff Expression - Gene - control.all/CLA.all	Chr19 NC_000085	13969	1	forward	Pitpnm1	0.0099377	-0.139891	0.64	0.227108	7065.01	-0.64	phosphatidylinositol transfer protein, membrane-associated 1; Derived by automated computational analysis using gene prediction method: BestRefSeq,Gnomon.	Expression Difference	gene	GeneID:18739; MGI:MGI:1197524	0.0542637	-2.57799	DRES9; Mpt-1; Nir-2; Pitpnm; PITPnm 1; R75447; Rd9; RdgB; RdgB1		gene
Ermp1 gene	29609876	29648415	Diff Expression - Gene - control.all/CLA.all	Chr19 NC_000085	38540	1	reverse	Ermp1	0.01009	0.121537	0.64	0.228501	1718.02	0.64	endoplasmic reticulum metallopeptidase 1; Derived by automated computational analysis using gene prediction method: BestRefSeq.	Expression Difference	gene	GeneID:226090; MGI:MGI:106250	0.0472403	2.57273	b2b2633Clo; D19Ertd410e; D19Wsu12e; Fxna; mKIAA1815		gene
Pcyt1b gene	93654863	93749951	Diff Expression - Gene - control.all/CLA.all	ChrX NC_000086	95089	1	forward	Pcyt1b	0.0109179	0.155549	0.64	0.231501	934.049	0.64	phosphate cytidylyltransferase 1, choline, beta isoform; Derived by automated computational analysis using gene prediction method: BestRefSeq,Gnomon.	Expression Difference	gene	GeneID:236899; MGI:MGI:2147987	0.0611117	2.54532	AW045697; CTTbeta		gene
Tmsb15b2 gene	136954988	136957979	Diff Expression - Gene - control.all/CLA.all	ChrX NC_000086	2992	1	reverse	Tmsb15b2	0.0109508	0.207057	0.64	0.231501	95.4501	0.64	thymosin beta 15b2; Derived by automated computational analysis using gene prediction method: BestRefSeq.	Expression Difference	gene	GeneID:100034363; MGI:MGI:3843061	0.0813819	2.54426	Tb15c		gene
Cfap65 gene	74902071	74935626	Diff Expression - Gene - control.all/CLA.all	Chr1 NC_000067	33556	1	reverse	Cfap65	0.0120497	-0.139662	0.63	0.235418	689.748	-0.63	cilia and flagella associated protein 65; Derived by automated computational analysis using gene prediction method: BestRefSeq,Gnomon.	Expression Difference	gene	GeneID:241116; MGI:MGI:2444274	0.0556272	-2.51069	A230051F10; B230363K08Rik; Ccdc108		gene
Rbm18 gene	36116079	36136704	Diff Expression - Gene - control.all/CLA.all	Chr2 NC_000068	20626	1	reverse	Rbm18	0.0114748	0.122769	0.63	0.234318	885.424	0.63	RNA binding motif protein 18; Derived by automated computational analysis using gene prediction method: BestRefSeq.	Expression Difference	gene	GeneID:67889; MGI:MGI:1915139	0.0485657	2.5279	2010004P11Rik; AU015530		gene
Pex16 gene	92374676	92381220	Diff Expression - Gene - control.all/CLA.all	Chr2 NC_000068	6545	1	forward	Pex16	0.0110605	-0.166846	0.63	0.23271	691.87	-0.63	peroxisomal biogenesis factor 16; Derived by automated computational analysis using gene prediction method: BestRefSeq.	Expression Difference	gene	GeneID:18633; MGI:MGI:1338829	0.0656673	-2.54078			gene
Gpcpd1 gene	132529082	132578248	Diff Expression - Gene - control.all/CLA.all	Chr2 NC_000068	49167	1	reverse	Gpcpd1	0.0119182	0.163057	0.63	0.23465	2272.35	0.63	glycerophosphocholine phosphodiesterase 1; Derived by automated computational analysis using gene prediction method: BestRefSeq,Gnomon.	Expression Difference	gene	GeneID:74182; MGI:MGI:104898	0.0648452	2.51456	2310004G06Rik; 2310032D16Rik; AU015213; Gde5; mKIAA1434; Prei4		gene
Xrn2 gene	147012755	147078000	Diff Expression - Gene - control.all/CLA.all	Chr2 NC_000068	65246	1	forward	Xrn2	0.0118463	0.128265	0.63	0.23465	1890.85	0.63	5'-3' exoribonuclease 2; Derived by automated computational analysis using gene prediction method: BestRefSeq,Gnomon.	Expression Difference	gene	GeneID:24128; MGI:MGI:894687	0.0509657	2.51669			gene
Itch gene	155133481	155226855	Diff Expression - Gene - control.all/CLA.all	Chr2 NC_000068	93375	1	forward	Itch	0.0117143	0.122497	0.63	0.23465	1809.7	0.63	itchy, E3 ubiquitin protein ligase; Derived by automated computational analysis using gene prediction method: BestRefSeq,Gnomon.	Expression Difference	gene	GeneID:16396; MGI:MGI:1202301	0.0485975	2.52064	6720481N21Rik; 8030492O04Rik; A130065M08; AIP4; C230047C07Rik		gene
Cdh22 gene	165111501	165234924	Diff Expression - Gene - control.all/CLA.all	Chr2 NC_000068	123424	1	reverse	Cdh22	0.0120381	-0.181842	0.63	0.235418	1127.36	-0.63	cadherin 22; Derived by automated computational analysis using gene prediction method: BestRefSeq,Gnomon.	Expression Difference	gene	GeneID:104010; MGI:MGI:1341843	0.0724173	-2.51103			gene
Cse1l gene	166906041	166946389	Diff Expression - Gene - control.all/CLA.all	Chr2 NC_000068	40349	1	forward	Cse1l	0.0113562	0.142926	0.63	0.234009	2301.88	0.63	chromosome segregation 1-like (S. cerevisiae); Derived by automated computational analysis using gene prediction method: BestRefSeq,Gnomon.	Expression Difference	gene	GeneID:110750; MGI:MGI:1339951	0.0564579	2.53154	2610100P18Rik; AA407533; Capts; Cas; Xpo2		gene
Nfatc2 gene	168476410	168601657	Diff Expression - Gene - control.all/CLA.all	Chr2 NC_000068	125248	1	reverse	Nfatc2	0.0116009	-0.163284	0.63	0.23465	808.803	-0.63	nuclear factor of activated T cells, cytoplasmic, calcineurin dependent 2; Derived by automated computational analysis using gene prediction method: BestRefSeq.	Expression Difference	gene	GeneID:18019; MGI:MGI:102463	0.0646909	-2.52406	AI607462; NF-ATc2; NF-ATp; NFAT1; NFAT1-D; Nfatp		gene
Dcun1d1 gene	35892105	35937472	Diff Expression - Gene - control.all/CLA.all	Chr3 NC_000069	45368	1	reverse	Dcun1d1	0.0117751	0.143659	0.63	0.23465	693.579	0.63	DCN1, defective in cullin neddylation 1, domain containing 1 (S. cerevisiae); Derived by automated computational analysis using gene prediction method: BestRefSeq,Gnomon.	Expression Difference	gene	GeneID:114893; MGI:MGI:2150386	0.0570344	2.51881	pTes3; Rp42; SCCRO; Tes3		gene
Bcan gene	87987531	88002175	Diff Expression - Gene - control.all/CLA.all	Chr3 NC_000069	14645	1	reverse	Bcan	0.0113652	-0.141983	0.63	0.234009	7418.47	-0.63	brevican; Derived by automated computational analysis using gene prediction method: BestRefSeq,Gnomon.	Expression Difference	gene	GeneID:12032; MGI:MGI:1096385	0.0560918	-2.53127	Cspg7		gene
Caap1 gene	94500079	94556796	Diff Expression - Gene - control.all/CLA.all	Chr4 NC_000070	56718	1	reverse	Caap1	0.0119447	0.183585	0.63	0.23465	198.502	0.63	caspase activity and apoptosis inhibitor 1; Derivedby automated computational analysis using gene predictionmethod: BestRefSeq.	Expression Difference	gene	GeneID:67770; MGI:MGI:1915020	0.0730317	2.51377	5830433M19Rik; AI536248; CAAP		gene
Kdm1a gene	136550533	136602787	Diff Expression - Gene - control.all/CLA.all	Chr4 NC_000070	52255	1	reverse	Kdm1a	0.0121268	0.105649	0.63	0.236065	1697.83	0.63	lysine (K)-specific demethylase 1A; Derived by automated computational analysis using gene prediction method: BestRefSeq,Gnomon.	Expression Difference	gene	GeneID:99982; MGI:MGI:1196256	0.0421176	2.50843	1810043O07Rik; AA408884; Aof2; D4Ertd478e; Kdm1; Lsd1; mKIAA0601		gene
Mrto4 gene	139347440	139352576	Diff Expression - Gene - control.all/CLA.all	Chr4 NC_000070	5137	1	reverse	Mrto4	0.0117412	-0.156295	0.63	0.23465	329.463	-0.63	mRNA turnover 4, ribosome maturation factor; Derived by automated computational analysis using gene prediction method: BestRefSeq.	Expression Difference	gene	GeneID:69902; MGI:MGI:1917152	0.0620259	-2.51983	2610012O22Rik; Mg684; Mrt4		gene
Lmbr1 gene	29229802	29378421	Diff Expression - Gene - control.all/CLA.all	Chr5 NC_000071	148620	1	reverse	Lmbr1	0.0118541	0.134284	0.63	0.23465	1046.11	0.63	limb region 1; Derived by automated computational analysis using gene prediction method: BestRefSeq,Gnomon.	Expression Difference	gene	GeneID:56873; MGI:MGI:1861746	0.0533622	2.51646	1110048D14Rik; AU017641		gene
Kcnk3 gene	30588170	30625270	Diff Expression - Gene - control.all/CLA.all	Chr5 NC_000071	37101	1	forward	Kcnk3	0.011961	-0.161149	0.63	0.23465	602.728	-0.63	potassium channel, subfamily K, member 3; Derived by automated computational analysis using gene prediction method: BestRefSeq.	Expression Difference	gene	GeneID:16527; MGI:MGI:1100509	0.0641188	-2.51329	cTBAK-1; TASK; Task-1		gene
Pebp1 gene	117282651	117287564	Diff Expression - Gene - control.all/CLA.all	Chr5 NC_000071	4914	1	reverse	Pebp1	0.0113976	-0.139618	0.63	0.234009	1631.33	-0.63	phosphatidylethanolamine binding protein 1; Derivedby automated computational analysis using gene predictionmethod: BestRefSeq.	Expression Difference	gene	GeneID:23980; MGI:MGI:1344408	0.0551791	-2.53027	HCNP; Pbp; Pbp1; Pbpr; Rkip		gene
Nyap1 gene	137730882	137741168	Diff Expression - Gene - control.all/CLA.all	Chr5 NC_000071	10287	1	reverse	Nyap1	0.0112426	-0.142423	0.63	0.234009	2424.7	-0.63	neuronal tyrosine-phosphorylated phosphoinositide 3-kinase adaptor 1; Derived by automated computational analysis using gene prediction method: BestRefSeq,Gnomon.	Expression Difference	gene	GeneID:243300; MGI:MGI:2443880	0.0561813	-2.53507	6430598A04Rik		gene
Eif2ak1 gene	143817792	143902717	Diff Expression - Gene - control.all/CLA.all	Chr5 NC_000071	84926	1	forward	Eif2ak1	0.0115936	0.117342	0.63	0.23465	1869.15	0.63	eukaryotic translation initiation factor 2 alpha kinase 1; Derived by automated computational analysis using gene prediction method: BestRefSeq,Gnomon.	Expression Difference	gene	GeneID:15467; MGI:MGI:1353448	0.0464853	2.52428	HCR; Hri		gene
Smco3 gene	136829931	136835450	Diff Expression - Gene - control.all/CLA.all	Chr6 NC_000072	5520	1	reverse	Smco3	0.0113742	0.201221	0.63	0.234009	104.706	0.63	single-pass membrane protein with coiled-coil domains 3; Derived by automated computational analysis using gene prediction method: BestRefSeq.	Expression Difference	gene	GeneID:654818; MGI:MGI:2443451	0.079503	2.53099	C030030A07Rik		gene
Rerg gene	137054825	137170496	Diff Expression - Gene - control.all/CLA.all	Chr6 NC_000072	115672	1	reverse	Rerg	0.0110419	0.156528	0.63	0.23271	440.155	0.63	RAS-like, estrogen-regulated, growth-inhibitor; Derived by automated computational analysis using gene prediction method: BestRefSeq.	Expression Difference	gene	GeneID:232441; MGI:MGI:2665139	0.061592	2.54137			gene
Dact3 gene	16875317	16887301	Diff Expression - Gene - control.all/CLA.all	Chr7 NC_000073	11985	1	forward	Dact3	0.0119085	-0.13972	0.63	0.23465	1370.53	-0.63	dishevelled-binding antagonist of beta-catenin 3; Derived by automated computational analysis using gene prediction method: BestRefSeq.	Expression Difference	gene	GeneID:629378; MGI:MGI:3654828	0.0555582	-2.51485	EG666671; naa-3		gene
Haus5 gene	30653708	30664994	Diff Expression - Gene - control.all/CLA.all	Chr7 NC_000073	11287	1	reverse	Haus5	0.0114766	0.210229	0.63	0.234318	203.11	0.63	HAUS augmin-like complex, subunit 5; Derived by automated computational analysis using gene prediction method: BestRefSeq.	Expression Difference	gene	GeneID:71909; MGI:MGI:1919159	0.0831652	2.52784	2310022K01Rik		gene
Zfp719 gene	43579559	43593710	Diff Expression - Gene - control.all/CLA.all	Chr7 NC_000073	14152	1	forward	Zfp719	0.0113925	0.171485	0.63	0.234009	368.114	0.63	zinc finger protein 719; Derived by automated computational analysis using gene prediction method: BestRefSeq,Gnomon.	Expression Difference	gene	GeneID:210105; MGI:MGI:2444708	0.0677694	2.53042	8030458J18; 9430094P17Rik; C630016O21Rik; mszf6		gene
Lyrm1 gene	119895713	119916756	Diff Expression - Gene - control.all/CLA.all	Chr7 NC_000073	21044	1	forward	Lyrm1	0.0119274	0.173502	0.63	0.23465	379.892	0.63	LYR motif containing 1; Derived by automated computational analysis using gene prediction method: BestRefSeq,Gnomon.	Expression Difference	gene	GeneID:73919; MGI:MGI:1921169	0.0690063	2.51429	1110065L10Rik; 2310004B22Rik; 4930404J24Rik		gene
9130023H24Rik gene	128234451	128238031	Diff Expression - Gene - control.all/CLA.all	Chr7 NC_000073	3581	1	reverse	9130023H24Rik	0.0114414	0.207486	0.63	0.234318	64.5134	0.63	RIKEN cDNA 9130023H24 gene; Derived by automated computational analysis using gene prediction method: BestRefSeq.	Expression Difference	gene	GeneID:100043133; MGI:MGI:2442738	0.0820451	2.52892	GLI4		gene
Lhpp gene	132610615	132706420	Diff Expression - Gene - control.all/CLA.all	Chr7 NC_000073	95806	1	forward	Lhpp	0.0116797	-0.163074	0.63	0.23465	318.281	-0.63	phospholysine phosphohistidine inorganic pyrophosphate phosphatase; Derived by automated computational analysis using gene prediction method: BestRefSeq,Gnomon.	Expression Difference	gene	GeneID:76429; MGI:MGI:1923679	0.0646688	-2.52168	2310007H09Rik		gene
Eri1 gene	35465265	35495533	Diff Expression - Gene - control.all/CLA.all	Chr8 NC_000074	30269	1	reverse	Eri1	0.0113178	0.201679	0.63	0.234009	228.296	0.63	exoribonuclease 1; Derived by automated computational analysis using gene prediction method: BestRefSeq.	Expression Difference	gene	GeneID:67276; MGI:MGI:1914526	0.0796292	2.53273	3'hexo; 3110010F15Rik; eri-1; Thex1		gene
Mvb12a gene	71542907	71548026	Diff Expression - Gene - control.all/CLA.all	Chr8 NC_000074	5120	1	forward	Mvb12a	0.0117242	-0.179583	0.63	0.23465	559.999	-0.63	multivesicular body subunit 12A; Derived by automated computational analysis using gene prediction method: BestRefSeq,Gnomon.	Expression Difference	gene	GeneID:73711; MGI:MGI:1920961	0.0712536	-2.52034	1110012M11Rik; Fam125a		gene
Tecr gene	83571698	83594491	Diff Expression - Gene - control.all/CLA.all	Chr8 NC_000074	22794	1	reverse	Tecr	0.0113983	-0.0942613	0.63	0.234009	14598.3	-0.63	trans-2,3-enoyl-CoA reductase; Derived by automatedcomputational analysis using gene prediction method:BestRefSeq.	Expression Difference	gene	GeneID:106529; MGI:MGI:1915408	0.0372538	-2.53025	2410016D23Rik; A230102P12Rik; AI173355; D17Ertd178e; Gpsn2; SC2		gene
Utp4 gene	106893640	106923094	Diff Expression - Gene - control.all/CLA.all	Chr8 NC_000074	29455	1	forward	Utp4	0.0110703	0.138677	0.63	0.23271	737.625	0.63	UTP4 small subunit processome component; Derived byautomated computational analysis using gene predictionmethod: BestRefSeq.	Expression Difference	gene	GeneID:21771; MGI:MGI:1096573	0.0545872	2.54047	Cirh1a; Cirhin; Naic; Teg-292; Tex292		gene
Alkbh8 gene	3335231	3391154	Diff Expression - Gene - control.all/CLA.all	Chr9 NC_000075	55924	1	forward	Alkbh8	0.0119633	0.131751	0.63	0.23465	976.896	0.63	alkB homolog 8, tRNA methyltransferase; Derived by automated computational analysis using gene prediction method: BestRefSeq,Gnomon.	Expression Difference	gene	GeneID:67667; MGI:MGI:1914917	0.0524232	2.51322	4930562C03Rik; 8030431D03Rik; 9430088N01Rik; Abh8		gene
Rcn2 gene	56041845	56059083	Diff Expression - Gene - control.all/CLA.all	Chr9 NC_000075	17239	1	forward	Rcn2	0.0118474	0.127555	0.63	0.23465	4614.84	0.63	reticulocalbin 2; Derived by automated computational analysis using gene prediction method: BestRefSeq.	Expression Difference	gene	GeneID:26611; MGI:MGI:1349765	0.0506842	2.51666	AA408742; Tcbp49		gene
Loxl1 gene	58287723	58313212	Diff Expression - Gene - control.all/CLA.all	Chr9 NC_000075	25490	1	reverse	Loxl1	0.0117036	-0.209478	0.63	0.23465	83.5267	-0.63	lysyl oxidase-like 1; Derived by automated computational analysis using gene prediction method: BestRefSeq.	Expression Difference	gene	GeneID:16949; MGI:MGI:106096	0.0830944	-2.52096	Loxl		gene
LOC115487221 gene	59659582	59665200	Diff Expression - Gene - control.all/CLA.all	Chr9 NC_000075	5619	1	reverse	LOC115487221	0.0115074	-0.209357	0.63	0.234318	165.96	-0.63	Derived by automated computational analysis using gene prediction method: Gnomon.	Expression Difference	gene	GeneID:115487221	0.0828511	-2.5269			gene
Senp8 gene	59734259	59750649	Diff Expression - Gene - control.all/CLA.all	Chr9 NC_000075	16391	1	reverse	Senp8	0.01185	0.192671	0.63	0.23465	239.964	0.63	SUMO/sentrin specific peptidase 8; Derived by automated computational analysis using gene prediction method: BestRefSeq.	Expression Difference	gene	GeneID:71599; MGI:MGI:1918849	0.0765605	2.51658	9130010J17Rik; AU020827; Den1; Nedp1; Prsc2		gene
Plscr2 gene	92275602	92297752	Diff Expression - Gene - control.all/CLA.all	Chr9 NC_000075	22151	1	forward	Plscr2	0.0112063	-0.209614	0.63	0.234009	103.765	-0.63	phospholipid scramblase 2; Derived by automated computational analysis using gene prediction method: BestRefSeq,Gnomon.	Expression Difference	gene	GeneID:18828; MGI:MGI:1270860	0.0826489	-2.5362			gene
Uqcrc1 gene	108936648	108949641	Diff Expression - Gene - control.all/CLA.all	Chr9 NC_000075	12994	1	forward	Uqcrc1	0.0121833	-0.149943	0.63	0.236482	8242.84	-0.63	ubiquinol-cytochrome c reductase core protein 1; Derived by automated computational analysis using gene prediction method: BestRefSeq.	Expression Difference	gene	GeneID:22273; MGI:MGI:107876	0.0598149	-2.50679	1110032G10Rik		gene
Prmt2 gene	76207226	76237865	Diff Expression - Gene - control.all/CLA.all	Chr10 NC_000076	30640	1	reverse	Prmt2	0.0116314	-0.11773	0.63	0.23465	4355.44	-0.63	protein arginine N-methyltransferase 2; Derived by automated computational analysis using gene prediction method: BestRefSeq.	Expression Difference	gene	GeneID:15468; MGI:MGI:1316652	0.0466603	-2.52313	AI504737; Hrmt1l1		gene
Ccdc59 gene	105841479	105847510	Diff Expression - Gene - control.all/CLA.all	Chr10 NC_000076	6032	1	forward	Ccdc59	0.012146	0.145268	0.63	0.236065	611.561	0.63	coiled-coil domain containing 59; Derived by automated computational analysis using gene prediction method: BestRefSeq.	Expression Difference	gene	GeneID:52713; MGI:MGI:1289302	0.0579248	2.50787	2300004H16Rik; D10Ertd718e		gene
Llph gene	120227048	120232071	Diff Expression - Gene - control.all/CLA.all	Chr10 NC_000076	5024	1	forward	Llph	0.0118897	0.194693	0.63	0.23465	128.031	0.63	LLP homolog, long-term synaptic facilitation (Aplysia); Derived by automated computational analysis using gene prediction method: BestRefSeq,Gnomon.	Expression Difference	gene	GeneID:66225; MGI:MGI:1913475	0.0774002	2.5154	1190005P17Rik		gene
Nacad gene	6597814	6606059	Diff Expression - Gene - control.all/CLA.all	Chr11 NC_000077	8246	1	reverse	Nacad	0.0113465	-0.152932	0.63	0.234009	1639.06	-0.63	NAC alpha domain containing; Derived by automated computational analysis using gene prediction method: BestRefSeq,Gnomon.	Expression Difference	gene	GeneID:192950; MGI:MGI:3603030	0.0604036	-2.53184	D230024G13Rik; mKIAA0363		gene
Skp1a gene	52230522	52246858	Diff Expression - Gene - control.all/CLA.all	Chr11 NC_000077	16337	1	forward	Skp1a	0.0115008	0.134216	0.63	0.234318	5874.17	0.63	S-phase kinase-associated protein 1A; Derived by automated computational analysis using gene prediction method: BestRefSeq,Gnomon.	Expression Difference	gene	GeneID:21402; MGI:MGI:103575	0.0531107	2.5271	15kDa; 2610043E24Rik; 2610206H23Rik; EMC19;OCP-II; OCP2; p19A; p19Skp1; SKP1; Tceb1l		gene
Tsr1 gene	74898080	74909340	Diff Expression - Gene - control.all/CLA.all	Chr11 NC_000077	11261	1	forward	Tsr1	0.0113006	0.132679	0.63	0.234009	1077.56	0.63	TSR1 20S rRNA accumulation; Derived by automated computational analysis using gene prediction method: BestRefSeq.	Expression Difference	gene	GeneID:104662; MGI:MGI:2144566	0.0523746	2.53326	AU040765; AW550801; mKIAA1401		gene
Gm11732 gene	117426153	117438868	Diff Expression - Gene - control.all/CLA.all	Chr11 NC_000077	12716	1	forward	Gm11732	0.012208	-0.208339	0.63	0.236654	62.0411	-0.63	Derived by automated computational analysis using gene prediction method: Gnomon.	Expression Difference	gene	GeneID:102637448; MGI:MGI:3652087	0.0831334	-2.50607			gene
Ndufaf8 gene	120098934	120100424	Diff Expression - Gene - control.all/CLA.all	Chr11 NC_000077	1491	1	forward	Ndufaf8	0.0111463	-0.211162	0.63	0.23365	171.195	-0.63	NADH:ubiquinone oxidoreductase complex assembly factor 8; Derived by automated computational analysis using gene prediction method: BestRefSeq.	Expression Difference	gene	GeneID:208501; MGI:MGI:1913676	0.0831976	-2.53808	1810043H04Rik		gene
Tmx1 gene	70453154	70467624	Diff Expression - Gene - control.all/CLA.all	Chr12 NC_000078	14471	1	forward	Tmx1	0.0116895	0.152065	0.63	0.23465	1397.22	0.63	thioredoxin-related transmembrane protein 1; Derived by automated computational analysis using gene prediction method: BestRefSeq.	Expression Difference	gene	GeneID:72736; MGI:MGI:1919986	0.0603101	2.52138	2810425A04Rik; Txndc1		gene
Aldh6a1 gene	84430717	84451024	Diff Expression - Gene - control.all/CLA.all	Chr12 NC_000078	20308	1	reverse	Aldh6a1	0.0118804	0.128554	0.63	0.23465	1339.62	0.63	aldehyde dehydrogenase family 6, subfamily A1; Derived by automated computational analysis using gene prediction method: BestRefSeq,Gnomon.	Expression Difference	gene	GeneID:104776; MGI:MGI:1915077	0.0511011	2.51568	1110038I05Rik; Mmsdh		gene
Dio2 gene	90724552	90739038	Diff Expression - Gene - control.all/CLA.all	Chr12 NC_000078	14487	1	reverse	Dio2	0.011578	0.209993	0.63	0.23465	184.572	0.63	deiodinase, iodothyronine, type II; Derived by automated computational analysis using gene prediction method: BestRefSeq.	Expression Difference	gene	GeneID:13371; MGI:MGI:1338833	0.0831737	2.52475	5DII; AI324267; DIOII		gene
Cetn3 gene	81780636	81797155	Diff Expression - Gene - control.all/CLA.all	Chr13 NC_000079	16520	1	forward	Cetn3	0.0118652	0.139808	0.63	0.23465	1643.38	0.63	centrin 3; Derived by automated computational analysis using gene prediction method: BestRefSeq,Gnomon.	Expression Difference	gene	GeneID:12626; MGI:MGI:1097706	0.0555648	2.51613	MmCEN3		gene
Tnnc1 gene	31208312	31211729	Diff Expression - Gene - control.all/CLA.all	Chr14 NC_000080	3418	1	forward	Tnnc1	0.0115021	-0.210009	0.63	0.234318	117.306	-0.63	troponin C, cardiac/slow skeletal; Derived by automated computational analysis using gene prediction method: BestRefSeq.	Expression Difference	gene	GeneID:21924; MGI:MGI:98779	0.0831038	-2.52706	AI874626; cTnC; cTnI; TnC; tncc		gene
Nrg3 gene	38365102	39473235	Diff Expression - Gene - control.all/CLA.all	Chr14 NC_000080	1108134	1	reverse	Nrg3	0.0112755	0.154343	0.63	0.234009	860.365	0.63	neuregulin 3; Derived by automated computational analysis using gene prediction method: BestRefSeq,Gnomon.	Expression Difference	gene	GeneID:18183; MGI:MGI:1097165	0.0609079	2.53404	ska		gene
Brix1 gene	10474779	10485937	Diff Expression - Gene - control.all/CLA.all	Chr15 NC_000081	11159	1	reverse	Brix1	0.0111174	0.173981	0.63	0.233372	615.024	0.63	BRX1, biogenesis of ribosomes; Derived by automatedcomputational analysis using gene prediction method:BestRefSeq.	Expression Difference	gene	GeneID:67832; MGI:MGI:1915082	0.0685239	2.53899	1110064N10Rik; Bxdc2; C76935		gene
Azin1 gene	38487430	38519294	Diff Expression - Gene - control.all/CLA.all	Chr15 NC_000081	31865	1	reverse	Azin1	0.0112917	0.151598	0.63	0.234009	2455.5	0.63	antizyme inhibitor 1; Derived by automated computational analysis using gene prediction method: BestRefSeq,Gnomon.	Expression Difference	gene	GeneID:54375; MGI:MGI:1859169	0.0598367	2.53354	1700085L02Rik; AZI; Oazi; Oazin		gene
Zfp707 gene	75969123	75975868	Diff Expression - Gene - control.all/CLA.all	Chr15 NC_000081	6746	1	forward	Zfp707	0.0121386	-0.179615	0.63	0.236065	193.847	-0.63	zinc finger protein 707; Derived by automated computational analysis using gene prediction method: BestRefSeq,Gnomon.	Expression Difference	gene	GeneID:69020; MGI:MGI:1916270	0.0716141	-2.50809	1500031N24Rik; AI451708; AW495315		gene
Rrp7a gene	83115846	83122801	Diff Expression - Gene - control.all/CLA.all	Chr15 NC_000081	6956	1	reverse	Rrp7a	0.0120397	-0.139959	0.63	0.235418	1909.36	-0.63	ribosomal RNA processing 7 homolog A (S. cerevisiae); Derived by automated computational analysis using gene prediction method: BestRefSeq.	Expression Difference	gene	GeneID:74778; MGI:MGI:1922028	0.0557388	-2.51098	1110014J01Rik; AA408146; Kheg1		gene
Tomm70a gene	57121714	57154530	Diff Expression - Gene - control.all/CLA.all	Chr16 NC_000082	32817	1	forward	Tomm70a	0.012125	0.132236	0.63	0.236065	3824.48	0.63	translocase of outer mitochondrial membrane 70A; Derived by automated computational analysis using gene prediction method: BestRefSeq.	Expression Difference	gene	GeneID:28185; MGI:MGI:106295	0.0527156	2.50849	2610044B22Rik; D16Ium22; D16Ium22e; D16Wsu109e; mKIAA0719; Tom70; Tomm70		gene
Zfp213 gene	23556767	23564226	Diff Expression - Gene - control.all/CLA.all	Chr17 NC_000083	7460	1	reverse	Zfp213	0.0112361	-0.184511	0.63	0.234009	123.975	-0.63	zinc finger protein 213; Derived by automated computational analysis using gene prediction method: BestRefSeq.	Expression Difference	gene	GeneID:449521; MGI:MGI:3053094	0.0727777	-2.53527	BC038178; D17Ertd197e		gene
H2-Ke6 gene	34026033	34028055	Diff Expression - Gene - control.all/CLA.all	Chr17 NC_000083	2023	1	reverse	H2-Ke6	0.0110498	-0.176247	0.63	0.23271	679.696	-0.63	H2-K region expressed gene 6; Derived by automated computational analysis using gene prediction method: BestRefSeq.	Expression Difference	gene	GeneID:14979; MGI:MGI:95911	0.0693582	-2.54112	D17H6S112E; H-2Ke6; Hsd17b8; Ke-6; Ke6; Ring2		gene
Etf1 gene	34902785	34932008	Diff Expression - Gene - control.all/CLA.all	Chr18 NC_000084	29224	1	reverse	Etf1	0.0118373	0.130583	0.63	0.23465	1938.63	0.63	eukaryotic translation termination factor 1; Derived by automated computational analysis using gene prediction method: BestRefSeq,Gnomon.	Expression Difference	gene	GeneID:225363; MGI:MGI:2385071	0.0518813	2.51696	AI463371; D6Ertd109e; ERF; ERF1; SUP45L1; TB3-1		gene
Slc12a2 gene	57878512	57946821	Diff Expression - Gene - control.all/CLA.all	Chr18 NC_000084	68310	1	forward	Slc12a2	0.0116068	0.154008	0.63	0.23465	2685.57	0.63	solute carrier family 12, member 2; Derived by automated computational analysis using gene prediction method: BestRefSeq,Gnomon.	Expression Difference	gene	GeneID:20496; MGI:MGI:101924	0.0610203	2.52388	9330166H04Rik; mBSC2; Nkcc1; sy-ns		gene
Lrfn4 gene	4611784	4615667	Diff Expression - Gene - control.all/CLA.all	Chr19 NC_000085	3884	1	reverse	Lrfn4	0.0113674	-0.173698	0.63	0.234009	282.296	-0.63	leucine rich repeat and fibronectin type III domaincontaining 4; Derived by automated computational analysisusing gene prediction method: BestRefSeq,Gnomon.	Expression Difference	gene	GeneID:225875; MGI:MGI:2385612	0.0686227	-2.5312	BC023156; Salm3		gene
Rcor2 gene	7267394	7275225	Diff Expression - Gene - control.all/CLA.all	Chr19 NC_000085	7832	1	forward	Rcor2	0.0118261	-0.198936	0.63	0.23465	159.948	-0.63	REST corepressor 2; Derived by automated computational analysis using gene prediction method: BestRefSeq,Gnomon.	Expression Difference	gene	GeneID:104383; MGI:MGI:1859854	0.079028	-2.51729	1A13; AW122124; CoREST; Rcor; Rcor1		gene
Sms gene	157443851	157492287	Diff Expression - Gene - control.all/CLA.all	ChrX NC_000086	48437	1	reverse	Sms	0.0117921	0.14392	0.63	0.23465	1661.66	0.63	spermine synthase; Derived by automated computational analysis using gene prediction method: BestRefSeq.	Expression Difference	gene	GeneID:20603; MGI:MGI:109490	0.0571497	2.51831	AI427066; Gy; gyro; SpmST; SPMSY		gene
Smap1 gene	23844825	23922381	Diff Expression - Gene - control.all/CLA.all	Chr1 NC_000067	77557	1	reverse	Smap1	0.012477	0.11737	0.62	0.238574	1979.38	0.62	small ArfGAP 1; Derived by automated computational analysis using gene prediction method: BestRefSeq,Gnomon.	Expression Difference	gene	GeneID:98366; MGI:MGI:2138261	0.0469788	2.49836	1700056O10Rik; 4921514B13Rik; 4921525H11Rik; AI462175		gene
Nckap1 gene	80500512	80581182	Diff Expression - Gene - control.all/CLA.all	Chr2 NC_000068	80671	1	reverse	Nckap1	0.0123033	0.111803	0.62	0.237341	10815.7	0.62	NCK-associated protein 1; Derived by automated computational analysis using gene prediction method: BestRefSeq.	Expression Difference	gene	GeneID:50884; MGI:MGI:1355333	0.044662	2.50332	C79304; H19; Hem-2; Hem2; mh19; mKIAA0587; Nap1; p125Nap1		gene
Sptbn5 gene	120041493	120088913	Diff Expression - Gene - control.all/CLA.all	Chr2 NC_000068	47421	1	reverse	Sptbn5	0.0125942	-0.205689	0.62	0.239168	152.18	-0.62	spectrin beta, non-erythrocytic 5; Derived by automated computational analysis using gene prediction method: BestRefSeq,Gnomon.	Expression Difference	gene	GeneID:640524; MGI:MGI:2685200	0.0824391	-2.49504	EG640524; Gm354; Spnb5		gene
Mal gene	127633226	127656695	Diff Expression - Gene - control.all/CLA.all	Chr2 NC_000068	23470	1	reverse	Mal	0.0127217	0.169735	0.62	0.239168	6336.45	0.62	myelin and lymphocyte protein, T cell differentiation protein; Derived by automated computational analysis using gene prediction method: BestRefSeq.	Expression Difference	gene	GeneID:17153; MGI:MGI:892970	0.0681266	2.49147	Mpv17; Vip17		gene
Armc1 gene	19131402	19163095	Diff Expression - Gene - control.all/CLA.all	Chr3 NC_000069	31694	1	reverse	Armc1	0.0128825	0.152012	0.62	0.240492	1471.64	0.62	armadillo repeat containing 1; Derived by automatedcomputational analysis using gene prediction method:BestRefSeq,Gnomon.	Expression Difference	gene	GeneID:74252; MGI:MGI:1921502	0.0611228	2.487	2310016N05Rik; 2900046P06Rik; 3110009G21Rik; AA409258; Arcp; AW048872; C330014L16Rik		gene
Sema4a gene	88435959	88461240	Diff Expression - Gene - control.all/CLA.all	Chr3 NC_000069	25282	1	reverse	Sema4a	0.0123834	-0.15092	0.62	0.23759	2238.99	-0.62	sema domain, immunoglobulin domain (Ig), transmembrane domain (TM) and short cytoplasmic domain, (semaphorin) 4A; Derived by automated computational analysis using gene prediction method: BestRefSeq,Gnomon.	Expression Difference	gene	GeneID:20351; MGI:MGI:107560	0.0603431	-2.50103	AI132332; Semab; SemB		gene
She gene	89831370	89858846	Diff Expression - Gene - control.all/CLA.all	Chr3 NC_000069	27477	1	forward	She	0.0127039	0.20628	0.62	0.239168	94.8115	0.62	src homology 2 domain-containing transforming protein E; Derived by automated computational analysis using gene prediction method: BestRefSeq.	Expression Difference	gene	GeneID:214547; MGI:MGI:1099462	0.0827783	2.49196	9430022A14		gene
Dnajb14 gene	137867675	137916563	Diff Expression - Gene - control.all/CLA.all	Chr3 NC_000069	48889	1	forward	Dnajb14	0.0126701	0.130858	0.62	0.239168	2302.83	0.62	DnaJ heat shock protein family (Hsp40) member B14; Derived by automated computational analysis using gene prediction method: BestRefSeq,Gnomon.	Expression Difference	gene	GeneID:70604; MGI:MGI:1917854	0.0524922	2.49291	5730496F10Rik		gene
Atp13a2 gene	140986216	141007701	Diff Expression - Gene - control.all/CLA.all	Chr4 NC_000070	21486	1	forward	Atp13a2	0.0123546	-0.160624	0.62	0.237341	5036.86	-0.62	ATPase type 13A2; Derived by automated computational analysis using gene prediction method: BestRefSeq,Gnomon.	Expression Difference	gene	GeneID:74772; MGI:MGI:1922022	0.0642021	-2.50185	1110012E06Rik; AA589443		gene
Arhgef16 gene	154278469	154300107	Diff Expression - Gene - control.all/CLA.all	Chr4 NC_000070	21639	1	reverse	Arhgef16	0.0123307	-0.2077	0.62	0.237341	81.6132	-0.62	Rho guanine nucleotide exchange factor (GEF) 16; Derived by automated computational analysis using gene prediction method: BestRefSeq,Gnomon.	Expression Difference	gene	GeneID:230972; MGI:MGI:2446219	0.0829958	-2.50254			gene
Man2b2 gene	36806813	36830649	Diff Expression - Gene - control.all/CLA.all	Chr5 NC_000071	23837	1	reverse	Man2b2	0.0124985	-0.135426	0.62	0.238574	1194.33	-0.62	mannosidase 2, alpha B2; Derived by automated computational analysis using gene prediction method: BestRefSeq,Gnomon.	Expression Difference	gene	GeneID:17160; MGI:MGI:1195262	0.0542194	-2.49775	mKIAA0935		gene
Dgkq gene	108647044	108660830	Diff Expression - Gene - control.all/CLA.all	Chr5 NC_000071	13787	1	reverse	Dgkq	0.0129666	-0.106004	0.62	0.241043	2236.2	-0.62	diacylglycerol kinase, theta; Derived by automated computational analysis using gene prediction method: BestRefSeq,Gnomon.	Expression Difference	gene	GeneID:110524; MGI:MGI:102918	0.042663	-2.48469	110kDa; DAGK; Dagk4; DAGK7; Dgkd		gene
Vps37d gene	135072899	135078326	Diff Expression - Gene - control.all/CLA.all	Chr5 NC_000071	5428	1	reverse	Vps37d	0.0128904	-0.175114	0.62	0.240492	521.653	-0.62	vacuolar protein sorting 37D; Derived by automated computational analysis using gene prediction method: BestRefSeq,Gnomon.	Expression Difference	gene	GeneID:194309; MGI:MGI:2159402	0.0704181	-2.48678	Wbscr24		gene
Tecpr1 gene	144194442	144223615	Diff Expression - Gene - control.all/CLA.all	Chr5 NC_000071	29174	1	reverse	Tecpr1	0.0126709	-0.132693	0.62	0.239168	3131.67	-0.62	tectonin beta-propeller repeat containing 1; Derived by automated computational analysis using gene prediction method: BestRefSeq,Gnomon.	Expression Difference	gene	GeneID:70381; MGI:MGI:1917631	0.0532287	-2.49289	2210010N04Rik; mKIAA1358		gene
Fam13a gene	58933536	59024502	Diff Expression - Gene - control.all/CLA.all	Chr6 NC_000072	90967	1	reverse	Fam13a	0.0122532	0.14453	0.62	0.237222	675.632	0.62	family with sequence similarity 13, member A; Derived by automated computational analysis using gene prediction method: BestRefSeq.	Expression Difference	gene	GeneID:58909; MGI:MGI:1889842	0.0577021	2.50477	AI462012; D430015B01Rik; FAM13A1; Precm1		gene
Gm45972 gene	16921364	16925184	Diff Expression - Gene - control.all/CLA.all	Chr7 NC_000073	3821	1	forward	Gm45972	0.0123314	-0.207581	0.62	0.237341	117.785	-0.62	Derived by automated computational analysis using gene prediction method: Gnomon.	Expression Difference	gene	GeneID:108167409; MGI:MGI:5825609	0.082949	-2.50252			gene
Nucb1 gene	45492674	45510408	Diff Expression - Gene - control.all/CLA.all	Chr7 NC_000073	17735	1	reverse	Nucb1	0.0127523	-0.13167	0.62	0.239442	1565.75	-0.62	nucleobindin 1; Derived by automated computational analysis using gene prediction method: BestRefSeq,Gnomon.	Expression Difference	gene	GeneID:18220; MGI:MGI:97388	0.0528666	-2.49061	B230337F23Rik; C77483; Calnuc; MTEST82; Nucb		gene
Slc18a1 gene	69037708	69089238	Diff Expression - Gene - control.all/CLA.all	Chr8 NC_000074	51531	1	reverse	Slc18a1	0.0129048	-0.201565	0.62	0.240492	142.571	-0.62	solute carrier family 18 (vesicular monoamine), member 1; Derived by automated computational analysis using gene prediction method: BestRefSeq,Gnomon.	Expression Difference	gene	GeneID:110877; MGI:MGI:106684	0.0810674	-2.48639	4832416I10Rik; Vat1; Vmat1		gene
Map1s gene	70905974	70917529	Diff Expression - Gene - control.all/CLA.all	Chr8 NC_000074	11556	1	forward	Map1s	0.0126189	-0.178344	0.62	0.239168	1097.66	-0.62	microtubule-associated protein 1S; Derived by automated computational analysis using gene prediction method: BestRefSeq,Gnomon.	Expression Difference	gene	GeneID:270058; MGI:MGI:2443304	0.0714991	-2.49435	6430517J16Rik; Bpy2ip1; Map8; Mtap1s; VCY2IP1		gene
Olfm2 gene	20667690	20746333	Diff Expression - Gene - control.all/CLA.all	Chr9 NC_000075	78644	1	reverse	Olfm2	0.0130618	-0.131117	0.62	0.242511	2019.57	-0.62	olfactomedin 2; Derived by automated computational analysis using gene prediction method: BestRefSeq,Gnomon.	Expression Difference	gene	GeneID:244723; MGI:MGI:3045350	0.0528254	-2.48208	A030009A06Rik		gene
Nptn gene	58582240	58652879	Diff Expression - Gene - control.all/CLA.all	Chr9 NC_000075	70640	1	forward	Nptn	0.0125665	0.132232	0.62	0.239168	10458.7	0.62	neuroplastin; Derived by automated computational analysis using gene prediction method: BestRefSeq,Gnomon.	Expression Difference	gene	GeneID:20320; MGI:MGI:108077	0.0529811	2.49582	AW554172; Sdfr1; SDR-1		gene
Ostm1 gene	42678916	42702462	Diff Expression - Gene - control.all/CLA.all	Chr10 NC_000076	23547	1	forward	Ostm1	0.012779	0.121482	0.62	0.239641	1307.49	0.62	osteopetrosis associated transmembrane protein 1; Derived by automated computational analysis using gene prediction method: BestRefSeq.	Expression Difference	gene	GeneID:14628; MGI:MGI:2655574	0.0487904	2.48987	1200002H13Rik; gl; HSPC019		gene
Cops3 gene	59817795	59848245	Diff Expression - Gene - control.all/CLA.all	Chr11 NC_000077	30451	1	reverse	Cops3	0.0122745	0.102348	0.62	0.237329	2080.68	0.62	COP9 signalosome subunit 3; Derived by automated computational analysis using gene prediction method: BestRefSeq,Gnomon.	Expression Difference	gene	GeneID:26572; MGI:MGI:1349409	0.0408711	2.50415	Csn3; Sgn3		gene
Tmem132e gene	82388852	82447621	Diff Expression - Gene - control.all/CLA.all	Chr11 NC_000077	58770	1	forward	Tmem132e	0.0124883	-0.16442	0.62	0.238574	763.738	-0.62	transmembrane protein 132E; Derived by automated computational analysis using gene prediction method: BestRefSeq,Gnomon.	Expression Difference	gene	GeneID:270893; MGI:MGI:2685490	0.0658197	-2.49804	Gm644		gene
Srcin1 gene	97509340	97575246	Diff Expression - Gene - control.all/CLA.all	Chr11 NC_000077	65907	1	reverse	Srcin1	0.012463	-0.142187	0.62	0.238574	5233.66	-0.62	SRC kinase signaling inhibitor 1; Derived by automated computational analysis using gene prediction method: BestRefSeq,Gnomon.	Expression Difference	gene	GeneID:56013; MGI:MGI:1933179	0.0569032	-2.49876	mKIAA1684; P140; p140Cap; SNIP		gene
Thra gene	98740776	98769006	Diff Expression - Gene - control.all/CLA.all	Chr11 NC_000077	28231	1	forward	Thra	0.0126929	-0.104186	0.62	0.239168	11748.5	-0.62	thyroid hormone receptor alpha; Derived by automated computational analysis using gene prediction method: BestRefSeq,Gnomon.	Expression Difference	gene	GeneID:21833; MGI:MGI:98742	0.0418037	-2.49227	6430529J03Rik; AW259572; c-erbA-1; c-erbA-alpha; c-erbAalpha; Erba; Nr1a1; Rvr; T3Ralpha; T3R[a]; Thra1; Thra2		gene
Eapp gene	54670340	54695899	Diff Expression - Gene - control.all/CLA.all	Chr12 NC_000078	25560	1	reverse	Eapp	0.0125795	0.148578	0.62	0.239168	892.418	0.62	E2F-associated phosphoprotein; Derived by automatedcomputational analysis using gene prediction method:BestRefSeq,Gnomon.	Expression Difference	gene	GeneID:66266; MGI:MGI:1913516	0.0595393	2.49546	1810011O16Rik		gene
Brf1 gene	112955631	113000706	Diff Expression - Gene - control.all/CLA.all	Chr12 NC_000078	45076	1	reverse	Brf1	0.0127101	-0.129044	0.62	0.239168	1826.93	-0.62	BRF1, RNA polymerase III transcription initiation factor 90 kDa subunit; Derived by automated computational analysis using gene prediction method: BestRefSeq,Gnomon.	Expression Difference	gene	GeneID:72308; MGI:MGI:1919558	0.0517878	-2.49179	2510002F24Rik; GTF3B; mTFIIIB90; TAF3C; TAFIII90; TFIIIB90		gene
Mtmr6 gene	60265180	60302371	Diff Expression - Gene - control.all/CLA.all	Chr14 NC_000080	37192	1	forward	Mtmr6	0.0129212	0.118797	0.62	0.240498	3405.96	0.62	myotubularin related protein 6; Derived by automated computational analysis using gene prediction method: BestRefSeq,Gnomon.	Expression Difference	gene	GeneID:219135; MGI:MGI:2145637	0.0477877	2.48593	4022440C11Rik; AI428804; AU041072		gene
Fam49b gene	63929094	64060778	Diff Expression - Gene - control.all/CLA.all	Chr15 NC_000081	131685	1	reverse	Fam49b	0.0130836	0.123407	0.62	0.242615	3575.33	0.62	family with sequence similarity 49, member B; Derived by automated computational analysis using gene prediction method: BestRefSeq,Gnomon.	Expression Difference	gene	GeneID:223601; MGI:MGI:1923520	0.0497309	2.48149	0910001A06Rik; AW122079		gene
Rcan2 gene	43801352	44039516	Diff Expression - Gene - control.all/CLA.all	Chr17 NC_000083	238165	1	forward	Rcan2	0.0128448	0.118212	0.62	0.240274	6383.12	0.62	regulator of calcineurin 2; Derived by automated computational analysis using gene prediction method: BestRefSeq.	Expression Difference	gene	GeneID:53901; MGI:MGI:1858219	0.0475122	2.48804	Csp2; Dscr1l1; MCIP2; ZAKI-4		gene
B4galt6 gene	20684599	20746404	Diff Expression - Gene - control.all/CLA.all	Chr18 NC_000084	61806	1	reverse	B4galt6	0.0128174	0.109931	0.62	0.24006	3097.3	0.62	UDP-Gal:betaGlcNAc beta 1,4-galactosyltransferase, polypeptide 6; Derived by automated computational analysis using gene prediction method: BestRefSeq,Gnomon.	Expression Difference	gene	GeneID:56386; MGI:MGI:1928380	0.0441702	2.4888	AA536803; AU022389		gene
Lars gene	42202298	42262237	Diff Expression - Gene - control.all/CLA.all	Chr18 NC_000084	59940	1	reverse	Lars	0.0126623	0.158119	0.62	0.239168	1644.19	0.62	leucyl-tRNA synthetase; Derived by automated computational analysis using gene prediction method: BestRefSeq,Gnomon.	Expression Difference	gene	GeneID:107045; MGI:MGI:1913808	0.0634218	2.49313	2310045K21Rik; 3110009L02Rik; AW536573; leuRS		gene
Ccdc85b gene	5453163	5457563	Diff Expression - Gene - control.all/CLA.all	Chr19 NC_000085	4401	1	reverse	Ccdc85b	0.0125765	-0.188296	0.62	0.239168	891.018	-0.62	coiled-coil domain containing 85B; Derived by automated computational analysis using gene prediction method: BestRefSeq.	Expression Difference	gene	GeneID:240514; MGI:MGI:2147607	0.075453	-2.49554	AI842788; BB115872		gene
Kcne1l gene	142304753	142306198	Diff Expression - Gene - control.all/CLA.all	ChrX NC_000086	1446	1	reverse	Kcne1l	0.0123492	-0.191248	0.62	0.237341	160.971	-0.62	potassium voltage-gated channel, Isk-related family, member 1-like, pseudogene; Derived by automated computational analysis using gene prediction method: BestRefSeq.	Expression Difference	gene	GeneID:66240; MGI:MGI:1913490	0.0764377	-2.50201	1500015C14Rik; Kcne5; Mink		gene
Zer1 gene	30097283	30126287	Diff Expression - Gene - control.all/CLA.all	Chr2 NC_000068	29005	1	reverse	Zer1	0.0135334	-0.121468	0.61	0.245394	5857.51	-0.61	zyg-11 related, cell cycle regulator; Derived by automated computational analysis using gene prediction method: BestRefSeq,Gnomon.	Expression Difference	gene	GeneID:227693; MGI:MGI:2442511	0.0491889	-2.46942	C230075L19Rik; Zyg11bl		gene
Tmem8b gene	43668971	43692668	Diff Expression - Gene - control.all/CLA.all	Chr4 NC_000070	23698	1	forward	Tmem8b	0.0131714	-0.11723	0.61	0.242987	1919.04	-0.61	transmembrane protein 8B; Derived by automated computational analysis using gene prediction method: BestRefSeq,Gnomon.	Expression Difference	gene	GeneID:242409; MGI:MGI:2441680	0.0472874	-2.4791	4930500O05Rik		gene
Ecpas gene	58797234	58917748	Diff Expression - Gene - control.all/CLA.all	Chr4 NC_000070	120515	1	reverse	Ecpas	0.0134964	0.102604	0.61	0.2451	3923.27	0.61	Ecm29 proteasome adaptor and scaffold; Derived by automated computational analysis using gene prediction method: BestRefSeq,Gnomon.	Expression Difference	gene	GeneID:230249; MGI:MGI:2140220	0.0415334	2.47039	AI314180; AW558785; BB181316; mKIAA0368		gene
Aldh4a1 gene	139622871	139649691	Diff Expression - Gene - control.all/CLA.all	Chr4 NC_000070	26821	1	forward	Aldh4a1	0.013289	-0.128351	0.61	0.242987	1104.01	-0.61	aldehyde dehydrogenase 4 family, member A1; Derivedby automated computational analysis using gene predictionmethod: BestRefSeq,Gnomon.	Expression Difference	gene	GeneID:212647; MGI:MGI:2443883	0.0518393	-2.47593	A930035F14Rik; Ahd-1; Ahd1; Aldh4; Aldh5a1;E330022C09; P5cd; P5cdh; P5cdhl; P5cdhs; Ssdh1		gene
Podxl gene	31519493	31563937	Diff Expression - Gene - control.all/CLA.all	Chr6 NC_000072	44445	1	reverse	Podxl	0.0131891	0.147652	0.61	0.242987	742.506	0.61	podocalyxin-like; Derived by automated computational analysis using gene prediction method: BestRefSeq.	Expression Difference	gene	GeneID:27205; MGI:MGI:1351317	0.0595702	2.47862	AW121214; Ly102; PC; PCLP-1; Pclp1; Podxl1		gene
Ephb6 gene	41603834	41620509	Diff Expression - Gene - control.all/CLA.all	Chr6 NC_000072	16676	1	forward	Ephb6	0.0131263	-0.160663	0.61	0.242914	1477.96	-0.61	Eph receptor B6; Derived by automated computationalanalysis using gene prediction method: BestRefSeq,Gnomon.	Expression Difference	gene	GeneID:13848; MGI:MGI:1096338	0.0647749	-2.48032	Cekl; Mep		gene
Npy gene	49822710	49829507	Diff Expression - Gene - control.all/CLA.all	Chr6 NC_000072	6798	1	forward	Npy	0.0131322	0.20153	0.61	0.242914	394.033	0.61	neuropeptide Y; Derived by automated computational analysis using gene prediction method: BestRefSeq.	Expression Difference	gene	GeneID:109648; MGI:MGI:97374	0.0812569	2.48016	0710005A05Rik		gene
Podxl2 gene	88842557	88875089	Diff Expression - Gene - control.all/CLA.all	Chr6 NC_000072	32533	1	reverse	Podxl2	0.0135619	-0.167107	0.61	0.245394	6571.5	-0.61	podocalyxin-like 2; Derived by automated computational analysis using gene prediction method: BestRefSeq,Gnomon.	Expression Difference	gene	GeneID:319655; MGI:MGI:2442488	0.0676912	-2.46866	D130074J02Rik; PODLX2		gene
Tmem43 gene	91473707	91488463	Diff Expression - Gene - control.all/CLA.all	Chr6 NC_000072	14757	1	forward	Tmem43	0.013556	-0.115376	0.61	0.245394	1306.37	-0.61	transmembrane protein 43; Derived by automated computational analysis using gene prediction method: BestRefSeq.	Expression Difference	gene	GeneID:74122; MGI:MGI:1921372	0.0467332	-2.46882	1200015A22Rik; LUMA		gene
Slc8a2 gene	16127592	16161063	Diff Expression - Gene - control.all/CLA.all	Chr7 NC_000073	33472	1	forward	Slc8a2	0.0137778	-0.128313	0.61	0.247902	1876.86	-0.61	solute carrier family 8 (sodium/calcium exchanger),member 2; Derived by automated computational analysisusing gene prediction method: BestRefSeq,Gnomon.	Expression Difference	gene	GeneID:110891; MGI:MGI:107996	0.0520961	-2.463	Ncx2		gene
Blvrb gene	27447978	27465981	Diff Expression - Gene - control.all/CLA.all	Chr7 NC_000073	18004	1	forward	Blvrb	0.0132802	-0.201202	0.61	0.242987	198.465	-0.61	biliverdin reductase B (flavin reductase (NADPH)); Derived by automated computational analysis using gene prediction method: BestRefSeq.	Expression Difference	gene	GeneID:233016; MGI:MGI:2385271	0.0812555	-2.47616			gene
Pigyl gene	22156846	22158355	Diff Expression - Gene - control.all/CLA.all	Chr9 NC_000075	1510	1	forward	Pigyl	0.0132579	-0.150835	0.61	0.242987	349.543	-0.61	phosphatidylinositol glycan anchor biosynthesis, class Y-like; Derived by automated computational analysis using gene prediction method: BestRefSeq.	Expression Difference	gene	GeneID:66268; MGI:MGI:1913518	0.0609001	-2.47676	1810008A14Rik; PIG-Y; Pigy		gene
Jhy gene	40894851	40966266	Diff Expression - Gene - control.all/CLA.all	Chr9 NC_000075	71416	1	reverse	Jhy	0.0132579	0.205757	0.61	0.242987	59.92	0.61	junctional cadherin complex regulator; Derived by automated computational analysis using gene prediction method: BestRefSeq,Gnomon.	Expression Difference	gene	GeneID:70989; MGI:MGI:1918239	0.0830751	2.47676	4931429I11Rik; BB239335		gene
Ube4a gene	44923127	44965615	Diff Expression - Gene - control.all/CLA.all	Chr9 NC_000075	42489	1	reverse	Ube4a	0.0133136	0.124702	0.61	0.242987	1963.35	0.61	ubiquitination factor E4A; Derived by automated computational analysis using gene prediction method: BestRefSeq,Gnomon.	Expression Difference	gene	GeneID:140630; MGI:MGI:2154580	0.0503791	2.47527	4732444G18Rik; 9930123J21Rik; UFD2b		gene
Chst2 gene	95400926	95407270	Diff Expression - Gene - control.all/CLA.all	Chr9 NC_000075	6345	1	reverse	Chst2	0.0132898	-0.155267	0.61	0.242987	928.687	-0.61	carbohydrate sulfotransferase 2; Derived by automated computational analysis using gene prediction method: BestRefSeq.	Expression Difference	gene	GeneID:54371; MGI:MGI:1891160	0.0627113	-2.47591	AI428561; AW121776; C130041E03Rik; Chts2; GlcNAc6ST; Gn6st; GST-2		gene
Slc25a19 gene	115614165	115628296	Diff Expression - Gene - control.all/CLA.all	Chr11 NC_000077	14132	1	reverse	Slc25a19	0.0135917	-0.137551	0.61	0.245637	1212.43	-0.61	solute carrier family 25 (mitochondrial thiamine pyrophosphate carrier), member 19; Derived by automated computational analysis using gene prediction method: BestRefSeq,Gnomon.	Expression Difference	gene	GeneID:67283; MGI:MGI:1914533	0.0557365	-2.46788	2900089E13Rik; DNC; MUP1; TPC		gene
Fbf1 gene	116142285	116168271	Diff Expression - Gene - control.all/CLA.all	Chr11 NC_000077	25987	1	reverse	Fbf1	0.0134025	-0.143548	0.61	0.243988	2285.6	-0.61	Fas (TNFRSF6) binding factor 1; Derived by automated computational analysis using gene prediction method: BestRefSeq,Gnomon.	Expression Difference	gene	GeneID:217335; MGI:MGI:1922033	0.0580487	-2.47289	1110033G01Rik; 5930413D20; mKIAA1863		gene
Prpsap1 gene	116470816	116494913	Diff Expression - Gene - control.all/CLA.all	Chr11 NC_000077	24098	1	reverse	Prpsap1	0.0132512	-0.0938949	0.61	0.242987	1549.65	-0.61	phosphoribosyl pyrophosphate synthetase-associated protein 1; Derived by automated computational analysis using gene prediction method: BestRefSeq,Gnomon.	Expression Difference	gene	GeneID:67763; MGI:MGI:1915013	0.0379076	-2.47695	5730409F23Rik; PAP39		gene
Bcap29 gene	31595354	31634658	Diff Expression - Gene - control.all/CLA.all	Chr12 NC_000078	39305	1	reverse	Bcap29	0.013315	0.152846	0.61	0.242987	1272.82	0.61	B cell receptor associated protein 29; Derived by automated computational analysis using gene prediction method: BestRefSeq.	Expression Difference	gene	GeneID:12033; MGI:MGI:101917	0.0617503	2.47523	AW208404; Bap29		gene
Eef1e1 gene	38645691	38659028	Diff Expression - Gene - control.all/CLA.all	Chr13 NC_000079	13338	1	reverse	Eef1e1	0.0137834	0.138532	0.61	0.247902	685.012	0.61	eukaryotic translation elongation factor 1 epsilon 1; Derived by automated computational analysis using gene prediction method: BestRefSeq.	Expression Difference	gene	GeneID:66143; MGI:MGI:1913393	0.0562486	2.46286	1110003A02Rik		gene
Zfp874b gene	67471513	67486241	Diff Expression - Gene - control.all/CLA.all	Chr13 NC_000079	14729	1	reverse	Zfp874b	0.0134608	0.201336	0.61	0.24475	259.593	0.61	zinc finger protein 874b; Derived by automated computational analysis using gene prediction method: BestRefSeq,Gnomon.	Expression Difference	gene	GeneID:408067; MGI:MGI:3040702	0.0814683	2.47134	9630025I21Rik; Rslcan16		gene
Bfar gene	13671858	13703612	Diff Expression - Gene - control.all/CLA.all	Chr16 NC_000082	31755	1	forward	Bfar	0.0136388	0.141198	0.61	0.24619	1024.59	0.61	bifunctional apoptosis regulator; Derived by automated computational analysis using gene prediction method: BestRefSeq,Gnomon.	Expression Difference	gene	GeneID:67118; MGI:MGI:1914368	0.0572431	2.46664	3010001A07Rik; 3110001I22Rik; AI666707; AW107665; Bar; Rnf47		gene
Pja2 gene	64281006	64331883	Diff Expression - Gene - control.all/CLA.all	Chr17 NC_000083	50878	1	reverse	Pja2	0.0136775	0.108262	0.61	0.246592	11849.8	0.61	praja ring finger ubiquitin ligase 2; Derived by automated computational analysis using gene prediction method: BestRefSeq.	Expression Difference	gene	GeneID:224938; MGI:MGI:2159342	0.0439086	2.46562	AI447901; AL022700; mKIAA0438; Neurodap1		gene
Fbxl15 gene	46328184	46330446	Diff Expression - Gene - control.all/CLA.all	Chr19 NC_000085	2263	1	forward	Fbxl15	0.0133487	-0.204426	0.61	0.243304	198.193	-0.61	F-box and leucine-rich repeat protein 15; Derived by automated computational analysis using gene prediction method: BestRefSeq,Gnomon.	Expression Difference	gene	GeneID:68431; MGI:MGI:1915681	0.0826188	-2.47433	0710008C12Rik; Fbxo37		gene
Phf8 gene	151520641	151633859	Diff Expression - Gene - control.all/CLA.all	ChrX NC_000086	113219	1	forward	Phf8	0.0132927	0.127451	0.61	0.242987	979.738	0.61	PHD finger protein 8; Derived by automated computational analysis using gene prediction method: BestRefSeq,Gnomon.	Expression Difference	gene	GeneID:320595; MGI:MGI:2444341	0.051478	2.47583	9830141C09Rik; mKIAA1111		gene
Kif21b gene	136131390	136178001	Diff Expression - Gene - control.all/CLA.all	Chr1 NC_000067	46612	1	forward	Kif21b	0.0143549	-0.143342	0.6	0.251818	2651.87	-0.6	kinesin family member 21B; Derived by automated computational analysis using gene prediction method: BestRefSeq.	Expression Difference	gene	GeneID:16565; MGI:MGI:109234	0.0585484	-2.44826	2610511N21Rik; mKIAA0449		gene
Ola1 gene	73092801	73214447	Diff Expression - Gene - control.all/CLA.all	Chr2 NC_000068	121647	1	reverse	Ola1	0.0143249	0.136487	0.6	0.251695	2030.95	0.6	Obg-like ATPase 1; Derived by automated computational analysis using gene prediction method: BestRefSeq.	Expression Difference	gene	GeneID:67059; MGI:MGI:1914309	0.0557314	2.44901	2510025G09Rik; 2810405J23Rik; 2810409H07Rik; Gtpbp9; PTD004		gene
Mapkbp1 gene	119972390	120027403	Diff Expression - Gene - control.all/CLA.all	Chr2 NC_000068	55014	1	forward	Mapkbp1	0.0144609	-0.147601	0.6	0.252944	1733.87	-0.6	mitogen-activated protein kinase binding protein 1;Derived by automated computational analysis using geneprediction method: BestRefSeq,Gnomon.	Expression Difference	gene	GeneID:26390; MGI:MGI:1347004	0.0603536	-2.44561	2810483F24Rik; AW123212; JNKBP-1; Jnkbp1; mKIAA0596		gene
Dok5 gene	170731807	170879775	Diff Expression - Gene - control.all/CLA.all	Chr2 NC_000068	147969	1	forward	Dok5	0.0139263	-0.173634	0.6	0.249171	389.136	-0.6	docking protein 5; Derived by automated computational analysis using gene prediction method: BestRefSeq.	Expression Difference	gene	GeneID:76829; MGI:MGI:1924079	0.0706071	-2.45916	2700055C10Rik		gene
Rragc gene	123917433	123936997	Diff Expression - Gene - control.all/CLA.all	Chr4 NC_000070	19565	1	forward	Rragc	0.014301	0.115505	0.6	0.251695	1761.73	0.6	Ras-related GTP binding C; Derived by automated computational analysis using gene prediction method: BestRefSeq.	Expression Difference	gene	GeneID:54170; MGI:MGI:1858751	0.0471521	2.44961	AU041672; Gtr2; RAGC; TIB929; YGR163W		gene
Ndufb2 gene	39592565	39599843	Diff Expression - Gene - control.all/CLA.all	Chr6 NC_000072	7279	1	forward	Ndufb2	0.0140039	-0.162679	0.6	0.249617	1656.73	-0.6	NADH:ubiquinone oxidoreductase subunit B2; Derived by automated computational analysis using gene prediction method: BestRefSeq.	Expression Difference	gene	GeneID:68198; MGI:MGI:1915448	0.0662059	-2.45716	1810011O01Rik; 8kDa; AGGG; AI325567; CI-AGGG		gene
Trnt1 gene	106769138	106782474	Diff Expression - Gene - control.all/CLA.all	Chr6 NC_000072	13337	1	forward	Trnt1	0.0143311	0.141606	0.6	0.251695	1289.52	0.6	tRNA nucleotidyl transferase, CCA-adding, 1; Derived by automated computational analysis using gene prediction method: BestRefSeq,Gnomon.	Expression Difference	gene	GeneID:70047; MGI:MGI:1917297	0.0578254	2.44886	2410043H24Rik; 2610044E04Rik; 9830143O18Rik; AA408384; C76540; CGI-47; mt-Trat		gene
Ppp1r14a gene	29289320	29293390	Diff Expression - Gene - control.all/CLA.all	Chr7 NC_000073	4071	1	forward	Ppp1r14a	0.0145227	-0.202567	0.6	0.253571	401.714	-0.6	protein phosphatase 1, regulatory inhibitor subunit14A; Derived by automated computational analysis usinggene prediction method: BestRefSeq.	Expression Difference	gene	GeneID:68458; MGI:MGI:1931139	0.082881	-2.44407	1110001M11Rik; Cpi17		gene
Klhl25 gene	75848338	75874133	Diff Expression - Gene - control.all/CLA.all	Chr7 NC_000073	25796	1	forward	Klhl25	0.0140321	-0.175267	0.6	0.24967	216.691	-0.6	kelch-like 25; Derived by automated computational analysis using gene prediction method: BestRefSeq,Gnomon.	Expression Difference	gene	GeneID:207952; MGI:MGI:2668031	0.0713498	-2.45644	2810402K13Rik; BC027373; Enc-1		gene
Mtss2 gene	110721108	110741401	Diff Expression - Gene - control.all/CLA.all	Chr8 NC_000074	20294	1	forward	Mtss2	0.0140055	-0.150277	0.6	0.249617	6149.71	-0.6	MTSS I-BAR domain containing 2; Derived by automated computational analysis using gene prediction method: BestRefSeq,Gnomon.	Expression Difference	gene	GeneID:244654; MGI:MGI:3039591	0.0611598	-2.45712	ABBA; Mtss1l		gene
Mlycd gene	119394852	119421838	Diff Expression - Gene - control.all/CLA.all	Chr8 NC_000074	26987	1	forward	Mlycd	0.0142121	-0.154282	0.6	0.251415	688.901	-0.6	malonyl-CoA decarboxylase; Derived by automated computational analysis using gene prediction method: BestRefSeq,Gnomon.	Expression Difference	gene	GeneID:56690; MGI:MGI:1928485	0.0629246	-2.45186	AI324784; Mcd		gene
Etfa gene	55454436	55512243	Diff Expression - Gene - control.all/CLA.all	Chr9 NC_000075	57808	1	reverse	Etfa	0.014231	0.136245	0.6	0.251415	1004.92	0.6	electron transferring flavoprotein, alpha polypeptide; Derived by automated computational analysis using gene prediction method: BestRefSeq.	Expression Difference	gene	GeneID:110842; MGI:MGI:106092	0.0555791	2.45138	2010200I21Rik; D9Ertd394e		gene
Rbm5 gene	107740495	107771007	Diff Expression - Gene - control.all/CLA.all	Chr9 NC_000075	30513	1	reverse	Rbm5	0.013913	0.0908018	0.6	0.249171	5173.25	0.6	RNA binding motif protein 5; Derived by automated computational analysis using gene prediction method: BestRefSeq,Gnomon.	Expression Difference	gene	GeneID:83486; MGI:MGI:1933204	0.0369188	2.4595	D030069N10Rik		gene
Pomgnt2 gene	121981606	121996053	Diff Expression - Gene - control.all/CLA.all	Chr9 NC_000075	14448	1	reverse	Pomgnt2	0.0138946	-0.1419	0.6	0.249171	826.993	-0.6	protein O-linked mannose beta 1,4-N-acetylglucosaminyltransferase 2; Derived by automated computational analysis using gene prediction method: BestRefSeq,Gnomon.	Expression Difference	gene	GeneID:215494; MGI:MGI:2143424	0.0576833	-2.45998	Ago61; C85492; Gtdc2		gene
Trpv2 gene	62574486	62600305	Diff Expression - Gene - control.all/CLA.all	Chr11 NC_000077	25820	1	forward	Trpv2	0.0140124	-0.1277	0.6	0.249617	924.988	-0.6	transient receptor potential cation channel, subfamily V, member 2; Derived by automated computational analysis using gene prediction method: BestRefSeq,Gnomon.	Expression Difference	gene	GeneID:22368; MGI:MGI:1341836	0.051975	-2.45695	GRC; OTRPC2; VRL-1; Vrl1		gene
Rnft1 gene	86484657	86499007	Diff Expression - Gene - control.all/CLA.all	Chr11 NC_000077	14351	1	forward	Rnft1	0.0141925	0.176835	0.6	0.251415	419.214	0.6	ring finger protein, transmembrane 1; Derived by automated computational analysis using gene prediction method: BestRefSeq.	Expression Difference	gene	GeneID:76892; MGI:MGI:1924142	0.0721081	2.45235	0610013E23Rik; AV007605		gene
Sf3b6 gene	4817608	4827659	Diff Expression - Gene - control.all/CLA.all	Chr12 NC_000078	10052	1	forward	Sf3b6	0.0141077	0.137594	0.6	0.250718	1466.81	0.6	splicing factor 3B, subunit 6; Derived by automatedcomputational analysis using gene prediction method:BestRefSeq.	Expression Difference	gene	GeneID:66055; MGI:MGI:1913305	0.0560578	2.45451	0610009D07Rik; 6030419K15Rik; AV001342; Sf3b14		gene
Gjb6 gene	57123301	57133611	Diff Expression - Gene - control.all/CLA.all	Chr14 NC_000080	10311	1	reverse	Gjb6	0.0144699	0.15061	0.6	0.252944	1724.13	0.6	gap junction protein, beta 6; Derived by automated computational analysis using gene prediction method: BestRefSeq,Gnomon.	Expression Difference	gene	GeneID:14623; MGI:MGI:107588	0.0615894	2.44538	AA958971; Cx30; D14Bwg0506e		gene
Oplah gene	76296603	76331181	Diff Expression - Gene - control.all/CLA.all	Chr15 NC_000081	34579	1	reverse	Oplah	0.0139373	-0.156098	0.6	0.249171	901.541	-0.6	5-oxoprolinase (ATP-hydrolysing); Derived by automated computational analysis using gene prediction method: BestRefSeq,Gnomon.	Expression Difference	gene	GeneID:75475; MGI:MGI:1922725	0.0634835	-2.45887	1700010G02Rik; 5-OPase		gene
Tvp23a gene	10419533	10447390	Diff Expression - Gene - control.all/CLA.all	Chr16 NC_000082	27858	1	reverse	Tvp23a	0.0139078	-0.11186	0.6	0.249171	1182.44	-0.6	trans-golgi network vesicle protein 23A; Derived byautomated computational analysis using gene predictionmethod: BestRefSeq,Gnomon.	Expression Difference	gene	GeneID:383103; MGI:MGI:3665441	0.0454782	-2.45964	Fam18a		gene
Hspa13 gene	75755190	75767276	Diff Expression - Gene - control.all/CLA.all	Chr16 NC_000082	12087	1	reverse	Hspa13	0.0142191	0.137295	0.6	0.251415	1318.08	0.6	heat shock protein 70 family, member 13; Derived byautomated computational analysis using gene predictionmethod: BestRefSeq,Gnomon.	Expression Difference	gene	GeneID:110920; MGI:MGI:1309463	0.0560005	2.45168	1600002I10Rik; AV006182; B230217N24Rik; Stch		gene
Srsf7 gene	80200080	80207369	Diff Expression - Gene - control.all/CLA.all	Chr17 NC_000083	7290	1	reverse	Srsf7	0.014252	0.121635	0.6	0.251488	2984.69	0.6	serine/arginine-rich splicing factor 7; Derived by automated computational analysis using gene prediction method: BestRefSeq,Gnomon.	Expression Difference	gene	GeneID:225027; MGI:MGI:1926232	0.0496299	2.45085	35kDa; 9430065L19Rik; 9G8; NX-96; Sfrs7		gene
Spire1 gene	67488209	67612810	Diff Expression - Gene - control.all/CLA.all	Chr18 NC_000084	124602	1	reverse	Spire1	0.0144039	0.0975482	0.6	0.252381	3269.19	0.6	spire type actin nucleation factor 1; Derived by automated computational analysis using gene prediction method: BestRefSeq,Gnomon.	Expression Difference	gene	GeneID:68166; MGI:MGI:1915416	0.0398639	2.44703	6030430B19Rik; AI415299; AU022898; AW550622; Spir-1		gene
Pcx gene	4510472	4621752	Diff Expression - Gene - control.all/CLA.all	Chr19 NC_000085	111281	1	forward	Pcx	0.0142063	-0.151431	0.6	0.251415	3362.91	-0.6	pyruvate carboxylase; Derived by automated computational analysis using gene prediction method: BestRefSeq,Gnomon.	Expression Difference	gene	GeneID:18563; MGI:MGI:97520	0.0617579	-2.452	Pc; Pcb		gene
Zfp91 gene	12766939	12796123	Diff Expression - Gene - control.all/CLA.all	Chr19 NC_000085	29185	1	reverse	Zfp91	0.0143067	0.131543	0.6	0.251695	1254.18	0.6	zinc finger protein 91; Derived by automated computational analysis using gene prediction method: BestRefSeq.	Expression Difference	gene	GeneID:109910; MGI:MGI:104854	0.0537026	2.44947	9130014I08Rik; A530054C17Rik; AL024263; AW545902; Pzf; Zfp-91		gene
Wdr75 gene	45795153	45823638	Diff Expression - Gene - control.all/CLA.all	Chr1 NC_000067	28486	1	forward	Wdr75	0.0149562	0.141896	0.59	0.25753	1042.53	0.59	WD repeat domain 75; Derived by automated computational analysis using gene prediction method: BestRefSeq,Gnomon.	Expression Difference	gene	GeneID:73674; MGI:MGI:1920924	0.0583109	2.43344	1300003A18Rik; 2410118I19Rik; C77608		gene
Mapk8ip1 gene	92383671	92401346	Diff Expression - Gene - control.all/CLA.all	Chr2 NC_000068	17676	1	reverse	Mapk8ip1	0.0151054	-0.140779	0.59	0.258609	8027.56	-0.59	mitogen-activated protein kinase 8 interacting protein 1; Derived by automated computational analysis using gene prediction method: BestRefSeq,Gnomon.	Expression Difference	gene	GeneID:19099; MGI:MGI:1309464	0.0579377	-2.42984	IB1; JIP-1; Jip1; mjip-2a; Prkm8ip; Skip		gene
Csde1 gene	103020431	103058186	Diff Expression - Gene - control.all/CLA.all	Chr3 NC_000069	37756	1	forward	Csde1	0.0153069	0.109751	0.59	0.259987	4838.06	0.59	cold shock domain containing E1, RNA binding; Derived by automated computational analysis using gene prediction method: BestRefSeq,Gnomon.	Expression Difference	gene	GeneID:229663; MGI:MGI:92356	0.0452574	2.42503	AA960392; BC016898; D3Jfr1; mKIAA0885; unr		gene
Cxxc4 gene	134236144	134262163	Diff Expression - Gene - control.all/CLA.all	Chr3 NC_000069	26020	1	forward	Cxxc4	0.0149753	0.139309	0.59	0.257561	1190.08	0.59	CXXC finger 4; Derived by automated computational analysis using gene prediction method: BestRefSeq,Gnomon.	Expression Difference	gene	GeneID:319478; MGI:MGI:2442112	0.0572586	2.43298	9330210J02Rik; C030003J12Rik; Idax		gene
Nbn gene	15957587	15992589	Diff Expression - Gene - control.all/CLA.all	Chr4 NC_000070	35003	1	forward	Nbn	0.0146649	0.162941	0.59	0.255755	555.613	0.59	nibrin; Derived by automated computational analysisusing gene prediction method: BestRefSeq,Gnomon.	Expression Difference	gene	GeneID:27354; MGI:MGI:1351625	0.0667642	2.44055	Nbs1		gene
Ccdc107 gene	43493340	43495921	Diff Expression - Gene - control.all/CLA.all	Chr4 NC_000070	2582	1	forward	Ccdc107	0.0152786	-0.157321	0.59	0.259987	614.708	-0.59	coiled-coil domain containing 107; Derived by automated computational analysis using gene prediction method: BestRefSeq,Gnomon.	Expression Difference	gene	GeneID:622404; MGI:MGI:1913423	0.0648557	-2.42571	1110032O22Rik		gene
Bmp8b gene	123104308	123126094	Diff Expression - Gene - control.all/CLA.all	Chr4 NC_000070	21787	1	forward	Bmp8b	0.0150272	-0.200396	0.59	0.25786	78.9173	-0.59	bone morphogenetic protein 8b; Derived by automatedcomputational analysis using gene prediction method:BestRefSeq,Gnomon.	Expression Difference	gene	GeneID:12164; MGI:MGI:107335	0.0824088	-2.43172	Op3		gene
Fndc10 gene	155694342	155696485	Diff Expression - Gene - control.all/CLA.all	Chr4 NC_000070	2144	1	forward	Fndc10	0.0152713	-0.168172	0.59	0.259987	515.747	-0.59	fibronectin type III domain containing 10; Derived by automated computational analysis using gene prediction method: BestRefSeq,Gnomon.	Expression Difference	gene	GeneID:230991; MGI:MGI:2444790	0.0693241	-2.42588	B930041F14Rik; MNCb-3966		gene
Clnk gene	38705588	38876858	Diff Expression - Gene - control.all/CLA.all	Chr5 NC_000071	171271	1	reverse	Clnk	0.0148633	0.192459	0.59	0.257231	96.7086	0.59	cytokine-dependent hematopoietic cell linker; Derived by automated computational analysis using gene prediction method: BestRefSeq,Gnomon.	Expression Difference	gene	GeneID:27278; MGI:MGI:1351468	0.0790163	2.43569	MIST		gene
Grsf1 gene	88659233	88676171	Diff Expression - Gene - control.all/CLA.all	Chr5 NC_000071	16939	1	reverse	Grsf1	0.0153077	0.137611	0.59	0.259987	2891.81	0.59	G-rich RNA sequence binding factor 1; Derived by automated computational analysis using gene prediction method: BestRefSeq.	Expression Difference	gene	GeneID:231413; MGI:MGI:106479	0.0567465	2.42502	BB232551; C80280; D5Wsu31e		gene
Fgfrl1 gene	108694229	108706950	Diff Expression - Gene - control.all/CLA.all	Chr5 NC_000071	12722	1	forward	Fgfrl1	0.0147095	-0.165133	0.59	0.256233	292.579	-0.59	fibroblast growth factor receptor-like 1; Derived by automated computational analysis using gene prediction method: BestRefSeq,Gnomon.	Expression Difference	gene	GeneID:116701; MGI:MGI:2150920	0.0676924	-2.43945	FGFR5; FGFR5beta; FGFR5gamma		gene
4930456A14Rik gene	126502434	126532013	Diff Expression - Gene - control.all/CLA.all	Chr7 NC_000073	29580	1	forward	4930456A14Rik	0.0149169	-0.202553	0.59	0.257231	73.2949	-0.59	Derived by automated computational analysis using gene prediction method: Gnomon.	Expression Difference	gene	GeneID:105243053; MGI:MGI:1921926	0.0832048	-2.43439			gene
Tspan4 gene	141475236	141493427	Diff Expression - Gene - control.all/CLA.all	Chr7 NC_000073	18192	1	forward	Tspan4	0.0149106	-0.157724	0.59	0.257231	801.099	-0.59	tetraspanin 4; Derived by automated computational analysis using gene prediction method: BestRefSeq,Gnomon.	Expression Difference	gene	GeneID:64540; MGI:MGI:1928097	0.064786	-2.43454	AI325509; AI746565; D130042I01Rik; NAG-2; Tm4sf7; Tspan-4		gene
Ciapin1 gene	94819818	94838830	Diff Expression - Gene - control.all/CLA.all	Chr8 NC_000074	19013	1	reverse	Ciapin1	0.0151884	-0.106578	0.59	0.25951	1323.16	-0.59	cytokine induced apoptosis inhibitor 1; Derived by automated computational analysis using gene prediction method: BestRefSeq,Gnomon.	Expression Difference	gene	GeneID:109006; MGI:MGI:1922083	0.0438979	-2.42785	2810413N20Rik; AA617265; anamorsin; AU021794		gene
Pcdh15 gene	73096277	74649831	Diff Expression - Gene - control.all/CLA.all	Chr10 NC_000076	1553555	1	forward	Pcdh15	0.0149217	-0.186141	0.59	0.257231	1084.78	-0.59	protocadherin 15; Derived by automated computational analysis using gene prediction method: BestRefSeq,Gnomon.	Expression Difference	gene	GeneID:11994; MGI:MGI:1891428	0.0764666	-2.43427	av; BB078305; Gm9815; nmf19; roda; Ush1f		gene
Mat2b gene	40679314	40695203	Diff Expression - Gene - control.all/CLA.all	Chr11 NC_000077	15890	1	reverse	Mat2b	0.0150245	0.15252	0.59	0.25786	1433.83	0.59	methionine adenosyltransferase II, beta; Derived byautomated computational analysis using gene predictionmethod: BestRefSeq.	Expression Difference	gene	GeneID:108645; MGI:MGI:1913667	0.0627191	2.43179	1110064C04Rik; 2410018D16Rik; AI182287; AU022853; MAT-II; MATIIbeta; TGR		gene
Usp32 gene	84984437	85140281	Diff Expression - Gene - control.all/CLA.all	Chr11 NC_000077	155845	1	reverse	Usp32	0.0147834	0.114247	0.59	0.256623	3771.29	0.59	ubiquitin specific peptidase 32; Derived by automated computational analysis using gene prediction method: BestRefSeq,Gnomon.	Expression Difference	gene	GeneID:237898; MGI:MGI:2144475	0.0468678	2.43764	2900074J03Rik; 6430526O11Rik; AW045245		gene
Stat3 gene	100886806	100939594	Diff Expression - Gene - control.all/CLA.all	Chr11 NC_000077	52789	1	reverse	Stat3	0.0152823	-0.115309	0.59	0.259987	1844.1	-0.59	signal transducer and activator of transcription 3;Derived by automated computational analysis using geneprediction method: BestRefSeq,Gnomon.	Expression Difference	gene	GeneID:20848; MGI:MGI:103038	0.0475382	-2.42562	1110034C02Rik; Aprf; AW109958		gene
Eif4a3 gene	119288363	119300043	Diff Expression - Gene - control.all/CLA.all	Chr11 NC_000077	11681	1	reverse	Eif4a3	0.0150955	-0.110591	0.59	0.258609	1329.61	-0.59	eukaryotic translation initiation factor 4A3; Derived by automated computational analysis using gene prediction method: BestRefSeq.	Expression Difference	gene	GeneID:192170; MGI:MGI:1923731	0.045509	-2.43008	2400003O03Rik; Ddx48; eIF4A-III; mKIAA0111		gene
Mrpl13 gene	55534095	55557312	Diff Expression - Gene - control.all/CLA.all	Chr15 NC_000081	23218	1	reverse	Mrpl13	0.0151928	0.154638	0.59	0.25951	841.735	0.59	mitochondrial ribosomal protein L13; Derived by automated computational analysis using gene prediction method: BestRefSeq.	Expression Difference	gene	GeneID:68537; MGI:MGI:2137218	0.0636961	2.42775	1110002D09Rik		gene
Tmem191c gene	17257605	17278661	Diff Expression - Gene - control.all/CLA.all	Chr16 NC_000082	21057	1	forward	Tmem191c	0.0149076	-0.156957	0.59	0.257231	1392.22	-0.59	transmembrane protein 191C; Derived by automated computational analysis using gene prediction method: BestRefSeq,Gnomon.	Expression Difference	gene	GeneID:224019; MGI:MGI:107238	0.0644691	-2.43462	4933405M22Rik; D16Bwg1494e; MNCb-4137		gene
Agpat4 gene	12118485	12219649	Diff Expression - Gene - control.all/CLA.all	Chr17 NC_000083	101165	1	forward	Agpat4	0.0147599	-0.119922	0.59	0.256623	1774.53	-0.59	1-acylglycerol-3-phosphate O-acyltransferase 4 (lysophosphatidic acid acyltransferase, delta); Derived by automated computational analysis using gene prediction method: BestRefSeq,Gnomon.	Expression Difference	gene	GeneID:68262; MGI:MGI:1915512	0.0491842	-2.43822	1500003P24Rik		gene
Prelid3a gene	67462049	67480581	Diff Expression - Gene - control.all/CLA.all	Chr18 NC_000084	18533	1	forward	Prelid3a	0.0149144	-0.154975	0.59	0.257231	723.235	-0.59	PRELI domain containing 3A; Derived by automated computational analysis using gene prediction method: BestRefSeq,Gnomon.	Expression Difference	gene	GeneID:225655; MGI:MGI:2442865	0.0636593	-2.43445	A230074A19Rik; BC019561; Slmo1		gene
Atp6ap2 gene	12587759	12617051	Diff Expression - Gene - control.all/CLA.all	ChrX NC_000086	29293	1	forward	Atp6ap2	0.0147726	0.155346	0.59	0.256623	5291.22	0.59	ATPase, H+ transporting, lysosomal accessory protein 2; Derived by automated computational analysis using gene prediction method: BestRefSeq.	Expression Difference	gene	GeneID:70495; MGI:MGI:1917745	0.0637208	2.43791	(P)RR; 5730403E06Rik; APT6M8-9; Atp6ip2; ATP6M8-9; M8-9; PRR		gene
Slc4a3 gene	75546044	75559431	Diff Expression - Gene - control.all/CLA.all	Chr1 NC_000067	13388	1	forward	Slc4a3	0.0156438	-0.139024	0.58	0.260907	4125.24	-0.58	solute carrier family 4 (anion exchanger), member 3; Derived by automated computational analysis using gene prediction method: BestRefSeq,Gnomon.	Expression Difference	gene	GeneID:20536; MGI:MGI:109350	0.0575163	-2.41712	A930038D23Rik; Ae3		gene
Ppp1r7 gene	93343610	93367616	Diff Expression - Gene - control.all/CLA.all	Chr1 NC_000067	24007	1	forward	Ppp1r7	0.0156121	0.114911	0.58	0.260907	1661.17	0.58	protein phosphatase 1, regulatory subunit 7; Derived by automated computational analysis using gene prediction method: BestRefSeq,Gnomon.	Expression Difference	gene	GeneID:66385; MGI:MGI:1913635	0.0475258	2.41786	2310014J01Rik; SDS22		gene
Phyh gene	4918996	4938743	Diff Expression - Gene - control.all/CLA.all	Chr2 NC_000068	19748	1	forward	Phyh	0.0164579	0.136419	0.58	0.264223	2869.48	0.58	phytanoyl-CoA hydroxylase; Derived by automated computational analysis using gene prediction method: BestRefSeq.	Expression Difference	gene	GeneID:16922; MGI:MGI:891978	0.0568746	2.3986	AI256161; AI265699; Lnap1; PAHX		gene
Cdc123 gene	5794294	5845177	Diff Expression - Gene - control.all/CLA.all	Chr2 NC_000068	50884	1	reverse	Cdc123	0.0168543	0.111034	0.58	0.264223	3084.33	0.58	cell division cycle 123; Derived by automated computational analysis using gene prediction method: BestRefSeq,Gnomon.	Expression Difference	gene	GeneID:98828; MGI:MGI:2138811	0.0464601	2.38987	AA959893; G431001I09Rik		gene
St8sia6 gene	13651018	13794734	Diff Expression - Gene - control.all/CLA.all	Chr2 NC_000068	143717	1	reverse	St8sia6	0.0169871	0.171519	0.58	0.264705	255.609	0.58	ST8 alpha-N-acetyl-neuraminide alpha-2,8-sialyltransferase 6; Derived by automated computational analysis using gene prediction method: BestRefSeq,Gnomon.	Expression Difference	gene	GeneID:241230; MGI:MGI:2386797	0.0718557	2.38699	1700007J08Rik; AI314453; AI875066; Siat8f; ST8SiaVI		gene
Enkur gene	21180731	21205365	Diff Expression - Gene - control.all/CLA.all	Chr2 NC_000068	24635	1	reverse	Enkur	0.0163984	-0.198575	0.58	0.264223	222.317	-0.58	enkurin, TRPC channel interacting protein; Derived by automated computational analysis using gene prediction method: BestRefSeq.	Expression Difference	gene	GeneID:71233; MGI:MGI:1918483	0.082742	-2.39993	4933434I06Rik; AU016229		gene
Gad1os gene	70489940	70563357	Diff Expression - Gene - control.all/CLA.all	Chr2 NC_000068	73418	1	reverse	Gad1os	0.0157164	-0.189638	0.58	0.261036	156.756	-0.58	glutamate decarboxylase 1, opposite strand; Derivedby automated computational analysis using gene predictionmethod: BestRefSeq.	Expression Difference	gene	GeneID:68986; MGI:MGI:1916236	0.0785108	-2.41544	1500002O10Rik		gene
Agps gene	75832177	75931350	Diff Expression - Gene - control.all/CLA.all	Chr2 NC_000068	99174	1	forward	Agps	0.0167816	0.13315	0.58	0.264223	1046.17	0.58	alkylglycerone phosphate synthase; Derived by automated computational analysis using gene prediction method: BestRefSeq.	Expression Difference	gene	GeneID:228061; MGI:MGI:2443065	0.0556772	2.39146	5832437L22; 9930035G10Rik; Adaps; Adas; Adhaps; Adps; Aldhpsy; AW123847; bs2		gene
Dnajc10 gene	80315446	80354055	Diff Expression - Gene - control.all/CLA.all	Chr2 NC_000068	38610	1	forward	Dnajc10	0.0165975	0.120405	0.58	0.264223	3543.5	0.58	DnaJ heat shock protein family (Hsp40) member C10; Derived by automated computational analysis using gene prediction method: BestRefSeq,Gnomon.	Expression Difference	gene	GeneID:66861; MGI:MGI:1914111	0.0502631	2.39551	1200006L06Rik; D2Ertd706e; ERdj5; JPDI		gene
Chrm4 gene	91922189	91929835	Diff Expression - Gene - control.all/CLA.all	Chr2 NC_000068	7647	1	forward	Chrm4	0.0153295	-0.190627	0.58	0.260062	97.4418	-0.58	cholinergic receptor, muscarinic 4; Derived by automated computational analysis using gene prediction method: BestRefSeq,Gnomon.	Expression Difference	gene	GeneID:12672; MGI:MGI:88399	0.0786251	-2.4245	Chrm-4; M4		gene
Ganc gene	120403896	120460866	Diff Expression - Gene - control.all/CLA.all	Chr2 NC_000068	56971	1	forward	Ganc	0.0168536	0.173401	0.58	0.264223	327.82	0.58	glucosidase, alpha; neutral C; Derived by automatedcomputational analysis using gene prediction method:BestRefSeq.	Expression Difference	gene	GeneID:76051; MGI:MGI:1923301	0.0725562	2.38989	5830445O15Rik; 9330160A12; mFLJ00088		gene
Scand1 gene	156311846	156312704	Diff Expression - Gene - control.all/CLA.all	Chr2 NC_000068	859	1	reverse	Scand1	0.0171232	-0.16258	0.58	0.264705	101.765	-0.58	SCAN domain-containing 1; Derived by automated computational analysis using gene prediction method: BestRefSeq.	Expression Difference	gene	GeneID:19018; MGI:MGI:1343132	0.0681947	-2.38405	2310003H23Rik; Leap1; PGC-2; Ppargc2		gene
Gm32950 gene	28790639	28805403	Diff Expression - Gene - control.all/CLA.all	Chr3 NC_000069	14765	1	reverse	Gm32950	0.0156419	0.1648	0.58	0.260907	725.658	0.58	Derived by automated computational analysis using gene prediction method: Gnomon.	Expression Difference	gene	GeneID:102635671; MGI:MGI:5592109	0.068179	2.41717			gene
Henmt1 gene	108939454	108979885	Diff Expression - Gene - control.all/CLA.all	Chr3 NC_000069	40432	1	forward	Henmt1	0.0167129	0.134266	0.58	0.264223	497.657	0.58	HEN1 methyltransferase homolog 1 (Arabidopsis); Derived by automated computational analysis using gene prediction method: BestRefSeq,Gnomon.	Expression Difference	gene	GeneID:66715; MGI:MGI:1913965	0.0561087	2.39296	4921515J06Rik; Hen1; mHEN1		gene
Ppa2 gene	133310059	133378235	Diff Expression - Gene - control.all/CLA.all	Chr3 NC_000069	68177	1	forward	Ppa2	0.0167251	0.125405	0.58	0.264223	1327.63	0.58	pyrophosphatase (inorganic) 2; Derived by automatedcomputational analysis using gene prediction method:BestRefSeq,Gnomon.	Expression Difference	gene	GeneID:74776; MGI:MGI:1922026	0.0524117	2.3927	1110013G13Rik; Sid6306		gene
Dock7 gene	98936659	99130953	Diff Expression - Gene - control.all/CLA.all	Chr4 NC_000070	194295	1	reverse	Dock7	0.0160263	0.10131	0.58	0.262631	2114.99	0.58	dedicator of cytokinesis 7; Derived by automated computational analysis using gene prediction method: BestRefSeq,Gnomon.	Expression Difference	gene	GeneID:67299; MGI:MGI:1914549	0.0420668	2.40832	3110056M06Rik; Gm430		gene
Ptp4a2 gene	129811165	129850003	Diff Expression - Gene - control.all/CLA.all	Chr4 NC_000070	38839	1	forward	Ptp4a2	0.0154894	0.13253	0.58	0.260824	2286.48	0.58	protein tyrosine phosphatase 4a2; Derived by automated computational analysis using gene prediction method: BestRefSeq,Gnomon.	Expression Difference	gene	GeneID:19244; MGI:MGI:1277117	0.0547478	2.42073	Prl-2		gene
Crot gene	8966033	8997146	Diff Expression - Gene - control.all/CLA.all	Chr5 NC_000071	31114	1	reverse	Crot	0.016208	0.152803	0.58	0.263478	780.136	0.58	carnitine O-octanoyltransferase; Derived by automated computational analysis using gene prediction method: BestRefSeq,Gnomon.	Expression Difference	gene	GeneID:74114; MGI:MGI:1921364	0.063557	2.4042	1200003H03Rik		gene
Agap3 gene	24452177	24502047	Diff Expression - Gene - control.all/CLA.all	Chr5 NC_000071	49871	1	forward	Agap3	0.0167518	-0.119319	0.58	0.264223	5346.91	-0.58	ArfGAP with GTPase domain, ankyrin repeat and PH domain 3; Derived by automated computational analysis using gene prediction method: BestRefSeq,Gnomon.	Expression Difference	gene	GeneID:213990; MGI:MGI:2183446	0.0498804	-2.39211	AGAP-3; AV028425; Centg3; cnt-g3; Crag; Crag.; MRIP-1		gene
Ctbp1 gene	33247723	33275004	Diff Expression - Gene - control.all/CLA.all	Chr5 NC_000071	27282	1	reverse	Ctbp1	0.0165601	-0.124647	0.58	0.264223	4183.74	-0.58	C-terminal binding protein 1; Derived by automated computational analysis using gene prediction method: BestRefSeq,Gnomon.	Expression Difference	gene	GeneID:13016; MGI:MGI:1201685	0.0520157	-2.39633	BARS; CtBP3/BARS; D4S115h; D5H4S115; D5H4S115E		gene
Cd38 gene	43868809	43912374	Diff Expression - Gene - control.all/CLA.all	Chr5 NC_000071	43566	1	forward	Cd38	0.0162369	0.185043	0.58	0.263478	293.986	0.58	CD38 antigen; Derived by automated computational analysis using gene prediction method: BestRefSeq.	Expression Difference	gene	GeneID:12494; MGI:MGI:107474	0.0769874	2.40355	ADPRC 1; Cd38-rs1; I-19		gene
G3bp2 gene	92052145	92137725	Diff Expression - Gene - control.all/CLA.all	Chr5 NC_000071	85581	1	reverse	G3bp2	0.0167318	0.122487	0.58	0.264223	8951.44	0.58	GTPase activating protein (SH3 domain) binding protein 2; Derived by automated computational analysis using gene prediction method: BestRefSeq,Gnomon.	Expression Difference	gene	GeneID:23881; MGI:MGI:2442040	0.0511953	2.39255	AA409541; E430034L04Rik; G3BP; mKIAA0660		gene
Rbm19 gene	120116513	120198971	Diff Expression - Gene - control.all/CLA.all	Chr5 NC_000071	82459	1	forward	Rbm19	0.0155839	-0.162032	0.58	0.260907	351.61	-0.58	RNA binding motif protein 19; Derived by automated computational analysis using gene prediction method: BestRefSeq.	Expression Difference	gene	GeneID:74111; MGI:MGI:1921361	0.0669966	-2.41852	1200009A02Rik; AV302714; NPO		gene
Aldh2 gene	121566027	121593824	Diff Expression - Gene - control.all/CLA.all	Chr5 NC_000071	27798	1	reverse	Aldh2	0.017152	-0.12346	0.58	0.264705	2801.14	-0.58	aldehyde dehydrogenase 2, mitochondrial; Derived byautomated computational analysis using gene predictionmethod: BestRefSeq.	Expression Difference	gene	GeneID:11669; MGI:MGI:99600	0.0517992	-2.38343	Ahd-5; AHD-M1; Ahd5; ALDH-E2; ALDHI		gene
Ift22 gene	136908150	136914509	Diff Expression - Gene - control.all/CLA.all	Chr5 NC_000071	6360	1	forward	Ift22	0.0171794	-0.136705	0.58	0.264705	1280.18	-0.58	intraflagellar transport 22; Derived by automated computational analysis using gene prediction method: BestRefSeq,Gnomon.	Expression Difference	gene	GeneID:67286; MGI:MGI:1914536	0.0573706	-2.38284	3110017O03Rik; AI835745; AI847427; Rabl5		gene
Get4 gene	139252324	139270050	Diff Expression - Gene - control.all/CLA.all	Chr5 NC_000071	17727	1	forward	Get4	0.016096	-0.147138	0.58	0.262631	758.194	-0.58	golgi to ER traffic protein 4; Derived by automatedcomputational analysis using gene prediction method:BestRefSeq.	Expression Difference	gene	GeneID:67604; MGI:MGI:1914854	0.0611359	-2.40673	1110007L15Rik; AW412535; Cee		gene
Fbxl18 gene	142866946	142896721	Diff Expression - Gene - control.all/CLA.all	Chr5 NC_000071	29776	1	reverse	Fbxl18	0.0158622	-0.142112	0.58	0.262252	730.069	-0.58	F-box and leucine-rich repeat protein 18; Derived by automated computational analysis using gene prediction method: BestRefSeq,Gnomon.	Expression Difference	gene	GeneID:231863; MGI:MGI:2444450	0.0589169	-2.41207	AI427077; B130019G13Rik; C330021B20Rik		gene
Fkbp4 gene	128430103	128438656	Diff Expression - Gene - control.all/CLA.all	Chr6 NC_000072	8554	1	reverse	Fkbp4	0.0164943	-0.106136	0.58	0.264223	4203.96	-0.58	FK506 binding protein 4; Derived by automated computational analysis using gene prediction method: BestRefSeq.	Expression Difference	gene	GeneID:14228; MGI:MGI:95543	0.0442639	-2.39779	AL022792; AW208983; FKBP-4; FKBP-52; FKBP52; FKPB52; p59		gene
Zbtb45 gene	13005666	13010047	Diff Expression - Gene - control.all/CLA.all	Chr7 NC_000073	4382	1	reverse	Zbtb45	0.0168314	-0.17277	0.58	0.264223	307.415	-0.58	zinc finger and BTB domain containing 45; Derived by automated computational analysis using gene prediction method: BestRefSeq,Gnomon.	Expression Difference	gene	GeneID:232879; MGI:MGI:2685003	0.0722775	-2.39037	BB161562; Gm157; Zfp499		gene
Eif3k gene	28971372	28981890	Diff Expression - Gene - control.all/CLA.all	Chr7 NC_000073	10519	1	reverse	Eif3k	0.016159	-0.148053	0.58	0.263085	3806.21	-0.58	eukaryotic translation initiation factor 3, subunitK; Derived by automated computational analysis using geneprediction method: BestRefSeq,Gnomon.	Expression Difference	gene	GeneID:73830; MGI:MGI:1921080	0.0615525	-2.4053	1200009C21Rik; Eif3s12		gene
Eif4g2 gene	111067985	111083030	Diff Expression - Gene - control.all/CLA.all	Chr7 NC_000073	15046	1	reverse	Eif4g2	0.0157362	0.123739	0.58	0.261036	14505.8	0.58	eukaryotic translation initiation factor 4, gamma 2; Derived by automated computational analysis using gene prediction method: BestRefSeq.	Expression Difference	gene	GeneID:13690; MGI:MGI:109207	0.0512382	2.41498	DAP-5; E130105L11Rik; Nat1; Natm1; p97		gene
Usp47 gene	112023476	112111386	Diff Expression - Gene - control.all/CLA.all	Chr7 NC_000073	87911	1	forward	Usp47	0.0164641	0.109807	0.58	0.264223	3261.51	0.58	ubiquitin specific peptidase 47; Derived by automated computational analysis using gene prediction method: BestRefSeq,Gnomon.	Expression Difference	gene	GeneID:74996; MGI:MGI:1922246	0.0457823	2.39846	4930502N04Rik; A630020C16Rik		gene
D430042O09Rik gene	125707855	125874795	Diff Expression - Gene - control.all/CLA.all	Chr7 NC_000073	166941	1	forward	D430042O09Rik	0.0154498	-0.13667	0.58	0.260824	763.027	-0.58	RIKEN cDNA D430042O09 gene; Derived by automated computational analysis using gene prediction method: BestRefSeq,Gnomon.	Expression Difference	gene	GeneID:233865; MGI:MGI:2442760	0.0564366	-2.42166	Kiaa0556		gene
Gpr26 gene	131966162	131985633	Diff Expression - Gene - control.all/CLA.all	Chr7 NC_000073	19472	1	forward	Gpr26	0.0153757	-0.185213	0.58	0.260255	239.562	-0.58	G protein-coupled receptor 26; Derived by automatedcomputational analysis using gene prediction method:BestRefSeq,Gnomon.	Expression Difference	gene	GeneID:233919; MGI:MGI:2441758	0.0764265	-2.42341	9630036A11Rik; A730021D22		gene
B4galnt4 gene	141060978	141072400	Diff Expression - Gene - control.all/CLA.all	Chr7 NC_000073	11423	1	forward	B4galnt4	0.0158802	-0.140455	0.58	0.262261	2676.35	-0.58	beta-1,4-N-acetyl-galactosaminyl transferase 4; Derived by automated computational analysis using gene prediction method: BestRefSeq.	Expression Difference	gene	GeneID:330671; MGI:MGI:2652891	0.0582401	-2.41166	beta4GalNAcT4; Gm1095; NGalNAc-T1		gene
Ap1m1 gene	72240013	72257386	Diff Expression - Gene - control.all/CLA.all	Chr8 NC_000074	17374	1	forward	Ap1m1	0.0164962	-0.0841384	0.58	0.264223	2282.63	-0.58	adaptor-related protein complex AP-1, mu subunit 1;Derived by automated computational analysis using geneprediction method: BestRefSeq,Gnomon.	Expression Difference	gene	GeneID:11767; MGI:MGI:102776	0.0350906	-2.39775	AA408894; Adtm1A; AP47; Cltnm; mu1A		gene
Ptger1 gene	83666644	83672756	Diff Expression - Gene - control.all/CLA.all	Chr8 NC_000074	6113	1	forward	Ptger1	0.0153546	-0.130789	0.58	0.260192	446.536	-0.58	prostaglandin E receptor 1 (subtype EP1); Derived by automated computational analysis using gene prediction method: BestRefSeq,Gnomon.	Expression Difference	gene	GeneID:19216; MGI:MGI:97793	0.0539581	-2.42391	EP1; Ptgerep1		gene
Podnl1 gene	84125928	84142991	Diff Expression - Gene - control.all/CLA.all	Chr8 NC_000074	17064	1	forward	Podnl1	0.0159053	-0.137926	0.58	0.262384	867.877	-0.58	podocan-like 1; Derived by automated computational analysis using gene prediction method: BestRefSeq,Gnomon.	Expression Difference	gene	GeneID:244550; MGI:MGI:2685352	0.0572048	-2.41108	5832418A03Rik; Gm506		gene
Brd7 gene	88329894	88362252	Diff Expression - Gene - control.all/CLA.all	Chr8 NC_000074	32359	1	reverse	Brd7	0.0169669	0.124264	0.58	0.264705	1572.45	0.58	bromodomain containing 7; Derived by automated computational analysis using gene prediction method: BestRefSeq,Gnomon.	Expression Difference	gene	GeneID:26992; MGI:MGI:1349766	0.0520492	2.38742	BP75; CELTIX1; Ptpn13ip		gene
Carmil2 gene	105686010	105698195	Diff Expression - Gene - control.all/CLA.all	Chr8 NC_000074	12186	1	forward	Carmil2	0.0168656	-0.134808	0.58	0.264223	1518.85	-0.58	capping protein regulator and myosin 1 linker 2; Derived by automated computational analysis using gene prediction method: BestRefSeq,Gnomon.	Expression Difference	gene	GeneID:234695; MGI:MGI:2685431	0.0564137	-2.38963	CG1399-PB; D130029J02Rik; Gm585; Rltpr		gene
Msantd4 gene	4376552	4386890	Diff Expression - Gene - control.all/CLA.all	Chr9 NC_000075	10339	1	forward	Msantd4	0.0157655	0.134652	0.58	0.261221	1383.91	0.58	Myb/SANT-like DNA-binding domain containing 4 with coiled-coils; Derived by automated computational analysis using gene prediction method: BestRefSeq.	Expression Difference	gene	GeneID:78100; MGI:MGI:1925350	0.0557726	2.4143	8430410K20Rik; Mysantd4		gene
Birc2 gene	7818226	7837131	Diff Expression - Gene - control.all/CLA.all	Chr9 NC_000075	18906	1	reverse	Birc2	0.0160229	0.128935	0.58	0.262631	944.434	0.58	baculoviral IAP repeat-containing 2; Derived by automated computational analysis using gene prediction method: BestRefSeq,Gnomon.	Expression Difference	gene	GeneID:11797; MGI:MGI:1197009	0.0535356	2.40839	Api1; Api2; AW146227; Birc3; C-IAP1; C330006D17Rik; cIAP1; cIAP2; HIAP1; HIAP2; IAP1; IAP2; mcIAP1; MIAP1; MIAP2; MIHB; MIHC; RNF48		gene
Nrg4 gene	55220222	55283654	Diff Expression - Gene - control.all/CLA.all	Chr9 NC_000075	63433	1	reverse	Nrg4	0.0155531	0.144517	0.58	0.260907	317.236	0.58	neuregulin 4; Derived by automated computational analysis using gene prediction method: BestRefSeq,Gnomon.	Expression Difference	gene	GeneID:83961; MGI:MGI:1933833	0.0597367	2.41924	AI552600		gene
Tmem202 gene	59518671	59539674	Diff Expression - Gene - control.all/CLA.all	Chr9 NC_000075	21004	1	reverse	Tmem202	0.0160788	0.199983	0.58	0.262631	62.2765	0.58	transmembrane protein 202; Derived by automated computational analysis using gene prediction method: BestRefSeq,Gnomon.	Expression Difference	gene	GeneID:73893; MGI:MGI:1921143	0.0830799	2.40712	4930425N13Rik		gene
Rplp1 gene	61913283	61914510	Diff Expression - Gene - control.all/CLA.all	Chr9 NC_000075	1228	1	reverse	Rplp1	0.0169261	-0.196943	0.58	0.264344	2408.88	-0.58	ribosomal protein, large, P1; Derived by automated computational analysis using gene prediction method: BestRefSeq.	Expression Difference	gene	GeneID:56040; MGI:MGI:1927099	0.0824612	-2.38831	2410042H16Rik; Arpp1; C430017H15Rik		gene
Trip4 gene	65828926	65908875	Diff Expression - Gene - control.all/CLA.all	Chr9 NC_000075	79950	1	reverse	Trip4	0.01599	0.126442	0.58	0.262631	1237.93	0.58	thyroid hormone receptor interactor 4; Derived by automated computational analysis using gene prediction method: BestRefSeq,Gnomon.	Expression Difference	gene	GeneID:56404; MGI:MGI:1928469	0.0524841	2.40914	4930558E03Rik; ASC-1; Asc1; BB191711		gene
Lingo3 gene	80832801	80844039	Diff Expression - Gene - control.all/CLA.all	Chr10 NC_000076	11239	1	reverse	Lingo3	0.0163818	-0.164278	0.58	0.264223	343.7	-0.58	leucine rich repeat and Ig domain containing 3; Derived by automated computational analysis using gene prediction method: BestRefSeq,Gnomon.	Expression Difference	gene	GeneID:237403; MGI:MGI:3609246	0.0684408	-2.4003	AI851712; LERN2		gene
Nuak1 gene	84370900	84440668	Diff Expression - Gene - control.all/CLA.all	Chr10 NC_000076	69769	1	reverse	Nuak1	0.0167329	-0.129686	0.58	0.264223	741.118	-0.58	NUAK family, SNF1-like kinase, 1; Derived by automated computational analysis using gene prediction method: BestRefSeq,Gnomon.	Expression Difference	gene	GeneID:77976; MGI:MGI:1925226	0.0542046	-2.39252	AU014801; AW494241; B230104P22Rik; Omphk1		gene
Gas2l1 gene	5054131	5065348	Diff Expression - Gene - control.all/CLA.all	Chr11 NC_000077	11218	1	reverse	Gas2l1	0.0166164	-0.145496	0.58	0.264223	947.571	-0.58	growth arrest-specific 2 like 1; Derived by automated computational analysis using gene prediction method: BestRefSeq,Gnomon.	Expression Difference	gene	GeneID:78926; MGI:MGI:1926176	0.0607478	-2.39509	4930500E24Rik; D0Jmb1; Gar22; TU-71.1		gene
Dhx33 gene	70984091	71004533	Diff Expression - Gene - control.all/CLA.all	Chr11 NC_000077	20443	1	reverse	Dhx33	0.0165906	0.120072	0.58	0.264223	807.39	0.58	DEAH (Asp-Glu-Ala-His) box polypeptide 33; Derived by automated computational analysis using gene prediction method: BestRefSeq,Gnomon.	Expression Difference	gene	GeneID:216877; MGI:MGI:2445102	0.0501207	2.39566	3110057P17Rik; 9430096J02Rik; Ddx33		gene
Spns2 gene	72451638	72489976	Diff Expression - Gene - control.all/CLA.all	Chr11 NC_000077	38339	1	reverse	Spns2	0.0168393	-0.126384	0.58	0.264223	1333.22	-0.58	spinster homolog 2; Derived by automated computational analysis using gene prediction method: BestRefSeq,Gnomon.	Expression Difference	gene	GeneID:216892; MGI:MGI:2384936	0.0528758	-2.3902			gene
Suz12 gene	79993106	80034123	Diff Expression - Gene - control.all/CLA.all	Chr11 NC_000077	41018	1	forward	Suz12	0.0164289	0.135881	0.58	0.264223	1026.95	0.58	SUZ12 polycomb repressive complex 2 subunit; Derived by automated computational analysis using gene prediction method: BestRefSeq.	Expression Difference	gene	GeneID:52615; MGI:MGI:1261758	0.0566347	2.39925	2610028O16Rik; AI195385; AU016842; AW536442; D11Ertd530e; mKIAA0160		gene
Ddx52 gene	83942090	83963088	Diff Expression - Gene - control.all/CLA.all	Chr11 NC_000077	20999	1	forward	Ddx52	0.0169006	0.129494	0.58	0.264223	737.763	0.58	DEAD (Asp-Glu-Ala-Asp) box polypeptide 52; Derived by automated computational analysis using gene prediction method: BestRefSeq.	Expression Difference	gene	GeneID:78394; MGI:MGI:1925644	0.0542075	2.38886	2700029C06Rik; ROK1		gene
Slc25a39 gene	102402969	102408675	Diff Expression - Gene - control.all/CLA.all	Chr11 NC_000077	5707	1	reverse	Slc25a39	0.015559	-0.139645	0.58	0.260907	2088.18	-0.58	solute carrier family 25, member 39; Derived by automated computational analysis using gene prediction method: BestRefSeq,Gnomon.	Expression Difference	gene	GeneID:68066; MGI:MGI:1196386	0.0577261	-2.4191	3010027G13Rik; D11Ertd333e		gene
E2f6 gene	16810909	16826752	Diff Expression - Gene - control.all/CLA.all	Chr12 NC_000078	15844	1	forward	E2f6	0.0154332	0.133649	0.58	0.260824	1127.58	0.58	E2F transcription factor 6; Derived by automated computational analysis using gene prediction method: BestRefSeq,Gnomon.	Expression Difference	gene	GeneID:50496; MGI:MGI:1354159	0.0551802	2.42205	AI462434; E2F6a; E2F6b; EMA		gene
Sos2 gene	69583761	69681852	Diff Expression - Gene - control.all/CLA.all	Chr12 NC_000078	98092	1	reverse	Sos2	0.0167424	0.134596	0.58	0.264223	1377.7	0.58	SOS Ras/Rho guanine nucleotide exchange factor 2; Derived by automated computational analysis using gene prediction method: BestRefSeq,Gnomon.	Expression Difference	gene	GeneID:20663; MGI:MGI:98355	0.0562618	2.39232	mSOS-2; SOS-2		gene
Ngb gene	87097531	87102539	Diff Expression - Gene - control.all/CLA.all	Chr12 NC_000078	5009	1	reverse	Ngb	0.0154769	-0.17116	0.58	0.260824	1354.72	-0.58	neuroglobin; Derived by automated computational analysis using gene prediction method: BestRefSeq.	Expression Difference	gene	GeneID:64242; MGI:MGI:2151886	0.0706974	-2.42102			gene
Glrx5 gene	105032618	105040911	Diff Expression - Gene - control.all/CLA.all	Chr12 NC_000078	8294	1	forward	Glrx5	0.0156622	-0.143634	0.58	0.260907	523.026	-0.58	glutaredoxin 5; Derived by automated computational analysis using gene prediction method: BestRefSeq.	Expression Difference	gene	GeneID:73046; MGI:MGI:1920296	0.0594339	-2.41669			gene
Mir770 gene	109563692	109563785	Diff Expression - Gene - control.all/CLA.all	Chr12 NC_000078	94	1	forward	Mir770	0.0157823	-0.16202	0.58	0.261221	506.187	-0.58	microRNA 770; Derived by automated computational analysis using gene prediction method: BestRefSeq.	Expression Difference	gene	GeneID:791079; MGI:MGI:3691606; miRBase:MI0004203	0.0671192	-2.41391	mir-770; Mirn770; mmu-mir-770		gene
Hsp90aa1 gene	110691036	110696395	Diff Expression - Gene - control.all/CLA.all	Chr12 NC_000078	5360	1	reverse	Hsp90aa1	0.0156598	0.129952	0.58	0.260907	16412.2	0.58	heat shock protein 90, alpha (cytosolic), class A member 1; Derived by automated computational analysis using gene prediction method: BestRefSeq.	Expression Difference	gene	GeneID:15519; MGI:MGI:96250	0.0537716	2.41675	86kDa; 89kDa; AL024080; AL024147; hsp4; Hsp86-1; Hsp89; Hsp90; Hspca		gene
Slc35b3 gene	38932132	38960879	Diff Expression - Gene - control.all/CLA.all	Chr13 NC_000079	28748	1	reverse	Slc35b3	0.0162377	0.156838	0.58	0.263478	416.617	0.58	solute carrier family 35, member B3; Derived by automated computational analysis using gene prediction method: BestRefSeq,Gnomon.	Expression Difference	gene	GeneID:108652; MGI:MGI:1913978	0.0652532	2.40353	4921526O06Rik; AI428480; CGI-19; PABST2; PAPST2		gene
Spryd7 gene	61531851	61556886	Diff Expression - Gene - control.all/CLA.all	Chr14 NC_000080	25036	1	reverse	Spryd7	0.017004	0.110824	0.58	0.264705	1584.69	0.58	SPRY domain containing 7; Derived by automated computational analysis using gene prediction method: BestRefSeq,Gnomon.	Expression Difference	gene	GeneID:66674; MGI:MGI:1913924	0.0464354	2.38662	6330409N04Rik; Clld6		gene
Polr3h gene	81915030	81926247	Diff Expression - Gene - control.all/CLA.all	Chr15 NC_000081	11218	1	reverse	Polr3h	0.0161221	-0.149403	0.58	0.26277	1045.26	-0.58	polymerase (RNA) III (DNA directed) polypeptide H; Derived by automated computational analysis using gene prediction method: BestRefSeq,Gnomon.	Expression Difference	gene	GeneID:78929; MGI:MGI:1926179	0.0620922	-2.40614	5031409G22Rik; RPC8		gene
Rtl6 gene	84553398	84557823	Diff Expression - Gene - control.all/CLA.all	Chr15 NC_000081	4426	1	reverse	Rtl6	0.0162536	-0.134007	0.58	0.263478	1114.56	-0.58	retrotransposon Gag like 6; Derived by automated computational analysis using gene prediction method: BestRefSeq.	Expression Difference	gene	GeneID:223732; MGI:MGI:2675858	0.0557625	-2.40317	BC058638; Ldoc1l; Mar6; Mart6		gene
Mapk8ip2 gene	89453911	89462447	Diff Expression - Gene - control.all/CLA.all	Chr15 NC_000081	8537	1	forward	Mapk8ip2	0.0167469	-0.106306	0.58	0.264223	6591.23	-0.58	mitogen-activated protein kinase 8 interacting protein 2; Derived by automated computational analysis using gene prediction method: BestRefSeq.	Expression Difference	gene	GeneID:60597; MGI:MGI:1926555	0.0444382	-2.39222	3230402N03Rik; AI847694; AW049958; IB2; Jip2; R75148		gene
Hdac7 gene	97792661	97844502	Diff Expression - Gene - control.all/CLA.all	Chr15 NC_000081	51842	1	reverse	Hdac7	0.0160819	-0.147037	0.58	0.262631	1924.28	-0.58	histone deacetylase 7; Derived by automated computational analysis using gene prediction method: BestRefSeq,Gnomon.	Expression Difference	gene	GeneID:56233; MGI:MGI:1891835	0.0610861	-2.40705	5830434K02Rik; HD7; HD7a; Hdac7a; mFLJ00062		gene
Fkbp11 gene	98724368	98728198	Diff Expression - Gene - control.all/CLA.all	Chr15 NC_000081	3831	1	reverse	Fkbp11	0.0159944	-0.199098	0.58	0.262631	92.9467	-0.58	FK506 binding protein 11; Derived by automated computational analysis using gene prediction method: BestRefSeq.	Expression Difference	gene	GeneID:66120; MGI:MGI:1913370	0.0826463	-2.40904	1110002O23Rik; FKBP-11		gene
Prkdc gene	15637444	15842239	Diff Expression - Gene - control.all/CLA.all	Chr16 NC_000082	204796	1	forward	Prkdc	0.0157289	0.116967	0.58	0.261036	999.867	0.58	protein kinase, DNA activated, catalytic polypeptide; Derived by automated computational analysis using gene prediction method: BestRefSeq,Gnomon.	Expression Difference	gene	GeneID:19090; MGI:MGI:104779	0.0484304	2.41515	AI326420; AU019811; DNA-PKcs; DNAPDcs; DNAPK; DNPK1; DOXNPH; dxnph; HYRC1; p460; scid; slip; XRCC7		gene
Eef1akmt4-ece2 gene	20611601	20645915	Diff Expression - Gene - control.all/CLA.all	Chr16 NC_000082	34315	1	forward	Eef1akmt4-ece2	0.0159887	-0.11188	0.58	0.262631	3233.59	-0.58	Eef1akmt4-Ece2 readthrough; Derived by automated computational analysis using gene prediction method: BestRefSeq.	Expression Difference	gene	GeneID:110599584	0.0464392	-2.40917	Eef1akmt4		gene
Tnk2 gene	32644099	32683493	Diff Expression - Gene - control.all/CLA.all	Chr16 NC_000082	39395	1	forward	Tnk2	0.0171114	-0.146947	0.58	0.264705	7138.89	-0.58	tyrosine kinase, non-receptor, 2; Derived by automated computational analysis using gene prediction method: BestRefSeq,Gnomon.	Expression Difference	gene	GeneID:51789; MGI:MGI:1858308	0.0616309	-2.3843	Ack; Ack-1; Ack1; Cdgip; Pyk1		gene
Adcy5 gene	35154494	35305743	Diff Expression - Gene - control.all/CLA.all	Chr16 NC_000082	151250	1	forward	Adcy5	0.0163826	-0.102023	0.58	0.264223	4786.3	-0.58	adenylate cyclase 5; Derived by automated computational analysis using gene prediction method: BestRefSeq,Gnomon.	Expression Difference	gene	GeneID:224129; MGI:MGI:99673	0.0425047	-2.40028	Ac5; AW121902		gene
Abi3bp gene	56477801	56690135	Diff Expression - Gene - control.all/CLA.all	Chr16 NC_000082	212335	1	forward	Abi3bp	0.0170674	0.198041	0.58	0.264705	85.4888	0.58	ABI gene family, member 3 (NESH) binding protein; Derived by automated computational analysis using gene prediction method: BestRefSeq,Gnomon.	Expression Difference	gene	GeneID:320712; MGI:MGI:2444583	0.0830274	2.38525	5033411B22Rik; AI506287; BG172926; D930038M13Rik; eratin; TARSH		gene
Flywch1 gene	23752795	23774530	Diff Expression - Gene - control.all/CLA.all	Chr17 NC_000083	21736	1	reverse	Flywch1	0.0154966	-0.126887	0.58	0.260824	10127	-0.58	FLYWCH-type zinc finger 1; Derived by automated computational analysis using gene prediction method: BestRefSeq,Gnomon.	Expression Difference	gene	GeneID:224613; MGI:MGI:2442638	0.0524205	-2.42056	E030034P13Rik; mKIAA1552		gene
Syngap1 gene	26941212	26972434	Diff Expression - Gene - control.all/CLA.all	Chr17 NC_000083	31223	1	forward	Syngap1	0.0168832	-0.14479	0.58	0.264223	3433.26	-0.58	synaptic Ras GTPase activating protein 1 homolog (rat); Derived by automated computational analysis using gene prediction method: BestRefSeq,Gnomon.	Expression Difference	gene	GeneID:240057; MGI:MGI:3039785	0.0606009	-2.38924	Gm1963; Syngap		gene
Zfp955b gene	33289521	33307239	Diff Expression - Gene - control.all/CLA.all	Chr17 NC_000083	17719	1	forward	Zfp955b	0.0164232	0.180352	0.58	0.264223	199.104	0.58	zinc finger protein 955B; Derived by automated computational analysis using gene prediction method: BestRefSeq,Gnomon.	Expression Difference	gene	GeneID:100043468; MGI:MGI:4834573	0.0751664	2.39937	100043468; A430003O12Rik; C430039G02Rik; C530035A18Rik; Gm4455; Zfp883b		gene
Ring1 gene	34020792	34024680	Diff Expression - Gene - control.all/CLA.all	Chr17 NC_000083	3889	1	reverse	Ring1	0.0167363	-0.15777	0.58	0.264223	790.644	-0.58	ring finger protein 1; Derived by automated computational analysis using gene prediction method: BestRefSeq.	Expression Difference	gene	GeneID:19763; MGI:MGI:1101770	0.0659448	-2.39245	Ring1A		gene
Cdh2 gene	16588877	16809246	Diff Expression - Gene - control.all/CLA.all	Chr18 NC_000084	220370	1	reverse	Cdh2	0.0168874	0.116729	0.58	0.264223	3069.7	0.58	cadherin 2; Derived by automated computational analysis using gene prediction method: BestRefSeq,Gnomon.	Expression Difference	gene	GeneID:12558; MGI:MGI:88355	0.0488578	2.38915	CDHN; N-CAD; Ncad		gene
Eif4ebp3 gene	36664060	36666324	Diff Expression - Gene - control.all/CLA.all	Chr18 NC_000084	2265	1	forward	Eif4ebp3	0.0156569	0.199795	0.58	0.260907	161.793	0.58	eukaryotic translation initiation factor 4E bindingprotein 3; Derived by automated computational analysisusing gene prediction method: BestRefSeq.	Expression Difference	gene	GeneID:108112; MGI:MGI:1270847	0.0826685	2.41682	4e-bp3		gene
Kcnn2 gene	45268750	45685887	Diff Expression - Gene - control.all/CLA.all	Chr18 NC_000084	417138	1	forward	Kcnn2	0.0164893	0.176483	0.58	0.264223	800.832	0.58	potassium intermediate/small conductance calcium-activated channel, subfamily N, member 2; Derived by automated computational analysis using gene prediction method: BestRefSeq,Gnomon.	Expression Difference	gene	GeneID:140492; MGI:MGI:2153182	0.0735989	2.3979	bc; fri; KCa2.2; SK2; SKCA2		gene
Trim36 gene	46165300	46212607	Diff Expression - Gene - control.all/CLA.all	Chr18 NC_000084	47308	1	reverse	Trim36	0.017165	0.175008	0.58	0.264705	257.451	0.58	tripartite motif-containing 36; Derived by automated computational analysis using gene prediction method: BestRefSeq.	Expression Difference	gene	GeneID:28105; MGI:MGI:106264	0.0734355	2.38315	D18Wsu100e; haprin		gene
Cdc42bpg gene	6306253	6325653	Diff Expression - Gene - control.all/CLA.all	Chr19 NC_000085	19401	1	forward	Cdc42bpg	0.0165359	-0.176972	0.58	0.264223	211.078	-0.58	CDC42 binding protein kinase gamma (DMPK-like); Derived by automated computational analysis using gene prediction method: BestRefSeq,Gnomon.	Expression Difference	gene	GeneID:240505; MGI:MGI:2652845	0.0738346	-2.39687	BC046418; MRCKgamma		gene
LOC115489006 gene	6491004	6497255	Diff Expression - Gene - control.all/CLA.all	Chr19 NC_000085	6252	1	reverse	LOC115489006	0.015676	-0.143806	0.58	0.260907	370.776	-0.58	Derived by automated computational analysis using gene prediction method: Gnomon.	Expression Difference	gene	GeneID:115489006	0.0595134	-2.41637			gene
Bad gene	6941861	6951905	Diff Expression - Gene - control.all/CLA.all	Chr19 NC_000085	10045	1	forward	Bad	0.017114	-0.168701	0.58	0.264705	720.964	-0.58	BCL2-associated agonist of cell death; Derived by automated computational analysis using gene prediction method: BestRefSeq.	Expression Difference	gene	GeneID:12015; MGI:MGI:1096330	0.0707565	-2.38425	AI325008; Bbc2		gene
Cox8a gene	7215158	7217616	Diff Expression - Gene - control.all/CLA.all	Chr19 NC_000085	2459	1	reverse	Cox8a	0.0171317	-0.182492	0.58	0.264705	2768.11	-0.58	cytochrome c oxidase subunit 8A; Derived by automated computational analysis using gene prediction method: BestRefSeq.	Expression Difference	gene	GeneID:12868; MGI:MGI:105959	0.076553	-2.38387	COX8L		gene
Gm2518 gene	8774485	8776962	Diff Expression - Gene - control.all/CLA.all	Chr19 NC_000085	2478	1	forward	Gm2518	0.0170436	-0.19849	0.58	0.264705	55.1969	-0.58	predicted gene 2518; Derived by automated computational analysis using gene prediction method: BestRefSeq.	Expression Difference	gene	GeneID:100039957; MGI:MGI:3780685	0.0831977	-2.38577	100039957; D630022E15Rik		gene
Frat2 gene	41845972	41848132	Diff Expression - Gene - control.all/CLA.all	Chr19 NC_000085	2161	1	reverse	Frat2	0.0167484	-0.196268	0.58	0.264223	63.3772	-0.58	frequently rearranged in advanced T cell lymphomas 2; Derived by automated computational analysis using gene prediction method: BestRefSeq.	Expression Difference	gene	GeneID:212398; MGI:MGI:2673967	0.0820454	-2.39218			gene
Ubtd1 gene	41981763	42034650	Diff Expression - Gene - control.all/CLA.all	Chr19 NC_000085	52888	1	forward	Ubtd1	0.0159482	-0.175306	0.58	0.262631	206.096	-0.58	ubiquitin domain containing 1; Derived by automatedcomputational analysis using gene prediction method:BestRefSeq,Gnomon.	Expression Difference	gene	GeneID:226122; MGI:MGI:2385092	0.0727381	-2.4101	BC016129		gene
Cuedc2 gene	46329812	46338672	Diff Expression - Gene - control.all/CLA.all	Chr19 NC_000085	8861	1	reverse	Cuedc2	0.0170537	-0.11925	0.58	0.264705	3309.33	-0.58	CUE domain containing 2; Derived by automated computational analysis using gene prediction method: BestRefSeq,Gnomon.	Expression Difference	gene	GeneID:67116; MGI:MGI:1914366	0.0499884	-2.38555	3010002G01Rik		gene
4930519F16Rik gene	103182971	103256632	Diff Expression - Gene - control.all/CLA.all	ChrX NC_000086	73662	1	reverse	4930519F16Rik	0.0163166	0.145524	0.58	0.264213	1225.31	0.58	RIKEN cDNA 4930519F16 gene; Derived by automated computational analysis using gene prediction method: BestRefSeq,Gnomon.	Expression Difference	gene	GeneID:75106; MGI:MGI:1922356	0.0605907	2.40176	Ppnx		gene
Nap1l2 gene	103184059	103186664	Diff Expression - Gene - control.all/CLA.all	ChrX NC_000086	2606	1	reverse	Nap1l2	0.0160889	0.146014	0.58	0.262631	1196.54	0.58	nucleosome assembly protein 1-like 2; Derived by automated computational analysis using gene prediction method: BestRefSeq.	Expression Difference	gene	GeneID:17954; MGI:MGI:106654	0.0606648	2.40689	Bpx		gene
Trak2 gene	58900449	58974345	Diff Expression - Gene - control.all/CLA.all	Chr1 NC_000067	73897	1	reverse	Trak2	0.0181376	0.0969311	0.57	0.270758	3250.03	0.57	trafficking protein, kinesin binding 2; Derived by automated computational analysis using gene prediction method: BestRefSeq,Gnomon.	Expression Difference	gene	GeneID:70827; MGI:MGI:1918077	0.0410239	2.3628	2900022D04Rik; 4733401O11Rik; AI480836; Als2cr3; AW046271; CALS-C; GRIF-1; GRIF1; mKIAA0549; OIP98		gene
Ecel1 gene	87142874	87157085	Diff Expression - Gene - control.all/CLA.all	Chr1 NC_000067	14212	1	reverse	Ecel1	0.0175445	-0.167084	0.57	0.268449	2084.85	-0.57	endothelin converting enzyme-like 1; Derived by automated computational analysis using gene prediction method: BestRefSeq,Gnomon.	Expression Difference	gene	GeneID:13599; MGI:MGI:1343461	0.0703483	-2.37509	DINE; xce		gene
Mcm6 gene	128331575	128359705	Diff Expression - Gene - control.all/CLA.all	Chr1 NC_000067	28131	1	reverse	Mcm6	0.0181497	0.167714	0.57	0.270758	279.71	0.57	minichromosome maintenance complex component 6; Derived by automated computational analysis using gene prediction method: BestRefSeq.	Expression Difference	gene	GeneID:17219; MGI:MGI:1298227	0.0709885	2.36255	ASP-l1; D1Wsu22e; Mcmd6		gene
Ddx59 gene	136415271	136456192	Diff Expression - Gene - control.all/CLA.all	Chr1 NC_000067	40922	1	forward	Ddx59	0.0178858	0.18339	0.57	0.270294	244.816	0.57	DEAD (Asp-Glu-Ala-Asp) box polypeptide 59; Derived by automated computational analysis using gene prediction method: BestRefSeq,Gnomon.	Expression Difference	gene	GeneID:67997; MGI:MGI:1915247	0.0774462	2.36797	1210002B07Rik; 4833411G06Rik		gene
Ckmt1 gene	121357773	121363737	Diff Expression - Gene - control.all/CLA.all	Chr2 NC_000068	5965	1	forward	Ckmt1	0.0183273	-0.121818	0.57	0.271542	7086.79	-0.57	creatine kinase, mitochondrial 1, ubiquitous; Derived by automated computational analysis using gene prediction method: BestRefSeq,Gnomon.	Expression Difference	gene	GeneID:12716; MGI:MGI:99441	0.0516411	-2.35894	mi-CK; mia-CK; Mt-CK; ScCKmit; U-MtCK; UbCKmit		gene
Gm33947 gene	121357815	121358819	Diff Expression - Gene - control.all/CLA.all	Chr2 NC_000068	1005	1	reverse	Gm33947	0.0181701	-0.193166	0.57	0.270758	108.911	-0.57	Derived by automated computational analysis using gene prediction method: Gnomon.	Expression Difference	gene	GeneID:102637037; MGI:MGI:5593106	0.081776	-2.36213			gene
Strc gene	121363248	121381370	Diff Expression - Gene - control.all/CLA.all	Chr2 NC_000068	18123	1	reverse	Strc	0.0189502	-0.142756	0.57	0.27185	545.622	-0.57	stereocilin; Derived by automated computational analysis using gene prediction method: BestRefSeq,Gnomon.	Expression Difference	gene	GeneID:140476; MGI:MGI:2153816	0.0608375	-2.34651	DFNB16		gene
Nkx2-2os gene	147184083	147331681	Diff Expression - Gene - control.all/CLA.all	Chr2 NC_000068	147599	1	forward	Nkx2-2os	0.018788	-0.188642	0.57	0.27185	171.902	-0.57	NK2 homeobox 2, opposite strand; Derived by automated computational analysis using gene prediction method: BestRefSeq.	Expression Difference	gene	GeneID:100313531; MGI:MGI:3652259	0.0802833	-2.34971	Gm14112; Nkx2-2as; Nkx2.2AS		gene
Gdap1l1 gene	163438420	163455324	Diff Expression - Gene - control.all/CLA.all	Chr2 NC_000068	16905	1	forward	Gdap1l1	0.0185942	-0.125512	0.57	0.27185	2054.92	-0.57	ganglioside-induced differentiation-associated protein 1-like 1; Derived by automated computational analysis using gene prediction method: BestRefSeq,Gnomon.	Expression Difference	gene	GeneID:228858; MGI:MGI:2385163	0.0533282	-2.35357	Gdap1l		gene
Zfp512b gene	181582103	181592972	Diff Expression - Gene - control.all/CLA.all	Chr2 NC_000068	10870	1	reverse	Zfp512b	0.0190047	-0.128267	0.57	0.27185	1540.46	-0.57	zinc finger protein 512B; Derived by automated computational analysis using gene prediction method: BestRefSeq,Gnomon.	Expression Difference	gene	GeneID:269401; MGI:MGI:2685478	0.0546879	-2.34544	Gm632; Znf512b		gene
Eif5a2 gene	28781032	28798846	Diff Expression - Gene - control.all/CLA.all	Chr3 NC_000069	17815	1	forward	Eif5a2	0.0184487	0.15916	0.57	0.27185	792.273	0.57	eukaryotic translation initiation factor 5A2; Derived by automated computational analysis using gene prediction method: BestRefSeq,Gnomon.	Expression Difference	gene	GeneID:208691; MGI:MGI:1933735	0.0675411	2.35649	9630038B20; eIF5AII		gene
Sec62 gene	30792876	30821263	Diff Expression - Gene - control.all/CLA.all	Chr3 NC_000069	28388	1	forward	Sec62	0.0186119	0.109909	0.57	0.27185	4240.28	0.57	SEC62 homolog (S. cerevisiae); Derived by automatedcomputational analysis using gene prediction method:BestRefSeq.	Expression Difference	gene	GeneID:69276; MGI:MGI:1916526	0.0467061	2.35321	3100002M17Rik; AI844545; AW545092; Dtrp1; HTP1; Tloc1		gene
Plk4 gene	40799951	40816883	Diff Expression - Gene - control.all/CLA.all	Chr3 NC_000069	16933	1	forward	Plk4	0.0187067	0.184664	0.57	0.27185	138.898	0.57	polo like kinase 4; Derived by automated computational analysis using gene prediction method: BestRefSeq,Gnomon.	Expression Difference	gene	GeneID:20873; MGI:MGI:101783	0.0785361	2.35133	1700028H20; AI385771; Sak; Stk18		gene
Dhx36 gene	62468015	62507034	Diff Expression - Gene - control.all/CLA.all	Chr3 NC_000069	39020	1	reverse	Dhx36	0.0178275	0.119534	0.57	0.269951	2778.05	0.57	DEAH (Asp-Glu-Ala-His) box polypeptide 36; Derived by automated computational analysis using gene prediction method: BestRefSeq,Gnomon.	Expression Difference	gene	GeneID:72162; MGI:MGI:1919412	0.0504538	2.36918	2810407E23Rik; AI452301; AU022184; Ddx36; mKIAA1488		gene
Kcnd3 gene	105451890	105674002	Diff Expression - Gene - control.all/CLA.all	Chr3 NC_000069	222113	1	forward	Kcnd3	0.0187197	0.135092	0.57	0.27185	1977.94	0.57	potassium voltage-gated channel, Shal-related family, member 3; Derived by automated computational analysis using gene prediction method: BestRefSeq,Gnomon.	Expression Difference	gene	GeneID:56543; MGI:MGI:1928743	0.0574597	2.35107	AW045978; Kncd3; Kv4.3		gene
Miga1 gene	152273459	152340436	Diff Expression - Gene - control.all/CLA.all	Chr3 NC_000069	66978	1	reverse	Miga1	0.0190255	0.102564	0.57	0.27185	2940.33	0.57	mitoguardin 1; Derived by automated computational analysis using gene prediction method: BestRefSeq,Gnomon.	Expression Difference	gene	GeneID:215708; MGI:MGI:1924567	0.0437365	2.34503	A930038D06; AI852168; C030011O14Rik; Fam73a; Mita1		gene
Srsf11 gene	158010473	158036667	Diff Expression - Gene - control.all/CLA.all	Chr3 NC_000069	26195	1	reverse	Srsf11	0.0190478	0.10506	0.57	0.271909	4186.92	0.57	serine/arginine-rich splicing factor 11; Derived byautomated computational analysis using gene predictionmethod: BestRefSeq,Gnomon.	Expression Difference	gene	GeneID:69207; MGI:MGI:1916457	0.0448094	2.34459	0610009J05Rik; 2610019N13Rik; BF642805; Sfrs11		gene
Fuca1 gene	135920726	135940300	Diff Expression - Gene - control.all/CLA.all	Chr4 NC_000070	19575	1	forward	Fuca1	0.0184839	-0.12867	0.57	0.27185	1364.1	-0.57	fucosidase, alpha-L- 1, tissue; Derived by automated computational analysis using gene prediction method: BestRefSeq.	Expression Difference	gene	GeneID:71665; MGI:MGI:95593	0.0546189	-2.35578	0610006A03Rik; 9530055J05Rik; Afuc; Fuca		gene
C1qb gene	136880126	136886200	Diff Expression - Gene - control.all/CLA.all	Chr4 NC_000070	6075	1	reverse	C1qb	0.0180282	-0.145716	0.57	0.270758	1053.68	-0.57	complement component 1, q subcomponent, beta polypeptide; Derived by automated computational analysis using gene prediction method: BestRefSeq.	Expression Difference	gene	GeneID:12260; MGI:MGI:88224	0.0616125	-2.36504	Adia		gene
Eno1 gene	150236692	150248873	Diff Expression - Gene - control.all/CLA.all	Chr4 NC_000070	12182	1	forward	Eno1	0.0176872	-0.176199	0.57	0.269748	1067.34	-0.57	enolase 1, alpha non-neuron; Derived by automated computational analysis using gene prediction method: BestRefSeq,Gnomon.	Expression Difference	gene	GeneID:13806; MGI:MGI:95393	0.0742795	-2.3721	0610008I15; AL022784; Eno-1; MBP-1		gene
Nphp4 gene	152476706	152563184	Diff Expression - Gene - control.all/CLA.all	Chr4 NC_000070	86479	1	forward	Nphp4	0.0185756	-0.161461	0.57	0.27185	504.663	-0.57	nephronophthisis 4 (juvenile) homolog (human); Derived by automated computational analysis using gene prediction method: BestRefSeq,Gnomon.	Expression Difference	gene	GeneID:260305; MGI:MGI:2384210	0.068592	-2.35394	4930564O18Rik; nmf192		gene
Megf6 gene	154170704	154275721	Diff Expression - Gene - control.all/CLA.all	Chr4 NC_000070	105018	1	forward	Megf6	0.0187569	-0.182352	0.57	0.27185	776.717	-0.57	multiple EGF-like-domains 6; Derived by automated computational analysis using gene prediction method: BestRefSeq,Gnomon.	Expression Difference	gene	GeneID:230971; MGI:MGI:1919351	0.0775857	-2.35033	2600001P17Rik; Egfl3		gene
Commd8 gene	72156576	72168189	Diff Expression - Gene - control.all/CLA.all	Chr5 NC_000071	11614	1	reverse	Commd8	0.0183317	0.125268	0.57	0.271542	833.178	0.57	COMM domain containing 8; Derived by automated computational analysis using gene prediction method: BestRefSeq,Gnomon.	Expression Difference	gene	GeneID:27784; MGI:MGI:1343485	0.0531056	2.35885	C77770; D5Buc26e		gene
Mtf2 gene	108065660	108109219	Diff Expression - Gene - control.all/CLA.all	Chr5 NC_000071	43560	1	forward	Mtf2	0.0189793	0.132159	0.57	0.27185	1550.76	0.57	metal response element binding transcription factor2; Derived by automated computational analysis using geneprediction method: BestRefSeq,Gnomon.	Expression Difference	gene	GeneID:17765; MGI:MGI:105050	0.0563355	2.34594	9230112N11Rik; AA537621; C76717; M96; Pcl2		gene
Pigg gene	108312813	108349359	Diff Expression - Gene - control.all/CLA.all	Chr5 NC_000071	36547	1	forward	Pigg	0.0186321	0.12492	0.57	0.27185	563.635	0.57	phosphatidylinositol glycan anchor biosynthesis, class G; Derived by automated computational analysis using gene prediction method: BestRefSeq.	Expression Difference	gene	GeneID:433931; MGI:MGI:3576484	0.0530939	2.35281	Gpi7		gene
Chek2 gene	110839800	110874140	Diff Expression - Gene - control.all/CLA.all	Chr5 NC_000071	34341	1	forward	Chek2	0.0180927	0.196475	0.57	0.270758	83.3347	0.57	checkpoint kinase 2; Derived by automated computational analysis using gene prediction method: BestRefSeq,Gnomon.	Expression Difference	gene	GeneID:50883; MGI:MGI:1355321	0.0831213	2.36371	Cds1; CHK2; HUCDS1; Rad53		gene
Naa25 gene	121397914	121442549	Diff Expression - Gene - control.all/CLA.all	Chr5 NC_000071	44636	1	forward	Naa25	0.0190202	0.107995	0.57	0.27185	1310.73	0.57	N(alpha)-acetyltransferase 25, NatB auxiliary subunit; Derived by automated computational analysis using gene prediction method: BestRefSeq,Gnomon.	Expression Difference	gene	GeneID:231713; MGI:MGI:2442563	0.0460505	2.34513	4833422K13Rik; A630046C11; AI450868; C330023M02Rik; Mdm20		gene
Pptc7 gene	122284398	122324281	Diff Expression - Gene - control.all/CLA.all	Chr5 NC_000071	39884	1	forward	Pptc7	0.0189606	0.110663	0.57	0.27185	1368.91	0.57	PTC7 protein phosphatase homolog; Derived by automated computational analysis using gene prediction method: BestRefSeq.	Expression Difference	gene	GeneID:320717; MGI:MGI:2444593	0.0471647	2.34631	9130017A15Rik; AA672638; AI848390; TA-PP2C		gene
Zfp11 gene	129654595	129670088	Diff Expression - Gene - control.all/CLA.all	Chr5 NC_000071	15494	1	reverse	Zfp11	0.0180219	0.182453	0.57	0.270758	120.967	0.57	zinc finger protein 11; Derived by automated computational analysis using gene prediction method: BestRefSeq.	Expression Difference	gene	GeneID:22648; MGI:MGI:99156	0.0771416	2.36517	6720465D24; Krox-6; Zfp-11		gene
[truncated: 48,676 more rows]

## Sheet: B. WT.control_WT.CLA - gene
Name	Minimum	Maximum	Track Name	Sequence Name	Length	# Intervals	Direction	gene	DE p-value	DE Log2 Ratio	DE Absolute Confidence	DE Adjusted p-value	DE Base Mean	DE Confidence	note	gene_synonym	Type	ExpressionType	db_xref	Differential Expression Log2 Standard Error	Differential Expression Wald Statistic
[truncated: 49,675 more rows]

[truncated: 4 more sheets: C. PWS.control_PWS.CLA - gene, D. WT.all_PWS.all - gene, E.WT.control_PWS.control - gene, F. WT.CLA_PWS.CLA - gene]
